# Supplementary material for: Plasmodium vinckei genomes provide insights into the pan-genome and evolution of rodent malaria parasites
Source: BMC Biol. 2021 Apr 23;19:69. doi: 10.1186/s12915-021-00995-5 (PMC8063448; doi:10.1186/s12915-021-00995-5)
Supplement: Supplementary file 1 — Additional file 1. Summary of rodent malaria parasite isolates used, DNA and RNA sequencing performed, and previously generated datasets used in this study [file 12915_2021_995_MOESM1_ESM.xlsx]

## Sheet: RMP isolate history
Species	Line	Original isolate	Origin	Clone	Clone used	History (from The European Malaria Reagent Repository www.malariaresearch.eu)	Procured from
Plasmodium vinckei vinckei	CY	v67	Katanga DRC	cloned in this study (2 clones)	CY1	Isolated on the Kinga river near Kamena, Katanga from Anopheles dureni millecampsi by JM Bafort in 1967. Taken from Antwerp, Belgium, to Liverpool School of Tropical Medicine by J.M. Bafort, thence sent to Edinburgh 02.10.70. Passaged into mice; stabilates made 5/10/71.	The isolates were obtained from the rodent malaria isolate collection stored at Edinburgh University’s Institute of Cell and Population Biology, originally curated by Professors Richard Carter and David Walliker.
Plasmodium vinckei brucechwatti	DA	1/69	Nigeria	cloned in this study (2 clones)	DA1	Isolate collected in 1969 by Killick-Kendrick from mosquito. Mouse named 1β arrived in Edinburgh 23.7.70 -> 5x mouse passage; stabilates made 1/9/70. 3x mouse passage -> An. stephensi transmission; stabilates made 22/12/77 and 28/3/10 Blood isolates of naturally-infected Thicket Rats captured in the CAR in 1965 (Landau & Chabaud)
	DB	N48	Nigeria	cloned in this study (2 clones)	DB2	Isolate N48 collected in 1967. Infected mice (3rd passage from wild) sent to Edinburgh 25.10.71 by R. Killick-Kendrick, Imperial College, London. Passaged into mouse 1DB; frozen stabilates; 5/11/71. 5 mouse passages -> An. stephensi transmission; frozen stabilates made 2/8/77 and 11/12/2009. Blood isolates of naturally-infected Thicket Rats captured in the CAR in 1965 (Landau & Chabaud)
Plasmodium vinckei lentum	DE	170L	Brazzaville	cloned in this study (5 clones)	DE5	Isolate collected in 1966 by I. Landau and colleagues from Thamnomys rutilans in Congo-Brazzaville. Passaged through mice, cryopreserved. Received Edinburgh from R. Killick-Kendrick, Imperial College London, 25.10.71. Passaged three additional times through mice.
	DS	408XZ	Brazzaville			Isolated Congo-Brazzaville, 28.10.72 from Thamnomys rutilans. Frozen blood sent to LSHTM by Irene Landau. Inoculated into mice in 28.9.73, sent to Edinburgh 18.10.73 (mouse 1DS). Cloned, 19/7/74; stabilates 15DS11, 15DS30 made on 6/8/74. 15DS30 -> 2 mouse passage, mosquito transmission; frozen stabilates (39DS) 6/5/75
Plasmodium vinckei petteri	BS	BS	CAR			T rutilans. Captured Boulard (RCA), arrived Edinburgh 25/9/70; frozen isolates, 16/12/70. -> passage x2 mice; cloning; frozen stabilate 4BS and 4BS19, 5/12/73. Blood isolates of naturally-infected Thicket Rats captured in the CAR in 1965 (Landau & Chabaud)
	CR	CR	CAR			T rutilans. Captured Boulard (RCA), arrived Edinburgh 25/9/70. Passaged into G.surdaster; frozen isolates, 9/10/70. 3x mouse passage, cloning; frozen stabilate 197CR27, 2/12/86. Blood isolates of naturally-infected Thicket Rats captured in the CAR in 1965 (Landau & Chabaud)
Plasmodium vinckei subsp. (Plasmodium vinckei baforti)	EH	Esekam 2	Cameroon			Isolate from T. rutilans in Cameroon by JM Bafort in March, 1974. In Antwerp, passaged x1 in rodent. Frozen stabilate sent to Edinburgh 24.10.1977 by Marc Wery, Antwerp. Passaged into mouse 1EH, frozen stabilate 2/11/77; G surdaster 2EH, frozen stabilate 4/11/77. Further stabilate sent to Edinburgh 10.5.78 by Marc Wery, Antwerp. Passaged into mouse 17EH, frozen stabilate 31/5/78. -> cloning; froz…
	EL	Esekam 4	Cameroon			Original isolate Esekam IV from Thamnomys species, collected in Esekam, Cameroon in 1974 by Dr J.M. Bafort. Deep freeze stabilate sent to Edinburgh by Dr M Wery in 1977. Passaged into G surdaster, 2EL, frozen 2/11/77; mouse 1EL, frozen 2/11/77. 1EL -> 3 mouse passage, cloning; frozen stabilates, 10EL1, 10EL2, 10EL9, 9/12/1977.
	EE	Biboto 18	Cameroon	cloned in this study (3 clones)	EE3	Original isolate from T. rutilans in Cameroon, August 1973, made by JM Bafort. In Antwerp, Passaged 8x in mice -> mosquito x1, 2 further mouse passages. Sent to Edinburgh 24/19/1977 by Marc Wery, Antwerp. 1EE1 passaged x1 through mice; frozen stabilates 7/11/77. 2EE1 passaged x1 through G surdaster, frozen stabilates 9/11/77.
Plasmodium chabaudi subsp. (Plasmodium chabaudi esekanensis)	EF	Biboto 37	Cameroon			Original Biboto 37 isolate from T. rutilans in Cameroon in August 1973 made by J..M. Bafort. Passaged x3 and mosquito. Sent to Edinburgh 21.10.1977 by Marc Wery. 1EF1 passaged x1 through mice. 2EF1 passaged x1 through G surdaster
Plasmodium yoelii yoelii	33X	33X	CAR			Isolated from naturally-infected Thicket Rats captured in CAR in 1965 (Landau and Chabaud). Uncloned isolate sent to Edinburgh from LSHTM, 1968. -> 8x mouse passage, 2x G. surdaster passage, 2 An stephensi transmission, cloning (743C); deep froze stabilates 6/8/74. Refroze 18/2/10
	AR	AR	CAR			T. rutilans. Captured Boulard (RCA), arrived Edinburgh 26/3/69. Passaged into G.surdaster; frozen isolates, 1969. Passaged into rats, 2AR; deep froze stabilates; 30/5/69. -> 4 x mouse passage, An. stephensi transmission, cloning; 56AR; deep froze stabilates, 8/5/72.
	CN	CN	CAR	cloned in this study (3 clones)	CN1	T rutilans. Captured Boulard (RCA), arrived Edinburgh 25/9/70. Passaged into G.surdaster; frozen isolates, 7/10/70. Blood isolates of naturally-infected Thicket Rats captured in the CAR in 1965 (Landau & Chabaud)
Plasmodium yoelii nigeriensis	D	N67	Nigeria	cloned in this study (3 clones)	D1	The N67 strain of P. yoelii nigeriensis was isolated in Nigeria in 1967 and maintained at the London School of Hygiene and Tropical Medicine, London. Sporozite-transmitted uncloned isolate received Edinburgh, 14.8.68. Stabilates made 11/12/09
Plasmodium yoelii killicki	DG	193L	Brazzaville	cloned in this study (3 clones)	DG1	Isolated in Brazzaville by I Landau and colleagues. 314zz (DF) and 265zz (DG) stabilates received from R Killick-Kendrick 25/10/71. Passaged into mice; deep froze stabilates, 4/11/71 (1DF). -> 2x G.surdaster passage, An. stephensi transmission, 2x mouse passage; deep froze isolates (24DF) 16/9/77. Refroze, 16/2/09.
Plasmodium yoelii subsp. (Plasmodium yoelii cameronensis)	EL	Esekam 4	Cameroon			Original isolate Esekam IV from Thamnomys species, collected in Esekam, Cameroon in 1974 by Dr J.M. Bafort. Deep freeze stabilate sent to Edinburgh by Dr M Wery in 1977. Passaged into G surdaster, 2EL, frozen 2/11/77; mouse 1EL, frozen 2/11/77. Cloned by Dr F.A. Lainson

## Sheet: DNA and RNA sequencing
PacBio sequencing
Species	Line	Number of reads	Mean subreadlength (kb)	Coverage	Accession
Plasmodium vinckei vinckei	CY	352693	7.67	155	ERR5236280,ERR5236601, ERR5236603,ERR5236604
Plasmodium vinckei brucechwatti	DA	356960	9.1	175	ERR5260788, ERR5260789, ERR5260790
Plasmodium vinckei lentum	DE	765596	6.15	264	ERR5261460, ERR5261461, ERR5261462, ERR5261463, ERR5261464
Plasmodium vinckei petteri	CR	386746	8.9	183	ERR5246715, ERR5246716, ERR5246717
Plasmodium vinckei baforti	EL	675879	6.74	250	ERR5243721, ERR5243727, ERR5243728, ERR5243729, ERR5243730
Illumina sequencing								Strand-specific RNAseq
Species	Line	Fragment size (bps)	Number of reads	Coverage	Accession	PCR-free		Species	Line	Life-stage	Number of reads	Coverage	Mapping percentage	Accession
Plasmodium vinckei vinckei	CY	350	64547961	347	ERR4419527, ERR4421645	Yes		Plasmodium vinckei vinckei	CY	Rings (6h)	Statistics available in Ramaprasad et al. 2019 (https://doi.org/10.1186/s12936-019-2659-4)			ERR2639710, ERR2639711, ERR2639712
		550	63414582	339.5	ERR4419528, ERR4419530					Trophozoites (12h)				ERR2639713, ERR2639714, ERR2639715
Plasmodium vinckei brucechwatti	DA	350	81175344	418.5	ERR4669803					Trophozoites (18h)				ERR2639716, ERR2639717, ERR2639718
		550	70793385	364.5	ERR4661018					Schizonts (24h)				ERR3089224, ERR3089224, ERR3089226
	DB	350	23074951	125	ERR4661034			Plasmodium vinckei brucechwatti	DB	Mixed stages	8786609	228	74.8	ERR4663419
		550	8653078	46	ERR4661033			Plasmodium vinckei lentum	DS	Mixed stages	32243902	425	34.9	ERR4670293
Plasmodium vinckei lentum	DE	350	55847880	286	ERR4662094					Rings (Percoll)	13143336	488	28.5	ERR4665812
		550	63040186	324	ERR4662093					Trophozoites (Percoll)	25687442	307	61.8	ERR4670291
	DS	350	17666015	94	ERR4661093					Gametocytes (Percoll)	14894740	418	63.8	ERR4666060
		550	5543000	29	ERR4661092			Plasmodium vinckei petteri	CR	Mixed stages	8968528	287	82.5	ERR5260795
Plasmodium vinckei petteri	BS	350	3835624	16	ERR4670278					Rings (Percoll)	19604482	337	90.6	ERR4664299
	CR	350	29043625	158	ERR4662150					Trophozoites (Percoll)	20967200	174	91.3	ERR4664333
		550	12298224	64	ERR4662149					Gametocytes (Percoll)	19604482	257	90.6	ERR4664547
Plasmodium vinckei baforti	EH	350	71115608	364	ERR4663414			Plasmodium vinckei baforti	EL	Mixed stages	7368781	78	63.2	ERR4663415
		550	45670418	232	ERR4663416
	EL	350	28774895	156	ERR4662151
		550	14697271	76.5	ERR4670325
	EE	350	58336648	298	ERR4663394
		550	61539340	314	ERR4667797
Plasmodium chabaudi esekanensis	EF	350	83104012	433	ERR4663420
Plasmodium yoelii yoelii	33X	350	36950824	188	ERR4666246	No
Plasmodium yoelii yoelii	AR	350	70601400	360	ERR4666631
Plasmodium yoelii yoelii	CN	350	22104211	112	ERR4666612
Plasmodium yoelii nigeriensis	D	350	25861123	131	ERR4666613
Plasmodium yoelii killicki	DG	350	13690524	69	ERR4670290
Plasmodium yoelii cameronensis	EL	350	3308745	12.5	ERR4666638	Yes

## Sheet: Published RMP data used
Species	Isolate/Line	DNA sequencing dataset accessions	Reference	RNA sequencing dataset accessions	Reference	Genomes	Reference
Plasmodium berghei	ANKA	ERS003088	Otto TD et al. BMC Biology 2014			PlasmoDB v46	Fougère A et al. PLoS Pathog 2016
	K173	ERS002990
	NK65e	ERS086751
	NK65ny	ERS086750
	SP11A	ERS086752
	SP11RLL	ERS086753
Plasmodium chabaudi adami	DK	ERS002642
	DS	ERS002359
Plasmodium chabaudi chabaudi	AJ	ERS002358
	AS	ERS001422		GSM3884649, GSM3884650, GSM3884653, GSM38846534, GSM3884661 and GSM38846612	Subudhi AK et al., Nat Commun 2020	PlasmoDB v46	Brugat T et al. Nat Microbiol 2017
	CB	ERS002357
Plasmodium yoelii yoelii	17X					PlasmoDB v46	Otto TD et al. BMC Biology 2014
	17x1.1pp	ERR1578990	Abkallo MA et al. PLoS Pathog 2017	ERR1578990	Abkallo MA et al. PLoS Pathog 2017
	YM	ERS025522	Otto TD et al. BMC Biology 2014
