# Supplementary material for: Plasmodium vinckei genomes provide insights into the pan-genome and evolution of rodent malaria parasites
Source: BMC Biol. 2021 Apr 23;19:69. doi: 10.1186/s12915-021-00995-5 (PMC8063448; doi:10.1186/s12915-021-00995-5)
Supplement: Supplementary file 5 — Additional file 5. Chromosomal synteny breakpoints among Plasmodium vinckei genomes [file 12915_2021_995_MOESM5_ESM.xlsx]

## Sheet: Structural variations
Chromosome	breakpoint 1	breakpoint 2	Chromosome	breakpoint 1	breakpoint 2	Type
PbANKA_chr08	21463	593843	PVVCY_chr10	47728	611054	reciprocal translocation
PbANKA_chr10	129512	486598	PVVCY_chr08	27076	443991	reciprocal translocation
PbANKA_chr14	428952	533051	PVVCY_chr14	427153	538156	inversion
PVLDE_chr05	24482	580173	PVPCR_chr13	1611316	2164122	reciprocal translocation
PVLDE_chr05	741117	891027	PVPCR_chr06	894643	1044976	reciprocal translocation
PVLDE_chr06	906846	974493	PVPCR_chr05	1261026	1330332	reciprocal translocation
PVLDE_chr13	1648789	2752311	PVPCR_chr05	78147	1099517	reciprocal translocation
