# Supplementary material for: Plasmodium vinckei genomes provide insights into the pan-genome and evolution of rodent malaria parasites
Source: BMC Biol. 2021 Apr 23;19:69. doi: 10.1186/s12915-021-00995-5 (PMC8063448; doi:10.1186/s12915-021-00995-5)
Supplement: Supplementary file 7 — Additional file 7. Single nucleotide polymorphisms among RMP isolates and Ka/Ks ratios for various pair-wise comparisons of homologous protein-coding genes [file 12915_2021_995_MOESM7_ESM.xlsx]

## Sheet: SNP-based phylogeny
Step-wise SNP calling results to obtain the final filtered SNP dataset used to infer pan-RMP phylogeny
	Raw SNPs called by mapping onto PvvCY genome								Quality filtered SNPs in coding regions (see Methods)						Final SNP calls used for inferring phylogeny (Sites with missing calls in more than 6 isolates were removed)
	Isolate	average depth (x)	Reference	SNPs	Missing	Private	Total SNP positions		Reference	SNPs	Missing	Private	Total SNP positions		Reference	SNPs	Missing	Private	Total SNP positions
	PbANKA	105.6	13888921	1152714	3821253	3907	3313514		6103910	521132	984433	43	1309257		508252	475650	27054	8	1010956
	PbK173	59.3	13796696	1114203	3951989	8799			5961218	483282	1164975	151			498580	452363	60013	132
	PbNK65e	132.2	13920855	1210566	3731467	4253			6170174	550345	888956	32			512630	490925	7401	10
	PbNK65ny	347.5	14125538	1218019	3519331	6212			6224329	567159	817987	848			514185	494801	1970	75
	PbSP11A	212.8	13986580	1212750	3663558	4331			6197392	559220	852863	84			513722	493626	3608	12
	PbSP11RLL	332.8	14054609	1213568	3594711	5811			6218801	566065	824609	778			513791	494380	2785	143
	PcaDK	172.2	16402499	1033577	1426812	57789			6934717	407015	267743	15444			710351	297570	3035	10835
	PcaDS	9.8	15832773	867233	2162882	26846			4776493	199131	2633851	4688			505419	170452	335085	4176
	PchAJ	12.5	15759081	899151	2204656	18266			5623893	259094	1726488	3668			591315	218049	201592	3208
	PchAS	51.6	16261047	1004637	1597204	30713			6887732	393862	327881	7321			703375	299907	7674	5466
	PchCB	16.4	15906953	935750	2020185	19529			6390330	324101	895044	4981			667170	264096	79690	4222
	pcsEF	392.7	16482039	1030401	1350448	51122			6941733	424597	243145	17937			704610	304489	1857	10386
	pvbDA	394.1	17094229	818434	950225	14538			7150417	328087	130971	2847			790014	220430	512	1453
	pvbDB	112.7	17042292	847961	972635	26121			7145469	325226	138780	2115			789934	220197	825	1429
	pvlDE	268.9	17233338	782764	846786	74495			7176481	306517	126477	22996			806037	204600	319	17102
	pvlDS	86.2	17135482	787844	939562	60595			7172332	300518	136625	17025			808662	201527	767	12731
	pvpBS	10.6	16442112	708263	1712513	19719			3916413	164435	3528627	2353			462463	109633	438860	1677
	pvpCR	143.5	17103167	793381	966340	21630			7180002	301320	128153	6279			809513	201062	381	4605
	pvsEE	278.2	17276657	768573	817658	19203			7180129	303105	126241	5678			808997	201766	193	4113
	pvsEH	340.8	17206053	767799	889036	13818			7176758	306222	126495	3866			807118	203659	179	2693
	pvsEL	139.6	17132809	802045	928034	20062			7176186	304771	128518	4007			806775	203727	454	2940
	pvvCY	341.9	18318318	151	544419	86			7536031	0	73444	0			1010956	0	0	0
	Py17x1.1pp	9.7	13063929	1021264	4777695	4542			4918757	355928	2334790	21			406712	349314	254930	7
	PykDG	348.2	13516367	1132480	4214041	34294			5976237	530446	1102792	12469			499949	490434	20573	11291
	PynDA	72.4	13660103	1176277	4026508	54398			6042422	549812	1017241	20124			500266	499582	11108	17432
	pysEF	158.2	12957577	1030478	4874833	16119			3632525	269040	3707910	2406			310079	261241	439636	2341
	Pyy33XA	196	13787158	1172994	3902736	6617			6064106	550225	995144	1124			506922	500357	3677	784
	PyyAR	420.1	13908137	1184244	3770507	8859			6111146	563015	935314	2850			507556	501903	1497	1148
	PyyCN	123.6	13695274	1164358	4003256	3448			6040180	543202	1026093	134			506622	498829	5505	28
	PyYM	26.6	13370458	1091471	4400959	11110			5972156	515671	1121648	1649			499538	479633	31785	284

## Sheet: SNPs_for_KaKs
	P. vinckei							P. yoeli							P. chabaudi
		onto PvvCY genome	Reference	SNPs	Missing	Total SNP positions			onto Py17X genome	Reference	SNPs	Missing	Total SNP positions		onto PcAS genome	Reference	SNPs
	Filtered SNP positions within coding regions (excluding sample pvpBS)	pvvCY	7536031	0	19209	542285		Filtered SNP positions within coding regions (excluding sample pysEL)	pykDG	7225239	79857	58598	167922		pcsEF	7797399	86074
		pvbDA	7150417	328087	76736				pynDA	7202687	103138	57869
		pvbDB	7145469	325226	84545				pyy33X	7315763	14990	32941
		pvlDE	7176481	306517	72242				pyyAR	7306369	21401	35924
		pvlDS	7172332	300518	82390				pyyCN	7313621	21021	29052
		pvpCR	7180002	301320	73918				pyyYM	7334011	11	29672
		pvsEE	7180129	303105	72006
		pvsEH	7176758	306222	72260
		pvsEL	7176186	304771	74283
	Filtering off sites with missing calls in any of the samples and retaining only SNPs	onto PvvCY genome	Reference	SNPs	Missing	Total SNP positions		Filtering off sites with missing calls in any of the samples and retaining only SNPs	onto Py17X genome	Reference	SNPs	Missing	Total SNP positions
		pvvCY	521934	0	0	521934			pykDG	83985	77502	0	161487
		pvbDA	203590	318344	0				pynDA	61002	100485	0
		pvbDB	203653	318281	0				pyy33X	147477	14010	0
		pvlDE	225794	296140	0				pyyAR	141698	19789	0
		pvlDS	229291	292643	0				pyyCN	141924	19563	0
		pvpCR	229694	292240	0				pyyYM	161478	9	0
		pvsEE	229023	292911	0
		pvsEH	226404	295530	0
		pvsEL	226154	295780	0

## Sheet: Pvb-Pvv
ID	Ka.bDA	Ks.bDA	Ka/Ks.bDA	Substitutions.bDA	S-Substitutions.bDA	N-Substitutions.bDA	Ka.bDB	Ks.bDB	Ka/Ks.bDB	Substitutions.bDB	S-Substitutions.bDB	N-Substitutions.bDB	avgkaks	Product
PVVCY_0501990	0.0593871	0.0150657	3.94187	31	2	29	0.0593871	0.0150657	3.94187	31	2	29	3.94187	conserved Plasmodium protein, unknown function
PVVCY_0801220	0.0621079	0.0210254	2.95395	11	1	10	0.0621079	0.0210254	2.95395	11	1	10	2.95395	conserved Plasmodium protein, unknown function
PVVCY_0800420	0.0789282	0.028696	2.7505	33	3	30	0.0789282	0.028696	2.7505	33	3	30	2.7505	conserved rodent malaria protein, unknown function
PVVCY_0900250	0.0161663	0.00664021	2.43461	5	0.5	4.5	0.0161663	0.00664021	2.43461	5	0.5	4.5	2.43461	60S acidic ribosomal protein P1, putative
PVVCY_1102000	0.0887359	0.0400817	2.21388	78	7.75	70.25	0.0887359	0.0400817	2.21388	78	7.75	70.25	2.21388	conserved Plasmodium protein, unknown function
PVVCY_1403260	0.0312008	0.0154902	2.01423	9	1	8	0.0312008	0.0154902	2.01423	9	1	8	2.01423	conserved Plasmodium protein, unknown function
PVVCY_0602350	0.035575	0.017902	1.98721	8	1	7	0.035575	0.017902	1.98721	8	1	7	1.98721	hypothetical protein
PVVCY_0802340	0.0982972	0.0628985	1.56279	76	10.5	65.5	0.0983227	0.0628336	1.56481	76	10.5	65.5	1.5638	conserved Plasmodium protein, unknown function
PVVCY_0803380	0.0799936	0.0540191	1.48084	155	24.5	130.5	0.0799936	0.0517364	1.54617	154	23.5	130.5	1.5135	conserved Plasmodium protein, unknown function
PVVCY_0904080	0.0587674	0.0398804	1.47359	20	3	17	0.0587674	0.0398804	1.47359	20	3	17	1.47359	60S ribosomal protein L28, putative
PVVCY_1400830	0.0169388	0.0117508	1.4415	7	1	6	0.0169388	0.0117508	1.4415	7	1	6	1.4415	CCAAT-binding transcription factor, putative
PVVCY_0602440	0.0381405	0.0267181	1.42752	13	2	11	0.0381405	0.0267181	1.42752	13	2	11	1.42752	conserved rodent malaria protein, unknown function
PVVCY_1305180	0.0426797	0.0334504	1.27591	49	8.5	40.5	0.0437649	0.0294368	1.48674	49	7.5	41.5	1.38132	MSP7-like protein
PVVCY_0100120	0.0424311	0.0355552	1.19339	18	3	15	0.0365828	0.0236507	1.54679	15	2	13	1.37009	conserved rodent malaria protein, unknown function
PVVCY_1305250	0.0500641	0.0376236	1.33066	100	18.5	81.5	0.0500641	0.0376236	1.33066	100	18.5	81.5	1.33066	thrombospondin-related anonymous protein, putative sporozoite surface protein 2, putative
PVVCY_1200100	0.049842	0.0378584	1.31654	59	10	49	0.049842	0.0378584	1.31654	59	10	49	1.31654	6-cysteine protein
PVVCY_1001200	0.0654378	0.0527788	1.23985	106	16.5	89.5	0.0654378	0.0527788	1.23985	106	16.5	89.5	1.23985	conserved Plasmodium protein, unknown function
PVVCY_0501970	0.0707531	0.0505519	1.39961	117	19.3333	97.6667	0.07285	0.0676189	1.07736	126	25.5	100.5	1.23849	conserved Plasmodium protein, unknown function
PVVCY_1002230	0.0156717	0.0131682	1.19012	6	1	5	0.0156717	0.0131682	1.19012	6	1	5	1.19012	selenoprotein, putative
PVVCY_1405610	0.011148	0.0103648	1.07556	6	1	5	0.0133967	0.0103682	1.2921	7	1	6	1.18383	conserved Plasmodium protein, unknown function
PVVCY_0501980	0.0411044	0.0289809	1.41833	68	11	57	0.0403302	0.0426635	0.945309	72	16	56	1.18182	conserved Plasmodium protein, unknown function
PVVCY_1303350	0.0243173	0.0206764	1.17609	6	1	5	0.0243173	0.0206764	1.17609	6	1	5	1.17609	conserved Plasmodium protein, unknown function
PVVCY_1200790	0.0493479	0.0419826	1.17544	43	7.5	35.5	0.0493479	0.0419826	1.17544	43	7.5	35.5	1.17544	Plasmodium exported protein, unknown function
PVVCY_0501540	0.0426931	0.0368666	1.15804	26	5	21	0.0426931	0.0368666	1.15804	26	5	21	1.15804	28 kDa ookinete surface protein, putative
PVVCY_0802970	0.0398053	0.0344615	1.15507	49	9	40	0.0398053	0.0344615	1.15507	49	9	40	1.15507	conserved Plasmodium protein, unknown function
PVVCY_0402040	0.0176718	0.0153811	1.14893	39	7	32	0.0176718	0.0153811	1.14893	39	7	32	1.14893	Plasmodium exported protein, unknown function
PVVCY_1304270	0.0549723	0.048663	1.12965	49	10	39	0.0549723	0.048663	1.12965	49	10	39	1.12965	L-lactate dehydrogenase, putative
PVVCY_0501940	0.043546	0.0388676	1.12037	59	11	48	0.0463535	0.042503	1.09059	63	12	51	1.10548	conserved Plasmodium membrane protein, unknown function
PVVCY_1403330	0.0303028	0.0274183	1.1052	12	2	10	0.0303028	0.0274183	1.1052	12	2	10	1.1052	conserved Plasmodium protein, unknown function
PVVCY_0501330	0.0652977	0.056435	1.15704	118	22.5	95.5	0.065788	0.0624894	1.05279	121	24.8333	96.1667	1.10492	merozoite TRAP-like protein, putative
PVVCY_1400060	0.0149227	0.0140561	1.06166	34	6.5	27.5	0.0154693	0.0140624	1.10004	35	6.5	28.5	1.08085	Plasmodium exported protein, unknown function
PVVCY_1003500	0.0215972	0.0203199	1.06286	23	4	19	0.0215972	0.0203199	1.06286	23	4	19	1.06286	conserved Plasmodium protein, unknown function
PVVCY_1203000	0.0560902	0.0528597	1.06111	148	28	120	0.0560902	0.0528597	1.06111	148	28	120	1.06111	Plasmodium exported protein (PHIST), unknown function
PVVCY_1202610	0.0196702	0.0188687	1.04248	13	2.5	10.5	0.0196702	0.0188687	1.04248	13	2.5	10.5	1.04248	acetyltransferase, putative
PVVCY_1104640	0.0568036	0.0564513	1.00624	70	13	57	0.0568036	0.0564513	1.00624	70	13	57	1.00624	Plasmodium exported protein (PHIST), unknown function
PVVCY_0800290	0.0262899	0.0266071	0.988079	31	6.5	24.5	0.0262899	0.0266071	0.988079	31	6.5	24.5	0.988079	6-cysteine protein
PVVCY_1201070	0.090664	0.0922915	0.982366	45	10	35	0.0907045	0.0921449	0.984368	45	10	35	0.983367	conserved Plasmodium protein, unknown function
PVVCY_1003830	0.0429186	0.0439701	0.976086	65	13	52	0.0429186	0.0439701	0.976086	65	13	52	0.976086	conserved Plasmodium protein, unknown function
PVVCY_0400850	0.0273709	0.0280831	0.974641	9	2	7	0.0273709	0.0280831	0.974641	9	2	7	0.974641	60S acidic ribosomal protein P2, putative
PVVCY_0501550	0.0620101	0.0641432	0.966746	39	8	31	0.0620101	0.0641432	0.966746	39	8	31	0.966746	25 kDa ookinete surface antigen precursor, putative
PVVCY_0902780	0.0726202	0.0758101	0.957923	81	16	65	0.0726202	0.0758101	0.957923	81	16	65	0.957923	parasitophorous vacuolar protein 1, putative
PVVCY_1402480	0.0479921	0.0513211	0.935135	46	8.5	37.5	0.0479921	0.0513211	0.935135	46	8.5	37.5	0.935135	conserved Plasmodium protein, unknown function
PVVCY_1403840	0.0571338	0.062516	0.913908	17	4	13	0.0571338	0.062516	0.913908	17	4	13	0.913908	conserved Plasmodium protein, unknown function
PVVCY_1000270	0.0566477	0.0622709	0.909698	34	7	27	0.0566477	0.0622709	0.909698	34	7	27	0.909698	conserved Plasmodium protein, unknown function
PVVCY_0904460	0.0304659	0.0392628	0.775947	17	4	13	0.0304659	0.0292527	1.04147	16	3	13	0.908708	conserved Plasmodium protein, unknown function
PVVCY_0500180	0.028997	0.0320519	0.904687	20	4	16	0.028997	0.0320519	0.904687	20	4	16	0.904687	rhoptry neck protein 12, putative
PVVCY_0903420	0.0376016	0.0420882	0.893399	10	2	8	0.0375649	0.0422731	0.888623	10	2	8	0.891011	conserved Plasmodium protein, unknown function
PVVCY_0903390	0.0343774	0.0388339	0.885243	43	9.5	33.5	0.0343774	0.0388339	0.885243	43	9.5	33.5	0.885243	conserved Plasmodium membrane protein, unknown function
PVVCY_0801310	0.0703123	0.0786997	0.893426	101	23	78	0.0703123	0.0823161	0.854175	102	24	78	0.8738	major facilitator superfamily-related transporter, putative
PVVCY_1202040	0.0673734	0.07499	0.898432	84	19	65	0.0662659	0.079261	0.836046	84	20	64	0.867239	chloroquine resistance transporter, putative
PVVCY_1302920	0.0225554	0.0261039	0.864061	5	1	4	0.0225554	0.0261039	0.864061	5	1	4	0.864061	conserved Plasmodium protein, unknown function
PVVCY_0500770	0.0596001	0.0692549	0.86059	71	15.5	55.5	0.0596001	0.0692549	0.86059	71	15.5	55.5	0.86059	conserved Plasmodium protein, unknown function
PVVCY_1200870	0.0692261	0.0834761	0.829292	84	20	64	0.0703546	0.0835012	0.842558	85	20	65	0.835925	protein phosphatase, putative
PVVCY_1405980	0.057926	0.0701817	0.825372	140	32	108	0.0584838	0.0701817	0.833321	141	32	109	0.829346	conserved Plasmodium protein, unknown function
PVVCY_0200150	0.0347558	0.0420641	0.826259	9	2	7	0.0347558	0.0420641	0.826259	9	2	7	0.826259	conserved Plasmodium protein, unknown function
PVVCY_1201420	0.0231175	0.0280974	0.822762	23	5	18	0.0231175	0.0280974	0.822762	23	5	18	0.822762	FAD synthetase, putative
PVVCY_0903800	0.0515677	0.0628055	0.821071	96	20	76	0.0515677	0.0628055	0.821071	96	20	76	0.821071	conserved Plasmodium protein, unknown function
PVVCY_1201330	0.0559798	0.068454	0.817772	205	45	160	0.05635	0.0684179	0.823615	206	45	161	0.820693	conserved Plasmodium protein, unknown function
PVVCY_1302320	0.0633925	0.0772528	0.820585	96	21.6667	74.3333	0.0633925	0.0772528	0.820585	96	21.6667	74.3333	0.820585	chabaupain 1
PVVCY_1004370	0.0429124	0.0507774	0.845108	47	10.5	36.5	0.0441143	0.0558447	0.789945	49	11.5	37.5	0.817527	translocation associated membrane protein, putative
PVVCY_0701280	0.0412091	0.0556267	0.740816	7	2	5	0.0497298	0.0556267	0.893992	8	2	6	0.817404	conserved Plasmodium protein, unknown function
PVVCY_1303710	0.0511343	0.062855	0.813527	70	16.5	53.5	0.0511343	0.062855	0.813527	70	16.5	53.5	0.813527	diacylglycerol kinase, putative
PVVCY_0502490	0.0734813	0.09034	0.813386	77	15	62	0.0734813	0.09034	0.813386	77	15	62	0.813386	tryptophan-rich protein tryptophan-rich antigen
PVVCY_0903370	0.0461802	0.057389	0.804688	86	21.3333	64.6667	0.0469056	0.0574424	0.816567	87	21.3333	65.6667	0.810628	protein phosphatase PPM8, putative
PVVCY_0903060	0.0537376	0.0679058	0.791355	116	26	90	0.0537376	0.0651771	0.824485	115	25	90	0.80792	conserved Plasmodium protein, unknown function
PVVCY_1301660	0.0364418	0.0452155	0.805959	26	6	20	0.0364418	0.0452155	0.805959	26	6	20	0.805959	E3 SUMO-protein ligase NSE2, putative
PVVCY_1100230	0.0456387	0.0572611	0.797028	54	12.5	41.5	0.0456387	0.0572611	0.797028	54	12.5	41.5	0.797028	rhoptry-associated protein 2/3, putative
PVVCY_0401380	0.0585579	0.0736558	0.795021	88	19.5	68.5	0.0585699	0.0735893	0.795903	88	19.5	68.5	0.795462	conserved Plasmodium protein, unknown function
PVVCY_1102920	0.0348024	0.0439749	0.791414	81	19.5	61.5	0.0348024	0.0439749	0.791414	81	19.5	61.5	0.791414	phosphatidylcholine-sterol acyltransferase, putative phospholipase, putative
PVVCY_0901380	0.0645309	0.0796466	0.810216	91	21	70	0.0645309	0.0836587	0.771359	92	22	70	0.790787	chabaupain 2
PVVCY_0701880	0.046452	0.0593334	0.782897	40	9	31	0.046452	0.0593334	0.782897	40	9	31	0.782897	conserved Plasmodium protein, unknown function
PVVCY_1305200	0.0971141	0.125615	0.773109	62	14	48	0.0971141	0.125615	0.773109	62	14	48	0.773109	conserved Plasmodium protein, unknown function
PVVCY_0300540	0.072214	0.0943924	0.765041	50	13	37	0.072214	0.0943924	0.765041	50	13	37	0.765041	merozoite surface protein 4/5, putative
PVVCY_1101040	0.039769	0.0521947	0.761935	56	13	43	0.039769	0.0521947	0.761935	56	13	43	0.761935	conserved Plasmodium protein, unknown function
PVVCY_1100850	0.0619798	0.0818407	0.757323	66	17.5	48.5	0.0619798	0.0818407	0.757323	66	17.5	48.5	0.757323	6-cysteine protein
PVVCY_1201790	0.0309823	0.0415034	0.746501	84	20	64	0.0309823	0.0415034	0.746501	84	20	64	0.746501	peptidase, putative
PVVCY_1303520	0.0626104	0.084667	0.73949	154	36.5	117.5	0.0620549	0.084667	0.732929	153	36.5	116.5	0.736209	duffy-binding protein
PVVCY_1000150	0.0489428	0.066485	0.736147	11	3	8	0.0489428	0.066485	0.736147	11	3	8	0.736147	conserved Plasmodium protein, unknown function
PVVCY_1003960	0.0816289	0.111548	0.731784	40	9.5	30.5	0.0816289	0.111548	0.731784	40	9.5	30.5	0.731784	conserved Plasmodium protein, unknown function
PVVCY_0900810	0.0556258	0.0760561	0.731379	26	6	20	0.0556258	0.0760561	0.731379	26	6	20	0.731379	conserved Plasmodium protein, unknown function
PVVCY_0601930	0.0253294	0.0363024	0.697733	54	13	41	0.0253294	0.0334467	0.757307	53	12	41	0.72752	conserved Plasmodium protein, unknown function
PVVCY_1102830	0.0252958	0.0351856	0.718926	23	6	17	0.0252958	0.0351856	0.718926	23	6	17	0.718926	conserved Plasmodium protein, unknown function
PVVCY_1305190	0.0678337	0.0946667	0.716553	48	12	36	0.0678337	0.0946667	0.716553	48	12	36	0.716553	MSP7-like protein
PVVCY_1001480	0.052516	0.0735159	0.714349	58	15	43	0.052516	0.0735159	0.714349	58	15	43	0.714349	inhibitor of cysteine proteases, putative
PVVCY_0902870	0.0418491	0.0604459	0.69234	66	18.1667	47.8333	0.0418427	0.0570215	0.733807	65	17.1667	47.8333	0.713073	major facilitator superfamily-related transporter, putative
PVVCY_0401710	0.0739364	0.104261	0.709147	195	49	146	0.0739364	0.104261	0.709147	195	49	146	0.709147	high molecular weight rhoptry protein 3, putative
PVVCY_1300820	0.0235098	0.033133	0.709556	194	50.75	143.25	0.0233431	0.033133	0.704525	193	50.75	142.25	0.70704	TRAP-like protein
PVVCY_1003840	0.0441696	0.0607577	0.726979	128	28.5	99.5	0.0430339	0.0640485	0.671896	127	30	97	0.699438	conserved Plasmodium protein, unknown function
PVVCY_0903520	0.0223215	0.0323428	0.690152	12	3	9	0.0223215	0.0323428	0.690152	12	3	9	0.690152	conserved Plasmodium protein, unknown function
PVVCY_1104580	0.0378828	0.0549031	0.689992	43	11	32	0.0378828	0.0549031	0.689992	43	11	32	0.689992	conserved Plasmodium protein, unknown function
PVVCY_1202630	0.0358722	0.0520951	0.68859	11	3	8	0.0358722	0.0520951	0.68859	11	3	8	0.68859	IMC-associated apicomplexan protein, putative gamete release protein, putative
PVVCY_1301730	0.0346233	0.0513869	0.673778	201	54.5	146.5	0.0343829	0.0494295	0.695595	198	52.5	145.5	0.684686	rhoptry neck protein 2, putative
PVVCY_1404540	0.0451127	0.0658999	0.684564	86	23.5	62.5	0.0451127	0.0658999	0.684564	86	23.5	62.5	0.684564	merozoite surface protein 9, putative
PVVCY_0200870	0.0698526	0.102955	0.678475	91	24	67	0.0698526	0.102955	0.678475	91	24	67	0.678475	StAR-related lipid transfer protein
PVVCY_1302510	0.0265433	0.0427514	0.620876	26	7	19	0.0265433	0.0364928	0.727358	25	6	19	0.674117	biotin protein ligase, putative
PVVCY_1300670	0.00683145	0.0101901	0.670398	5	1	4	0.00683145	0.0101901	0.670398	5	1	4	0.670398	conserved Plasmodium protein, unknown function
PVVCY_1101050	0.0301059	0.0453956	0.66319	66	16.5	49.5	0.0307202	0.0454392	0.676072	67	16.5	50.5	0.669631	conserved Plasmodium protein, unknown function
PVVCY_0400380	0.0203046	0.0252917	0.802815	27	7.5	19.5	0.0197996	0.0372544	0.53147	30	11	19	0.667142	circumsporozoite (CS) protein, putative
PVVCY_1101120	0.0438782	0.0677193	0.647941	48	12.5	35.5	0.0425882	0.062187	0.684841	46	11.5	34.5	0.666391	conserved Plasmodium protein, unknown function
PVVCY_0701660	0.0398269	0.0661357	0.6022	14	4	10	0.0357525	0.0490195	0.729354	12	3	9	0.665777	conserved Plasmodium protein, unknown function
PVVCY_0800280	0.0298153	0.0447916	0.665645	51	13	38	0.0298153	0.0447916	0.665645	51	13	38	0.665645	conserved Plasmodium protein, unknown function
PVVCY_0501320	0.067117	0.10273	0.653334	30	8	22	0.067117	0.10273	0.653334	30	8	22	0.653334	conserved Plasmodium protein, unknown function
PVVCY_1100320	0.0201632	0.0309767	0.650914	53	13	40	0.0201632	0.0309767	0.650914	53	13	40	0.650914	conserved Plasmodium protein, unknown function
PVVCY_1305640	0.0463417	0.0713204	0.649767	109	28	81	0.0463417	0.0713204	0.649767	109	28	81	0.649767	secreted ookinete protein, putative
PVVCY_0902460	0.0716912	0.112797	0.635575	124	34	90	0.0700135	0.109276	0.640702	121	33	88	0.638138	steryl ester hydrolase, putative
PVVCY_1104360	0.034597	0.0537714	0.643409	36	9	27	0.0332868	0.0537714	0.619042	35	9	26	0.631225	conserved Plasmodium protein, unknown function
PVVCY_1001870	0.0319291	0.0513021	0.622375	25	7	18	0.0319291	0.0513021	0.622375	25	7	18	0.622375	conserved Plasmodium protein, unknown function
PVVCY_1301770	0.0424277	0.0681845	0.622248	101	25	76	0.0424277	0.0681845	0.622248	101	25	76	0.622248	conserved Plasmodium protein, unknown function
PVVCY_0200970	0.0975957	0.157333	0.620313	131	38	93	0.0975957	0.157333	0.620313	131	38	93	0.620313	nucleoside transporter 4, putative
PVVCY_1303870	0.0643115	0.116377	0.552611	29	9	20	0.0609951	0.0887167	0.687527	26	7	19	0.620069	conserved Plasmodium protein, unknown function
PVVCY_1200750	0.0216054	0.0336368	0.642316	63	16.5	46.5	0.0211376	0.0356994	0.5921	63	17.5	45.5	0.617208	conserved Plasmodium protein, unknown function
PVVCY_0900530	0.0514788	0.0835821	0.615907	22	7	15	0.0514788	0.0835821	0.615907	22	7	15	0.615907	conserved Plasmodium protein, unknown function
PVVCY_1400620	0.0357312	0.0580144	0.615903	137	36.5	100.5	0.0357312	0.0580144	0.615903	137	36.5	100.5	0.615903	conserved Plasmodium protein, unknown function
PVVCY_1102590	0.0414552	0.0675242	0.613932	42	11	31	0.0414552	0.0675242	0.613932	42	11	31	0.613932	conserved Plasmodium protein, unknown function
PVVCY_0800180	0.028718	0.047629	0.602952	70	20	50	0.0293067	0.0476094	0.615565	71	20	51	0.609259	alpha_beta hydrolase, putative
PVVCY_0800480	0.0386441	0.0631146	0.612285	299	79	220	0.0386429	0.0639575	0.604197	300	80	220	0.608241	conserved Plasmodium protein, unknown function
PVVCY_1301850	0.0425015	0.0692181	0.614022	199	53	146	0.0425015	0.0705876	0.60211	200	54	146	0.608066	conserved Plasmodium protein, unknown function
PVVCY_0901960	0.0163914	0.0270445	0.606091	9	3	6	0.0163914	0.0270445	0.606091	9	3	6	0.606091	circumsporozoite-related antigen exported protein 1, putative
PVVCY_0801580	0.0325648	0.053298	0.610994	157	42	115	0.0325648	0.0546144	0.596267	158	43	115	0.60363	conserved Plasmodium protein, unknown function
PVVCY_1300930	0.0240584	0.0398838	0.603211	22	6.5	15.5	0.0240584	0.0398838	0.603211	22	6.5	15.5	0.603211	dephospho-CoA kinase, putative
PVVCY_0800900	0.0428782	0.0716266	0.598635	117	32	85	0.0418406	0.0692816	0.603922	114	31	83	0.601279	translocon component PTEX150, putative
PVVCY_1201700	0.036871	0.061476	0.599763	67	19	48	0.036871	0.061476	0.599763	67	19	48	0.599763	diacylglycerol O-acyltransferase, putative
PVVCY_1300990	0.0593808	0.0998886	0.59447	57	17.5	39.5	0.0593808	0.0998886	0.59447	57	17.5	39.5	0.59447	1-acyl-sn-glycerol-3-phosphate acyltransferase, putative
PVVCY_1303130	0.0248692	0.0438949	0.566562	123	36	87	0.0231287	0.0376331	0.614584	112	31	81	0.590573	potassium channel, putative
PVVCY_0800630	0.0221528	0.0369591	0.599385	38	10	28	0.0213443	0.037007	0.576764	37	10	27	0.588075	conserved Plasmodium protein, unknown function
PVVCY_1200450	0.0404989	0.069139	0.58576	18	4.75	13.25	0.0404989	0.069139	0.58576	18	4.75	13.25	0.58576	DnaJ protein, putative
PVVCY_1203160	0.0517236	0.0881225	0.586951	229	61	168	0.0518751	0.0904901	0.573268	231	62.5	168.5	0.58011	conserved Plasmodium protein, unknown function
PVVCY_0502480	0.0702042	0.121166	0.579406	81	23	58	0.0702042	0.121166	0.579406	81	23	58	0.579406	tryptophan-rich antigen tryptophan-rich protein
PVVCY_0800150	0.0266105	0.0459461	0.579167	86	24	62	0.0266134	0.045924	0.579509	86	24	62	0.579338	conserved Plasmodium protein, unknown function
PVVCY_0904600	0.0294849	0.0509811	0.578349	180	52.5	127.5	0.0294849	0.0509811	0.578349	180	52.5	127.5	0.578349	merozoite adhesive erythrocytic binding protein
PVVCY_0601320	0.043646	0.0756769	0.576741	15	4	11	0.043646	0.0756769	0.576741	15	4	11	0.576741	conserved Plasmodium protein, unknown function
PVVCY_1405780	0.0273769	0.047503	0.576318	17	5	12	0.0273769	0.047503	0.576318	17	5	12	0.576318	conserved Plasmodium protein, unknown function
PVVCY_1102940	0.0309716	0.0538418	0.575233	64	19.5	44.5	0.0309716	0.0538418	0.575233	64	19.5	44.5	0.575233	amino acid transporter, putative
PVVCY_0800650	0.0366784	0.0630761	0.581495	123	38.5	84.5	0.0357973	0.0630223	0.568011	121	38.5	82.5	0.574753	sporozoite invasion-associated protein 1, putative
PVVCY_1100980	0.0155952	0.0271362	0.574701	7	2	5	0.0155952	0.0271362	0.574701	7	2	5	0.574701	conserved Plasmodium protein, unknown function
PVVCY_1301630	0.0353928	0.0618504	0.572233	93	26	67	0.0353928	0.0618504	0.572233	93	26	67	0.572233	conserved Plasmodium protein, unknown function
PVVCY_0904480	0.0529317	0.0949142	0.557679	139	36.5	102.5	0.0540058	0.0921198	0.586256	140	35.5	104.5	0.571967	CCAAT-box DNA binding protein subunit B, putative
PVVCY_0802870	0.0263993	0.0461588	0.571924	162	52.5	109.5	0.0263993	0.0461588	0.571924	162	52.5	109.5	0.571924	merozoite surface protein 1
PVVCY_0701620	0.0714657	0.125169	0.570955	73	20.5	52.5	0.0714657	0.125169	0.570955	73	20.5	52.5	0.570955	conserved Plasmodium protein, unknown function
PVVCY_1302340	0.0187008	0.032818	0.569836	7	2	5	0.0187008	0.032818	0.569836	7	2	5	0.569836	conserved Plasmodium protein, unknown function
PVVCY_1302060	0.0377728	0.0663052	0.56968	36	11	25	0.0377728	0.0663052	0.56968	36	11	25	0.56968	hemolysin III, putative
PVVCY_1201300	0.0231261	0.0416147	0.555718	33	8.75	24.25	0.0240945	0.0416205	0.57891	34	8.75	25.25	0.567314	conserved Plasmodium protein, unknown function
PVVCY_0801700	0.0367754	0.0648897	0.566737	68	19	49	0.0367754	0.0648897	0.566737	68	19	49	0.566737	conserved Plasmodium protein, unknown function
PVVCY_0901420	0.0552642	0.0977782	0.5652	149	45.5	103.5	0.0552642	0.0977782	0.5652	149	45.5	103.5	0.5652	rhoptry neck protein 4, putative
PVVCY_1102750	0.042387	0.0750396	0.564861	52	14.5	37.5	0.042387	0.0750396	0.564861	52	14.5	37.5	0.564861	conserved Plasmodium protein, unknown function
PVVCY_1303560	0.0160234	0.029307	0.546742	22	6	16	0.0170363	0.029307	0.581305	23	6	17	0.564024	conserved Plasmodium protein, unknown function
PVVCY_1104070	0.0228256	0.0406076	0.562102	14	4	10	0.0228256	0.0406076	0.562102	14	4	10	0.562102	conserved Plasmodium protein, unknown function
PVVCY_1101200	0.0234588	0.0419601	0.559075	14	4	10	0.0234588	0.0419601	0.559075	14	4	10	0.559075	apical rhoptry neck protein, putative
PVVCY_0300300	0.0244297	0.0437223	0.558746	51	13.6667	37.3333	0.0244297	0.0437223	0.558746	51	13.6667	37.3333	0.558746	conserved Plasmodium protein, unknown function
PVVCY_1203850	0.0448869	0.0803732	0.558481	213	67	146	0.0448869	0.0803732	0.558481	213	67	146	0.558481	ABC transporter B family member 1, putative multidrug resistance protein 1, putative
PVVCY_1004420	0.0508407	0.0912386	0.557228	34	9.5	24.5	0.0508407	0.0912386	0.557228	34	9.5	24.5	0.557228	conserved Plasmodium protein, unknown function
PVVCY_1401010	0.0279387	0.050208	0.556459	14	4	10	0.0279387	0.050208	0.556459	14	4	10	0.556459	conserved Plasmodium protein, unknown function
PVVCY_1103700	0.0191116	0.0344689	0.55446	11	3	8	0.0191116	0.0344689	0.55446	11	3	8	0.55446	conserved Plasmodium protein, unknown function
PVVCY_1000220	0.0244895	0.0456949	0.535935	101	29.5	71.5	0.0241356	0.0425534	0.567185	98	27.5	70.5	0.55156	conserved Plasmodium protein, unknown function
PVVCY_1003750	0.0626182	0.113649	0.550978	134	40	94	0.0626182	0.113649	0.550978	134	40	94	0.550978	rhoptry-associated protein 1, putative
PVVCY_0904250	0.0300351	0.0582102	0.515976	29	9	20	0.0300351	0.0515148	0.583038	28	8	20	0.549507	conserved Plasmodium protein, unknown function
PVVCY_1400870	0.0542189	0.0988553	0.548468	82	24	58	0.0542189	0.0988553	0.548468	82	24	58	0.548468	conserved Plasmodium protein, unknown function
PVVCY_1001400	0.0385819	0.0704107	0.547954	111	32.5	78.5	0.0385819	0.0704107	0.547954	111	32.5	78.5	0.547954	conserved Plasmodium protein, unknown function
PVVCY_1001420	0.0464373	0.0857165	0.541755	481	145	336	0.0470054	0.0851097	0.552291	484	144	340	0.547023	cysteine repeat modular protein 1, putative
PVVCY_0201320	0.0212447	0.0398381	0.533276	28	8	20	0.0223229	0.0398381	0.560341	29	8	21	0.546809	ribosome biogenesis protein BRX1 homolog, putative
PVVCY_0903670	0.0203069	0.037228	0.545473	10	3	7	0.0203069	0.037228	0.545473	10	3	7	0.545473	ubiquitin-related modifier 1, putative
PVVCY_0601810	0.0292894	0.0621367	0.47137	10	3	7	0.0250345	0.0408473	0.612879	8	2	6	0.542125	conserved Plasmodium protein, unknown function
PVVCY_0300150	0.0387093	0.070767	0.546997	138	37	101	0.0367555	0.0686688	0.535258	132	36	96	0.541127	conserved Plasmodium protein, unknown function
PVVCY_1404380	0.0588448	0.108779	0.540958	94	29.5	64.5	0.0588448	0.108779	0.540958	94	29.5	64.5	0.540958	conserved Plasmodium protein, unknown function
PVVCY_0100840	0.0360825	0.0668707	0.539585	13	4	9	0.0360825	0.0668707	0.539585	13	4	9	0.539585	conserved Plasmodium protein, unknown function
PVVCY_0300580	0.0407353	0.0780253	0.522079	127	39.8333	87.1667	0.0421878	0.0758863	0.555934	129	38.8333	90.1667	0.539006	serine repeat antigen 4, putative
PVVCY_0702150	0.0310581	0.0526719	0.589652	27	7	20	0.0294742	0.0605077	0.487115	27	8	19	0.538384	apical merozoite protein, putative
PVVCY_0800330	0.0257122	0.0487059	0.527907	205	62.5	142.5	0.0251653	0.0462653	0.543935	199	59.5	139.5	0.535921	6-cysteine protein liver specific protein 2, putative
PVVCY_1000620	0.0266981	0.0498204	0.535887	47	13	34	0.0266981	0.0498204	0.535887	47	13	34	0.535887	rhoptry-associated membrane antigen, putative
PVVCY_1000290	0.0304891	0.057083	0.534118	402	113.5	288.5	0.0305969	0.057083	0.536008	403	113.5	289.5	0.535063	conserved Plasmodium protein, unknown function
PVVCY_0800790	0.0438578	0.0833987	0.52588	99	31	68	0.0432113	0.0804235	0.537297	97	30	67	0.531589	erythrocyte vesicle protein 1, putative
PVVCY_1102040	0.0380539	0.0726616	0.523713	57	18	39	0.0390436	0.0727532	0.536658	58	18	40	0.530185	merozoite surface protein 10, putative
PVVCY_1402700	0.025738	0.0465814	0.552538	38	11.5	26.5	0.025738	0.0507721	0.506932	39	12.5	26.5	0.529735	sporozoite surface protein 3, putative
PVVCY_1301040	0.0390624	0.0739769	0.528035	24	7	17	0.0390624	0.0739769	0.528035	24	7	17	0.528035	conserved Plasmodium protein, unknown function
PVVCY_1201760	0.0262334	0.0489662	0.535745	72	20	52	0.0267493	0.0514785	0.519622	74	21	53	0.527683	conserved Plasmodium protein, unknown function
PVVCY_0700100	0.04409	0.0837272	0.526591	25	8	17	0.04409	0.0837272	0.526591	25	8	17	0.526591	conserved Plasmodium protein, unknown function
PVVCY_0901430	0.0428279	0.0814625	0.525738	204	59.5	144.5	0.0428279	0.0814625	0.525738	204	59.5	144.5	0.525738	serine esterase, putative
PVVCY_1400890	0.0519813	0.0989518	0.525319	64	19	45	0.0519813	0.0989518	0.525319	64	19	45	0.525319	conserved Plasmodium protein, unknown function
PVVCY_0500200	0.0317943	0.0606087	0.524584	47	13.5	33.5	0.0317943	0.0606087	0.524584	47	13.5	33.5	0.524584	golgi re-assembly stacking protein, putative
PVVCY_0600910	0.0379177	0.0723164	0.52433	68	18.6667	49.3333	0.0379177	0.0723164	0.52433	68	18.6667	49.3333	0.52433	conserved Plasmodium protein, unknown function
PVVCY_1402780	0.0481907	0.0921001	0.523243	213	66.5	146.5	0.0481907	0.0921001	0.523243	213	66.5	146.5	0.523243	conserved Plasmodium protein, unknown function
PVVCY_1204160	0.0347999	0.0665475	0.522933	32	10	22	0.0347999	0.0665475	0.522933	32	10	22	0.522933	conserved Plasmodium protein, unknown function
PVVCY_1403420	0.0413417	0.0790834	0.52276	30	9	21	0.0413417	0.0790834	0.52276	30	9	21	0.52276	male development gene 1, putative
PVVCY_1100310	0.0659585	0.126308	0.522203	90	27.8333	62.1667	0.0659585	0.126308	0.522203	90	27.8333	62.1667	0.522203	merozoite surface protein 8, putative
PVVCY_1406740	0.0246206	0.0472112	0.5215	13	4	9	0.0246206	0.0472112	0.5215	13	4	9	0.5215	conserved rodent malaria protein, unknown function
PVVCY_1301280	0.0257846	0.0494759	0.521155	22	7	15	0.0257846	0.0494759	0.521155	22	7	15	0.521155	conserved Plasmodium protein, unknown function
PVVCY_0700110	0.0332172	0.0625296	0.531223	274	81	193	0.0330418	0.0649432	0.50878	276	84	192	0.520002	conserved Plasmodium protein, unknown function
PVVCY_1406160	0.0329224	0.0633304	0.519851	23	7	16	0.0329224	0.0633304	0.519851	23	7	16	0.519851	myosin light chain 1, putative myosin A tail domain interacting protein MTIP, putative
PVVCY_1403620	0.0363893	0.0700888	0.519188	60	20	40	0.0363893	0.0700888	0.519188	60	20	40	0.519188	phosphate translocator, putative
PVVCY_0801980	0.0283072	0.0546721	0.517763	42	12.5	29.5	0.0283072	0.0546721	0.517763	42	12.5	29.5	0.517763	conserved Plasmodium protein, unknown function
PVVCY_1103620	0.035817	0.0695684	0.514846	19	6	13	0.035817	0.0695684	0.514846	19	6	13	0.514846	HVA22-like protein, putative
PVVCY_0400430	0.0270724	0.0521782	0.518845	86	24.5	61.5	0.0266277	0.0521461	0.510636	85	24.5	60.5	0.514741	conserved Plasmodium protein, unknown function
PVVCY_1101710	0.0278563	0.0567007	0.491287	43	13.5	29.5	0.0292911	0.0546025	0.536442	44	13	31	0.513864	ras GTPAse, putative
PVVCY_1401060	0.0516449	0.101088	0.510892	224	72	152	0.0512993	0.0995377	0.515376	222	71	151	0.513134	conserved Plasmodium protein, unknown function
PVVCY_1201590	0.0430504	0.083012	0.518604	158	48	110	0.0430504	0.084843	0.507412	159	49	110	0.513008	Rh5 interacting protein, putative
PVVCY_1200820	0.0196785	0.0437571	0.449723	28	9.5	18.5	0.0196785	0.0343305	0.573209	26	7.5	18.5	0.511466	conserved Plasmodium protein, unknown function
PVVCY_1200110	0.0537695	0.105376	0.510263	29	9	20	0.0537695	0.105376	0.510263	29	9	20	0.510263	ATP-dependent RNA helicase DDX51, putative
PVVCY_0802890	0.0297322	0.0580145	0.512496	129	39	90	0.029397	0.0579994	0.506849	128	39	89	0.509672	diacylglycerol kinase, putative
PVVCY_1401900	0.0439334	0.0863093	0.509023	97	28.6667	68.3333	0.0439334	0.0863093	0.509023	97	28.6667	68.3333	0.509023	conserved Plasmodium protein, unknown function
PVVCY_1102670	0.0137822	0.0271169	0.508252	18	6	12	0.0137822	0.0271169	0.508252	18	6	12	0.508252	conserved protein, unknown function
PVVCY_1200200	0.0321504	0.0640733	0.501776	126	40	86	0.0329148	0.0640733	0.513705	128	40	88	0.50774	conserved Plasmodium protein, unknown function
PVVCY_1003440	0.0473971	0.0927842	0.510832	165	49	116	0.0478197	0.0947968	0.504444	167	50	117	0.507638	conserved Plasmodium protein, unknown function
PVVCY_1303010	0.0218733	0.0433106	0.505034	60	18	42	0.0218733	0.0433106	0.505034	60	18	42	0.505034	conserved Plasmodium protein, unknown function
PVVCY_0401370	0.0219872	0.0448994	0.4897	67	20	47	0.0219872	0.0425894	0.51626	66	19	47	0.50298	conserved Plasmodium protein, unknown function
PVVCY_1400630	0.0182684	0.0363495	0.502577	9	3	6	0.0182684	0.0363495	0.502577	9	3	6	0.502577	conserved Plasmodium protein, unknown function
PVVCY_0600090	0.0291816	0.0581514	0.501822	12	4	8	0.0291816	0.0581514	0.501822	12	4	8	0.501822	conserved Plasmodium protein, unknown function
PVVCY_1306280	0.044063	0.0880512	0.500425	66	22	44	0.044063	0.0880512	0.500425	66	22	44	0.500425	6-cysteine protein
PVVCY_0903880	0.0152378	0.0305452	0.49886	9	3	6	0.0152378	0.0305452	0.49886	9	3	6	0.49886	conserved Plasmodium protein, unknown function
PVVCY_1302210	0.0152348	0.0305689	0.498378	9	3	6	0.0152348	0.0305689	0.498378	9	3	6	0.498378	conserved protein, unknown function
PVVCY_1200680	0.034714	0.0689978	0.503118	96	29	67	0.0352425	0.071513	0.492812	98	30	68	0.497965	conserved Plasmodium protein, unknown function
PVVCY_1403910	0.0299568	0.0602673	0.497066	73	23.1667	49.8333	0.0299568	0.0602673	0.497066	73	23.1667	49.8333	0.497066	conserved Plasmodium protein, unknown function
PVVCY_1000280	0.0155747	0.0313789	0.496341	44	13.5	30.5	0.0155747	0.0313789	0.496341	44	13.5	30.5	0.496341	conserved Plasmodium protein, unknown function
PVVCY_0300310	0.0272557	0.0549313	0.496177	15	5	10	0.0272557	0.0549313	0.496177	15	5	10	0.496177	dynein light chain, putative
PVVCY_1405530	0.0567365	0.114399	0.495954	97	31	66	0.0567365	0.114399	0.495954	97	31	66	0.495954	sphingomyelin phosphodiesterase, putative
PVVCY_1200290	0.045275	0.0914985	0.494817	39	11	28	0.045275	0.0914985	0.494817	39	11	28	0.494817	conserved Plasmodium protein, unknown function
PVVCY_1401910	0.0329498	0.0667989	0.493269	83	26	57	0.0329498	0.0667989	0.493269	83	26	57	0.493269	conserved protein, unknown function
PVVCY_1404430	0.0285202	0.0577534	0.493827	593	194.5	398.5	0.028375	0.0577474	0.491365	591	194.5	396.5	0.492596	cyclin-related protein, putative
PVVCY_1306630	0.0574925	0.117232	0.490415	154	51	103	0.0574925	0.117232	0.490415	154	51	103	0.490415	conserved Plasmodium protein, unknown function
PVVCY_1303060	0.0235537	0.0483138	0.487515	10	3	7	0.0235537	0.0483138	0.487515	10	3	7	0.487515	conserved Plasmodium protein, unknown function
PVVCY_1405790	0.02372	0.0486641	0.487422	37	11	26	0.02372	0.0486641	0.487422	37	11	26	0.487422	GAS8-like protein, putative
PVVCY_0800910	0.0369487	0.0757437	0.487812	218	65.5	152.5	0.0367004	0.0757437	0.484534	217	65.5	151.5	0.486173	conserved Plasmodium protein, unknown function
PVVCY_1305170	0.0337223	0.0672487	0.501457	48	17.5	30.5	0.0315	0.0669816	0.470279	46	17.5	28.5	0.485868	MSP7-like protein
PVVCY_1401920	0.0315944	0.0650353	0.485804	79	24	55	0.0315944	0.0650353	0.485804	79	24	55	0.485804	conserved Plasmodium protein, unknown function
PVVCY_0301380	0.00740928	0.0152523	0.48578	6	2	4	0.00740928	0.0152523	0.48578	6	2	4	0.48578	conserved Plasmodium protein, unknown function
PVVCY_1003140	0.0440087	0.0918247	0.479269	393	122.5	270.5	0.0440062	0.0902551	0.487576	391	120.5	270.5	0.483422	conserved Plasmodium protein, unknown function
PVVCY_1101440	0.0169869	0.035147	0.48331	15	5	10	0.0169869	0.035147	0.48331	15	5	10	0.48331	conserved Plasmodium protein, unknown function
PVVCY_1400760	0.0256892	0.0532733	0.482216	31	10	21	0.0256892	0.0532733	0.482216	31	10	21	0.482216	conserved Plasmodium protein, unknown function
PVVCY_1403590	0.0431392	0.0895287	0.481847	61	19.5	41.5	0.0431392	0.0895287	0.481847	61	19.5	41.5	0.481847	conserved Plasmodium protein, unknown function
PVVCY_1402460	0.0426505	0.0903124	0.472255	43	14	29	0.0441675	0.0902929	0.489158	44	14	30	0.480706	conserved Plasmodium protein, unknown function
PVVCY_1003450	0.0268992	0.0561202	0.479315	23	7	16	0.0268992	0.0561202	0.479315	23	7	16	0.479315	conserved Plasmodium protein, unknown function
PVVCY_1001840	0.0489943	0.102325	0.478812	52	16.5	35.5	0.0489943	0.102325	0.478812	52	16.5	35.5	0.478812	conserved Plasmodium protein, unknown function
PVVCY_0904330	0.0492598	0.104895	0.46961	101	33.5	67.5	0.0492598	0.101542	0.485118	100	32.5	67.5	0.477364	conserved Plasmodium protein, unknown function
PVVCY_1102520	0.0774228	0.162478	0.476512	107	36.8333	70.1667	0.0774228	0.162478	0.476512	107	36.8333	70.1667	0.476512	sphingomyelin synthase 2, putative
PVVCY_0600530	0.0243032	0.0510124	0.476417	197	60.1667	136.833	0.0236691	0.0497231	0.476017	192	58.6667	133.333	0.476217	conserved Plasmodium protein, unknown function
PVVCY_0903210	0.0464455	0.103369	0.449318	93	33	60	0.05367	0.106712	0.502942	103	34	69	0.47613	apical membrane antigen 1, putative
PVVCY_0501600	0.066417	0.132908	0.499722	30	10.5	19.5	0.0664257	0.146814	0.452448	31	11.5	19.5	0.476085	protein phosphatase inhibitor 3, putative
PVVCY_0800890	0.0289059	0.0606222	0.476821	102	33	69	0.0297476	0.0626583	0.474759	105	34	71	0.47579	conserved Plasmodium protein, unknown function
PVVCY_1301960	0.0285318	0.0616785	0.462589	79	27.5	51.5	0.0285318	0.0593445	0.480782	78	26.5	51.5	0.471685	aminopeptidase P, putative
PVVCY_0600670	0.0283234	0.0588183	0.48154	79	24	55	0.0283234	0.0613721	0.461503	80	25	55	0.471522	conserved Plasmodium protein, unknown function
PVVCY_0903910	0.0439374	0.0926243	0.474362	260	79	181	0.0439374	0.0938733	0.46805	261	80	181	0.471206	conserved Plasmodium protein, unknown function
PVVCY_0401920	0.0282311	0.0599634	0.470806	210	66.8333	143.167	0.0282311	0.0599634	0.470806	210	66.8333	143.167	0.470806	conserved Plasmodium protein, unknown function
PVVCY_0904270	0.0368788	0.0771544	0.477986	148	44.5	103.5	0.0357794	0.0772013	0.463456	145	44.5	100.5	0.470721	conserved Plasmodium protein, unknown function
PVVCY_0800490	0.00989845	0.0175145	0.565158	7	2	5	0.00989845	0.0264275	0.374551	8	3	5	0.469855	conserved Plasmodium protein, unknown function
PVVCY_0300840	0.0382684	0.079537	0.481139	166	50.5	115.5	0.0379269	0.0828837	0.457592	167	52.5	114.5	0.469365	conserved Plasmodium protein, unknown function
PVVCY_0904120	0.0250348	0.0534438	0.468432	35	11	24	0.0250348	0.0534438	0.468432	35	11	24	0.468432	conserved Plasmodium protein, unknown function
PVVCY_1201240	0.0284477	0.0613744	0.463511	78	26	52	0.0290138	0.061299	0.473316	79	26	53	0.468414	conserved Plasmodium protein, unknown function
PVVCY_1300540	0.0459353	0.0981249	0.46813	53	17.5	35.5	0.0459353	0.0981249	0.46813	53	17.5	35.5	0.46813	leucine carboxyl methyltransferase, putative
PVVCY_0901310	0.0270756	0.0578993	0.467634	28	9	19	0.0270756	0.0578993	0.467634	28	9	19	0.467634	conserved Plasmodium protein, unknown function
PVVCY_1301030	0.0166748	0.0357154	0.466878	23	9	14	0.0166748	0.0357154	0.466878	23	9	14	0.466878	fructose-bisphosphate aldolase, putative
PVVCY_1102820	0.0244765	0.0524906	0.466302	35	13	22	0.0244765	0.0524906	0.466302	35	13	22	0.466302	choline_ethanolaminephosphotransferase, putative
PVVCY_1004450	0.0240635	0.051661	0.465796	67	21.5	45.5	0.0240635	0.051661	0.465796	67	21.5	45.5	0.465796	conserved Plasmodium protein, unknown function
PVVCY_1202410	0.0133287	0.0286206	0.465703	9	3	6	0.0133287	0.0286206	0.465703	9	3	6	0.465703	coenzyme Q-binding protein COQ10 homolog, mitochondrial, putative
PVVCY_1302300	0.0445392	0.0955608	0.466082	76	23.5	52.5	0.0432431	0.0932516	0.463725	74	23	51	0.464904	conserved Plasmodium protein, unknown function
PVVCY_0701090	0.033618	0.0723246	0.464821	65	21.5	43.5	0.033618	0.0723246	0.464821	65	21.5	43.5	0.464821	conserved Plasmodium protein, unknown function
PVVCY_1002130	0.0397167	0.0865272	0.459008	91	30	61	0.0386031	0.082462	0.468132	88	28.6667	59.3333	0.46357	major facilitator superfamily domain-containing protein, putative
PVVCY_1306640	0.0496801	0.10723	0.463304	43	14.5	28.5	0.0496801	0.10723	0.463304	43	14.5	28.5	0.463304	conserved Plasmodium protein, unknown function
PVVCY_1102510	0.0608036	0.131278	0.463166	85	31	54	0.0608036	0.131278	0.463166	85	31	54	0.463166	sphingomyelin synthase 1, putative
PVVCY_0600700	0.0328688	0.0711361	0.462055	392	131.5	260.5	0.0329971	0.0711429	0.463814	393	131.5	261.5	0.462935	cysteine repeat modular protein 3, putative
PVVCY_0903550	0.036199	0.0799409	0.452821	156	53.5	102.5	0.036199	0.076794	0.471377	154	51.5	102.5	0.462099	subtilisin-like protease 2, putative
PVVCY_0501950	0.0293609	0.0709176	0.414014	36	15	21	0.0336507	0.0659753	0.51005	38	14	24	0.462032	CCAT-binding transcription factor-like protein, putative
PVVCY_0401360	0.0204793	0.0460956	0.444279	67	22.5	44.5	0.0225871	0.047103	0.479525	72	23	49	0.461902	zinc finger protein, putative
PVVCY_0500740	0.0156093	0.0338154	0.461601	19	6	13	0.0156093	0.0338154	0.461601	19	6	13	0.461601	phospholipid scramblase, putative
PVVCY_0801260	0.051783	0.11227	0.461236	79	27.5	51.5	0.051783	0.11227	0.461236	79	27.5	51.5	0.461236	phospholipid or glycerol acyltransferase, putative
PVVCY_0300880	0.0265199	0.0642777	0.412583	28	11	17	0.0265054	0.0522795	0.506994	26	9	17	0.459788	conserved Plasmodium protein, unknown function
PVVCY_1302700	0.0402858	0.0872471	0.461744	163	51.5	111.5	0.0399147	0.0872471	0.457491	162	51.5	110.5	0.459618	conserved Plasmodium protein, unknown function
PVVCY_1204590	0.0198672	0.0444161	0.447298	62	20.5	41.5	0.0198706	0.0421554	0.471365	61	19.5	41.5	0.459332	conserved Plasmodium protein, unknown function
PVVCY_0500880	0.0346702	0.0754849	0.4593	120	37.8333	82.1667	0.0346702	0.0754849	0.4593	120	37.8333	82.1667	0.4593	conserved Plasmodium protein, unknown function
PVVCY_0702090	0.0337094	0.0815898	0.413157	33	11.5	21.5	0.0337094	0.0667475	0.505028	31	9.5	21.5	0.459093	conserved Plasmodium protein, unknown function
PVVCY_0301370	0.0335825	0.0724176	0.463734	128	41	87	0.0320004	0.070613	0.453179	123	40	83	0.458456	conserved Plasmodium protein, unknown function
PVVCY_1401730	0.0379182	0.0828139	0.457873	317	100.5	216.5	0.0379182	0.0828139	0.457873	317	100.5	216.5	0.457873	transcription factor with AP2 domain(s)
PVVCY_0501960	0.0258962	0.0555474	0.4662	36	12	24	0.0269948	0.0603675	0.447175	38	13	25	0.456688	CCAT-binding transcription factor-like protein, putative
PVVCY_0801570	0.0237615	0.0521078	0.456007	29	10	19	0.0237615	0.0521078	0.456007	29	10	19	0.456007	conserved Plasmodium protein, unknown function
PVVCY_1300840	0.021216	0.0475776	0.445924	30	10	20	0.0244525	0.0524896	0.465854	34	11	23	0.455889	conserved Plasmodium protein, unknown function
PVVCY_0802910	0.0239284	0.0525052	0.455734	35	11	24	0.0239284	0.0525052	0.455734	35	11	24	0.455734	conserved Plasmodium protein, unknown function
PVVCY_1400570	0.0297621	0.065499	0.454391	80	26.5	53.5	0.0297621	0.065499	0.454391	80	26.5	53.5	0.454391	mitogen-activated protein kinase phosphatase 1, putative
PVVCY_1004270	0.0414545	0.089601	0.462657	42	13	29	0.0429681	0.096496	0.445284	44	14	30	0.45397	conserved Plasmodium protein, unknown function
PVVCY_0501130	0.0358178	0.0792815	0.45178	166	55.5	110.5	0.0361503	0.0792777	0.455995	167	55.5	111.5	0.453887	conserved Plasmodium protein, unknown function
PVVCY_1000370	0.0345493	0.07705	0.448401	151	49	102	0.0345514	0.0753751	0.458392	150	48	102	0.453396	phosphopantetheine adenylyltransferase, putative
PVVCY_0600080	0.027281	0.0602242	0.452991	29	10	19	0.027281	0.0602242	0.452991	29	10	19	0.452991	NIMA related kinase 3, putative
PVVCY_0701210	0.0152869	0.0387069	0.394941	13	4.5	8.5	0.0152869	0.0299311	0.510737	12	3.5	8.5	0.452839	zinc finger protein, putative
PVVCY_1200890	0.0274645	0.0590253	0.465301	116	36.5	79.5	0.0269401	0.0615185	0.437919	116	38	78	0.45161	conserved Plasmodium protein, unknown function
PVVCY_0803110	0.0540583	0.115709	0.467191	172	55.8333	116.167	0.0521433	0.120074	0.434261	170	57.8333	112.167	0.450726	conserved Plasmodium protein, unknown function
PVVCY_0802690	0.0127969	0.0284053	0.450512	6	2	4	0.0127969	0.0284053	0.450512	6	2	4	0.450512	conserved Plasmodium protein, unknown function
PVVCY_1200170	0.0211106	0.0440551	0.479186	68	22	46	0.0201786	0.0482083	0.418572	68	24	44	0.448879	conserved Plasmodium protein, unknown function
PVVCY_1402520	0.0364713	0.081332	0.448424	20	7	13	0.0364713	0.081332	0.448424	20	7	13	0.448424	conserved Plasmodium protein, unknown function
PVVCY_1102470	0.0321564	0.0717689	0.448055	26	9.5	16.5	0.0321564	0.0717689	0.448055	26	9.5	16.5	0.448055	N-acetylglucosaminylphosphatidylinositol deacetylase, putative
PVVCY_0801950	0.0476037	0.106495	0.447002	351	115.167	235.833	0.0476037	0.106495	0.447002	351	115.167	235.833	0.447002	conserved Plasmodium protein, unknown function
PVVCY_1202220	0.0236296	0.069094	0.341992	20	7.5	12.5	0.0274804	0.0500377	0.549193	20	5.5	14.5	0.445593	conserved Plasmodium protein, unknown function
PVVCY_1201810	0.0219919	0.0483866	0.454505	78	25	53	0.0219919	0.0503885	0.436447	79	26	53	0.445476	conserved Plasmodium protein, unknown function
PVVCY_1003060	0.0256103	0.0573838	0.446299	289	95.5	193.5	0.0254757	0.0573838	0.443952	288	95.5	192.5	0.445126	rap guanine nucleotide exchange factor, putative
PVVCY_0300210	0.0292162	0.0656785	0.444836	10	4	6	0.0292162	0.0656785	0.444836	10	4	6	0.444836	conserved Plasmodium protein, unknown function
PVVCY_0201390	0.023923	0.0532535	0.449229	71	24	47	0.0234122	0.0531914	0.440151	70	24	46	0.44469	tRNA pseudouridine synthase D, putative
PVVCY_1001300	0.0261462	0.0583791	0.447868	100	33	67	0.0257491	0.0583791	0.441068	99	33	66	0.444468	SET domain protein, putative
PVVCY_1304510	0.0272752	0.0609556	0.44746	146	50.5	95.5	0.0272765	0.062201	0.438522	147	51.5	95.5	0.442991	conserved Plasmodium protein, unknown function
PVVCY_1403440	0.0333189	0.0723972	0.460224	118	40	78	0.0328925	0.0780164	0.42161	120	43	77	0.440917	perforin-like protein 2
PVVCY_0903190	0.0289559	0.0652914	0.443488	130	43.5	86.5	0.0292973	0.0668612	0.438181	132	44.5	87.5	0.440835	conserved Plasmodium protein, unknown function
PVVCY_1406050	0.0259414	0.0601128	0.431545	120	40.5	79.5	0.0256112	0.057011	0.449232	117	38.5	78.5	0.440389	conserved Plasmodium protein, unknown function
PVVCY_0903630	0.0488253	0.111174	0.439178	26	9.5	16.5	0.0488253	0.111174	0.439178	26	9.5	16.5	0.439178	conserved Plasmodium protein, unknown function
PVVCY_0600780	0.0353524	0.0806375	0.438412	19	6.5	12.5	0.0353524	0.0806375	0.438412	19	6.5	12.5	0.438412	conserved Plasmodium protein, unknown function
PVVCY_0903350	0.0131239	0.0299419	0.438313	30	10	20	0.0131239	0.0299419	0.438313	30	10	20	0.438313	conserved Plasmodium protein, unknown function
PVVCY_1002370	0.0376731	0.0884973	0.425697	85	27	58	0.0383395	0.0850264	0.450913	85	26	59	0.438305	conserved Plasmodium protein, unknown function
PVVCY_1003740	0.0232353	0.0530891	0.437666	11	4	7	0.0232353	0.0530891	0.437666	11	4	7	0.437666	conserved Plasmodium protein, unknown function
PVVCY_0800440	0.0322298	0.0723485	0.44548	87	29	58	0.0310951	0.0723485	0.429796	85	29	56	0.437638	NYN domain-containing protein, putative
PVVCY_1104470	0.0245644	0.0545967	0.449926	108	36	72	0.0238725	0.0561566	0.425106	107	37	70	0.437516	secreted ookinete protein, putative
PVVCY_1301430	0.0516889	0.118143	0.43751	46	16	30	0.0516889	0.118143	0.43751	46	16	30	0.43751	gamete egress and sporozoite traversal protein, putative
PVVCY_0401170	0.0363486	0.0831409	0.437192	43	15.5	27.5	0.0363486	0.0831409	0.437192	43	15.5	27.5	0.437192	conserved Plasmodium protein, unknown function
PVVCY_0701200	0.0763701	0.171608	0.445027	77	27.5	49.5	0.0763701	0.178653	0.427478	78	28.5	49.5	0.436253	BEM46-like protein, putative
PVVCY_0602110	0.0500746	0.112595	0.44473	99	35	64	0.0492793	0.115944	0.425028	99	36	63	0.434879	conserved Plasmodium protein, unknown function
PVVCY_0800610	0.0120541	0.0277214	0.434828	21	7	14	0.0120541	0.0277214	0.434828	21	7	14	0.434828	conserved Plasmodium protein, unknown function
PVVCY_1406680	0.031345	0.072112	0.434671	62	20.5	41.5	0.031345	0.072112	0.434671	62	20.5	41.5	0.434671	conserved Plasmodium protein, unknown function
PVVCY_0700250	0.0380138	0.089343	0.425482	130	44.5	85.5	0.0393857	0.0893177	0.440962	133	44.5	88.5	0.433222	conserved Plasmodium protein, unknown function
PVVCY_1002550	0.0244915	0.0575298	0.42572	49	17	32	0.0252706	0.0575234	0.43931	50	17	33	0.432515	14-3-3 protein, putative
PVVCY_1301350	0.0344347	0.0796516	0.432317	16	5	11	0.0344347	0.0796516	0.432317	16	5	11	0.432317	conserved Plasmodium protein, unknown function
PVVCY_1203840	0.0234998	0.0543587	0.43231	138	45	93	0.0234998	0.0543587	0.43231	138	45	93	0.43231	zinc finger protein, putative
PVVCY_1300460	0.0176301	0.0408118	0.431987	13	5	8	0.0176301	0.0408118	0.431987	13	5	8	0.431987	thioredoxin peroxidase 1, putative
PVVCY_1400370	0.0324324	0.0751138	0.431777	199	69	130	0.0324324	0.0751138	0.431777	199	69	130	0.431777	sodium_hydrogen exchanger, Na+, H+ antiporter, putative
PVVCY_0902380	0.0274668	0.0637122	0.431108	52	18.5	33.5	0.0274668	0.0637122	0.431108	52	18.5	33.5	0.431108	kelch domain-containing protein, putative
PVVCY_1403040	0.0186974	0.0433966	0.43085	20	7	13	0.0186974	0.0433966	0.43085	20	7	13	0.43085	tetratricopeptide repeat protein, putative
PVVCY_1401840	0.0285642	0.0664751	0.429698	153	50	103	0.0285642	0.0664751	0.429698	153	50	103	0.429698	conserved Plasmodium protein, unknown function
PVVCY_0901220	0.0423705	0.100051	0.423491	56	19	37	0.0435598	0.0999427	0.435847	57	19	38	0.429669	conserved Plasmodium protein, unknown function
PVVCY_0903610	0.0281163	0.0655109	0.429185	44	15	29	0.0281163	0.0655109	0.429185	44	15	29	0.429185	conserved Plasmodium protein, unknown function
PVVCY_1404780	0.0212196	0.0494633	0.428997	70	24	46	0.0212196	0.0494633	0.428997	70	24	46	0.428997	conserved Plasmodium protein, unknown function
PVVCY_0602330	0.0300735	0.0703842	0.427276	11	4	7	0.0300735	0.0703842	0.427276	11	4	7	0.427276	conserved Plasmodium protein, unknown function
PVVCY_0903360	0.0435646	0.102174	0.426379	37	14	23	0.0435646	0.102174	0.426379	37	14	23	0.426379	PQ-loop repeat-containing protein
PVVCY_1101180	0.0266668	0.0625662	0.426217	51	17	34	0.0266668	0.0625662	0.426217	51	17	34	0.426217	conserved Plasmodium protein, unknown function
PVVCY_0502330	0.0389822	0.0915282	0.425904	409	139	270	0.0389822	0.0915282	0.425904	409	139	270	0.425904	erythrocyte membrane-associated antigen, putative
PVVCY_1200160	0.02485	0.0604148	0.411323	46	16	30	0.02485	0.0564929	0.439878	45	15	30	0.4256	conserved Plasmodium protein, unknown function
PVVCY_0700840	0.0416872	0.098261	0.424249	60	22	38	0.0416872	0.098261	0.424249	60	22	38	0.424249	quinone oxidoreductase, putative
PVVCY_1402390	0.0265123	0.062725	0.422676	40	15	25	0.0265123	0.062725	0.422676	40	15	25	0.422676	drug_metabolite transporter, putative
PVVCY_1400540	0.014568	0.0344757	0.422557	18	6.5	11.5	0.014568	0.0344757	0.422557	18	6.5	11.5	0.422557	transcription factor with AP2 domain(s), putative
PVVCY_0300990	0.032367	0.0734694	0.440551	110	35.5	74.5	0.0323621	0.0800785	0.40413	113	38.5	74.5	0.422341	conserved Plasmodium protein, unknown function
PVVCY_0401790	0.0366698	0.086854	0.422201	181	61.5	119.5	0.0366698	0.086854	0.422201	181	61.5	119.5	0.422201	ubiquitin specific protease, putative
PVVCY_1100780	0.0387697	0.0918834	0.421945	120	42	78	0.0387697	0.0918834	0.421945	120	42	78	0.421945	conserved Plasmodium protein, unknown function
PVVCY_1303640	0.0206595	0.0490573	0.42113	44	15.5	28.5	0.0206595	0.0490573	0.42113	44	15.5	28.5	0.42113	conserved Plasmodium protein, unknown function
PVVCY_1405720	0.0291726	0.0694515	0.420043	30	12	18	0.0291726	0.0694515	0.420043	30	12	18	0.420043	mitochondrial carrier protein, putative
PVVCY_1400800	0.0279642	0.066837	0.418394	48	16	32	0.0279642	0.066837	0.418394	48	16	32	0.418394	fork head domain protein, putative
PVVCY_1101280	0.0279242	0.0670257	0.416619	23	8	15	0.0279242	0.0670257	0.416619	23	8	15	0.416619	conserved Plasmodium protein, unknown function
PVVCY_1402050	0.0259259	0.0623933	0.415524	128	44.5	83.5	0.0259259	0.0623933	0.415524	128	44.5	83.5	0.415524	conserved Plasmodium protein, unknown function
PVVCY_0802930	0.0299077	0.0747888	0.399895	46	16	30	0.0299077	0.0698895	0.427928	45	15	30	0.413911	conserved Plasmodium protein, unknown function
PVVCY_1302150	0.022289	0.0539094	0.413453	35	12	23	0.022289	0.0539094	0.413453	35	12	23	0.413453	conserved Plasmodium protein, unknown function
PVVCY_0800390	0.0250382	0.0614548	0.407425	66	23	43	0.0244464	0.0586755	0.416637	64	22	42	0.412031	apical sushi protein, putative
PVVCY_1100700	0.0401896	0.0967758	0.415285	387	135.667	251.333	0.0395319	0.0967855	0.408449	383	135.667	247.333	0.411867	conserved Plasmodium protein, unknown function
PVVCY_1402230	0.0314261	0.0763502	0.411604	139	48	91	0.0314261	0.0763502	0.411604	139	48	91	0.411604	conserved Plasmodium protein, unknown function
PVVCY_0400820	0.0304112	0.07397	0.411128	77	27	50	0.0304112	0.07397	0.411128	77	27	50	0.411128	N2227-like protein, putative
PVVCY_1403190	0.0266321	0.0659673	0.403717	127	46.5	80.5	0.0269677	0.0644986	0.418113	127	45.5	81.5	0.410915	GPI ethanolamine phosphate transferase 3, putative
PVVCY_1406420	0.0392337	0.09858	0.397988	25	9	16	0.0417553	0.09858	0.423568	26	9	17	0.410778	conserved Plasmodium protein, unknown function
PVVCY_1004000	0.0338301	0.0827034	0.409053	237	82	155	0.0340512	0.0827273	0.411608	238	82	156	0.41033	conserved Plasmodium protein, unknown function
PVVCY_1000330	0.0241881	0.0595344	0.406288	167	59.5	107.5	0.0246456	0.0595344	0.413972	169	59.5	109.5	0.41013	conserved Plasmodium protein, unknown function
PVVCY_0600930	0.0225044	0.0549215	0.409756	39	14	25	0.0225044	0.0549215	0.409756	39	14	25	0.409756	conserved Plasmodium protein, unknown function
PVVCY_0801140	0.0488524	0.119306	0.409471	26	9.5	16.5	0.0488524	0.119306	0.409471	26	9.5	16.5	0.409471	conserved protein, unknown function
PVVCY_1103980	0.034679	0.0847088	0.409391	176	58	118	0.034679	0.0847088	0.409391	176	58	118	0.409391	conserved Plasmodium protein, unknown function
PVVCY_1301750	0.0288484	0.0685814	0.420644	55	18.5	36.5	0.0288484	0.0724733	0.398055	56	19.5	36.5	0.40935	aminomethyltransferase, putative
PVVCY_1306320	0.045174	0.112604	0.401178	71	28.5	42.5	0.045174	0.108353	0.416917	70	27.5	42.5	0.409048	nucleoside transporter 1, putative
PVVCY_0601980	0.0215082	0.0526368	0.408615	18	6	12	0.0215082	0.0526368	0.408615	18	6	12	0.408615	conserved Plasmodium protein, unknown function
PVVCY_1002060	0.0177872	0.0436193	0.407783	14	5	9	0.0177872	0.0436193	0.407783	14	5	9	0.407783	protein archease, putative
PVVCY_1403010	0.0306259	0.0751095	0.40775	106	37	69	0.0306259	0.0751095	0.40775	106	37	69	0.40775	asparagine-rich antigen, putative
PVVCY_1302230	0.0383274	0.0942097	0.406831	113	39	74	0.0383274	0.0942097	0.406831	113	39	74	0.406831	conserved Plasmodium protein, unknown function
PVVCY_1102560	0.0125043	0.0323343	0.38672	16	6	10	0.0137723	0.0322739	0.42673	17	6	11	0.406725	conserved Plasmodium protein, unknown function
PVVCY_0500660	0.0185353	0.0452893	0.409265	111	38.5	72.5	0.0187942	0.0465029	0.404151	113	39.5	73.5	0.406708	PHAX domain-containing protein, putative
PVVCY_0301550	0.0280747	0.0698903	0.401697	51	19	32	0.0271813	0.0660449	0.411558	49	18	31	0.406628	conserved Plasmodium protein, unknown function
PVVCY_1404590	0.0399531	0.0991219	0.403071	278	101	177	0.0397229	0.0970099	0.409472	275	99	176	0.406272	multidrug resistance-associated protein 2, putative ABC transporter C family member 2, putative
PVVCY_1301810	0.0121362	0.0280139	0.433222	12	4	8	0.0106056	0.0280481	0.378123	11	4	7	0.405672	conserved Plasmodium protein, unknown function
PVVCY_1402130	0.0238796	0.0588732	0.40561	103	36.5	66.5	0.0238796	0.0588732	0.40561	103	36.5	66.5	0.40561	3',5'-cyclic nucleotide phosphodiesterase, putative
PVVCY_1004410	0.0268085	0.0674435	0.397496	135	47.5	87.5	0.0269628	0.0652376	0.413302	134	46	88	0.405399	conserved Plasmodium protein, unknown function
PVVCY_0903900	0.0343159	0.0828847	0.41402	163	55.3333	107.667	0.0331664	0.0837841	0.395855	160	55.8333	104.167	0.404938	conserved Plasmodium protein, unknown function
PVVCY_1405970	0.0234951	0.0596659	0.393778	99	34.5	64.5	0.0236832	0.0569363	0.415959	98	33	65	0.404869	RNA-binding protein, putative
PVVCY_1202260	0.0605114	0.149698	0.404224	38	14	24	0.0605114	0.149698	0.404224	38	14	24	0.404224	conserved Plasmodium protein, unknown function
PVVCY_0701780	0.0239114	0.0591558	0.404211	48	16	32	0.0239114	0.0591558	0.404211	48	16	32	0.404211	conserved Plasmodium protein, unknown function
PVVCY_0601580	0.023325	0.0577106	0.404172	104	36	68	0.023325	0.0577106	0.404172	104	36	68	0.404172	conserved Plasmodium protein, unknown function
PVVCY_0903300	0.0271221	0.067138	0.403975	205	69	136	0.0271221	0.067138	0.403975	205	69	136	0.403975	conserved Plasmodium protein, unknown function
PVVCY_0602120	0.0371625	0.0927029	0.400877	133	46.5	86.5	0.0367276	0.0905215	0.405733	131	45.5	85.5	0.403305	conserved Plasmodium protein, unknown function
PVVCY_1401310	0.0173314	0.0430952	0.402166	64	21.5	42.5	0.0173314	0.0430952	0.402166	64	21.5	42.5	0.402166	eukaryotic translation initation factor 4 gamma, putative
PVVCY_1201990	0.024286	0.062912	0.386031	40	14	26	0.0223903	0.0535876	0.417826	36	12	24	0.401929	heat shock protein 90, putative
PVVCY_1101330	0.0458174	0.112525	0.407174	216	75.1667	140.833	0.0451477	0.114131	0.395577	215	76.1667	138.833	0.401375	conserved Plasmodium protein, unknown function
PVVCY_0401260	0.0194493	0.0485227	0.400828	45	16	29	0.0194493	0.0485227	0.400828	45	16	29	0.400828	conserved Plasmodium protein, unknown function
PVVCY_0500840	0.0402427	0.100531	0.400301	105	39.3333	65.6667	0.0402427	0.100531	0.400301	105	39.3333	65.6667	0.400301	conserved Plasmodium protein, unknown function
PVVCY_1204130	0.023717	0.0582857	0.406909	27	10.5	16.5	0.0251851	0.0640182	0.393405	29	11.5	17.5	0.400157	inner membrane complex protein 1g, putative
PVVCY_0903010	0.0245498	0.0614059	0.399796	36	12.5	23.5	0.0245498	0.0614059	0.399796	36	12.5	23.5	0.399796	conserved Plasmodium protein, unknown function
PVVCY_0801560	0.0209468	0.0524388	0.399452	26	10	16	0.0209468	0.0524388	0.399452	26	10	16	0.399452	conserved Plasmodium membrane protein, unknown function
PVVCY_1102720	0.0252259	0.0633812	0.398002	44	16	28	0.0252259	0.0633812	0.398002	44	16	28	0.398002	E3 ubiquitin-protein ligase RNF5, putative
PVVCY_0900580	0.0130318	0.0327649	0.397737	6	2	4	0.0130318	0.0327649	0.397737	6	2	4	0.397737	conserved Plasmodium protein, unknown function
PVVCY_1001580	0.0435971	0.109776	0.397144	288	100	188	0.0435971	0.109776	0.397144	288	100	188	0.397144	protein kinase, putative
PVVCY_1000200	0.0261363	0.0650409	0.401844	159	56.1667	102.833	0.0263886	0.0675387	0.390719	162	58.1667	103.833	0.396281	conserved Plasmodium protein, unknown function
PVVCY_1200490	0.0279213	0.0705226	0.395919	48	18	30	0.0279213	0.0705226	0.395919	48	18	30	0.395919	conserved Plasmodium protein, unknown function
PVVCY_1401440	0.0371895	0.0940642	0.395363	65	22	43	0.0371895	0.0940642	0.395363	65	22	43	0.395363	conserved Plasmodium protein, unknown function
PVVCY_1002990	0.0246833	0.0618819	0.398877	302	110.5	191.5	0.0242271	0.0621482	0.389827	299	111	188	0.394352	liver specific protein 1, putative
PVVCY_0601650	0.0267703	0.0673689	0.397368	106	39	67	0.0263636	0.0673689	0.391332	105	39	66	0.39435	conserved Plasmodium protein, unknown function
PVVCY_0300370	0.036438	0.092433	0.39421	60	21	39	0.036438	0.092433	0.39421	60	21	39	0.39421	conserved Plasmodium protein, unknown function
PVVCY_0501620	0.0392158	0.0995743	0.393835	77	28.5	48.5	0.0392158	0.0995743	0.393835	77	28.5	48.5	0.393835	conserved Plasmodium protein, unknown function
PVVCY_1102210	0.0300166	0.0762345	0.39374	149	52	97	0.0300166	0.0762345	0.39374	149	52	97	0.39374	conserved Plasmodium protein, unknown function
PVVCY_0802500	0.0258276	0.0658625	0.392144	113	40.5	72.5	0.0258276	0.0658625	0.392144	113	40.5	72.5	0.392144	conserved Plasmodium protein, unknown function
PVVCY_0900750	0.0362494	0.0932658	0.388668	107	37	70	0.0357223	0.0905465	0.394519	105	36	69	0.391594	conserved Plasmodium protein, unknown function
PVVCY_0801530	0.0352184	0.0901009	0.390878	36	13.5	22.5	0.0352184	0.0901009	0.390878	36	13.5	22.5	0.390878	conserved Plasmodium protein, unknown function
PVVCY_1402160	0.0291719	0.0746897	0.390574	107	37	70	0.0291719	0.0746897	0.390574	107	37	70	0.390574	conserved Plasmodium protein, unknown function
PVVCY_1400500	0.0276089	0.0707224	0.390384	128	45.6667	82.3333	0.0276089	0.0707224	0.390384	128	45.6667	82.3333	0.390384	NLI interacting factor-like phosphatase, putative
PVVCY_0901570	0.0371207	0.0934444	0.39725	44	17	27	0.0357126	0.0934444	0.382181	43	17	26	0.389715	conserved Plasmodium protein, unknown function
PVVCY_0301280	0.0118733	0.0305033	0.389247	14	5.66667	8.33333	0.0118733	0.0305033	0.389247	14	5.66667	8.33333	0.389247	hypothetical protein
PVVCY_1406020	0.0302071	0.0778453	0.388041	89	32	57	0.0302071	0.0778453	0.388041	89	32	57	0.388041	conserved Plasmodium protein, unknown function
PVVCY_1000660	0.0255948	0.0650583	0.393413	88	32	56	0.0265206	0.0693718	0.382297	92	34	58	0.387855	E3 ubiquitin-protein ligase, putative
PVVCY_1303740	0.0299408	0.0785054	0.381385	98	35	63	0.0309163	0.0784443	0.394117	100	35	65	0.387751	conserved Plasmodium protein, unknown function
PVVCY_1003980	0.0444049	0.112603	0.39435	76	30.5	45.5	0.0444049	0.116597	0.380842	77	31.5	45.5	0.387596	plasmepsin IV, putative
PVVCY_0903660	0.0254273	0.0656091	0.387558	133	47	86	0.0254273	0.0656091	0.387558	133	47	86	0.387558	conserved Plasmodium protein, unknown function
PVVCY_1200360	0.0188227	0.0455363	0.413355	19	7	12	0.0188237	0.0522615	0.360182	20	8	12	0.386768	conserved Plasmodium protein, unknown function
PVVCY_0600110	0.0262416	0.0678625	0.386689	20	7	13	0.0262416	0.0678625	0.386689	20	7	13	0.386689	conserved Plasmodium protein, unknown function
PVVCY_0200890	0.0493269	0.114785	0.429732	28	10	18	0.0436873	0.127241	0.343343	27	11	16	0.386537	thrombospondin related sporozoite protein, putative
PVVCY_1400400	0.0255905	0.0662051	0.386534	740	263.667	476.333	0.0255905	0.0662051	0.386534	740	263.667	476.333	0.386534	conserved Plasmodium protein, unknown function
PVVCY_0900880	0.0223667	0.057288	0.390426	52	19	33	0.0230578	0.0603962	0.381775	54	20	34	0.3861	conserved Plasmodium protein, unknown function
PVVCY_1204000	0.0369368	0.0956703	0.386084	17	6	11	0.0369368	0.0956703	0.386084	17	6	11	0.386084	conserved Plasmodium protein, unknown function
PVVCY_1402920	0.0167354	0.0439448	0.380828	60	22.5	37.5	0.0171869	0.0439448	0.391101	61	22.5	38.5	0.385964	ABC1 family, putative
PVVCY_1400360	0.0147972	0.0353272	0.418861	16	5.5	10.5	0.0147972	0.041933	0.352877	17	6.5	10.5	0.385869	LisH domain-containing protein, putative
PVVCY_0900650	0.0511375	0.132536	0.385839	113	40.5	72.5	0.0511375	0.132536	0.385839	113	40.5	72.5	0.385839	nucleic acid binding protein, putative
PVVCY_1302130	0.0205625	0.0500018	0.411236	37	13	24	0.0179643	0.0499622	0.359558	34	13	21	0.385397	serine hydroxymethyltransferase, putative
PVVCY_0902450	0.0398943	0.103274	0.386295	174	63	111	0.0395248	0.10328	0.382697	173	63	110	0.384496	conserved Plasmodium protein, unknown function
PVVCY_1004490	0.0232398	0.05653	0.411106	41	14	27	0.0232398	0.0649651	0.357728	43	16	27	0.384417	U1 small nuclear ribonucleoprotein C, putative
PVVCY_0500240	0.0316542	0.086586	0.365581	64	24	40	0.0332725	0.0827715	0.40198	65	23	42	0.38378	conserved Plasmodium protein, unknown function
PVVCY_1301150	0.0338237	0.0882574	0.383239	77	27.5	49.5	0.0338237	0.0882574	0.383239	77	27.5	49.5	0.383239	conserved Plasmodium protein, unknown function
PVVCY_1101680	0.0361493	0.0939472	0.384783	172	62	110	0.0358134	0.0939381	0.381245	171	62	109	0.383014	conserved Plasmodium protein, unknown function
PVVCY_1404410	0.027054	0.0712635	0.379632	199	75.1667	123.833	0.027054	0.0702696	0.385002	198	74.1667	123.833	0.382317	potassium channel, putative
PVVCY_1104100	0.0259052	0.067788	0.382151	18	7	11	0.0259052	0.067788	0.382151	18	7	11	0.382151	conserved Plasmodium protein, unknown function
PVVCY_1201890	0.0206568	0.0573505	0.360185	38	14.5	23.5	0.0215426	0.0533177	0.404042	38	13.5	24.5	0.382113	nicotinamidase, putative
PVVCY_1403610	0.0197656	0.0517593	0.381876	43	16	27	0.0197656	0.0517593	0.381876	43	16	27	0.381876	AP-2 complex subunit mu, putative
PVVCY_1001130	0.024094	0.0673546	0.357719	48	19	29	0.0257957	0.0635379	0.405989	49	18	31	0.381854	conserved Plasmodium protein, unknown function
PVVCY_1300690	0.0258479	0.0689425	0.37492	215	79.5	135.5	0.0260464	0.0670774	0.388303	214	77.5	136.5	0.381611	serine_threonine protein kinase, putative
PVVCY_1400590	0.0462283	0.12133	0.381013	36	14.5	21.5	0.0462283	0.12133	0.381013	36	14.5	21.5	0.381013	conserved Plasmodium protein, unknown function
PVVCY_1002750	0.0312954	0.0805132	0.388699	63	23.8333	39.1667	0.0312954	0.0840878	0.372175	64	24.8333	39.1667	0.380437	pantothenate kinase, putative
PVVCY_1302090	0.0217889	0.0572867	0.380349	76	27.5	48.5	0.0217889	0.0572867	0.380349	76	27.5	48.5	0.380349	conserved Plasmodium protein, unknown function
PVVCY_1102810	0.0166775	0.0438522	0.38031	160	58.8333	101.167	0.0166775	0.0438522	0.38031	160	58.8333	101.167	0.38031	eukaryotic translation initiation factor 2-alpha kinase, putative
PVVCY_1404880	0.0172992	0.0455181	0.380051	41	15	26	0.0172992	0.0455181	0.380051	41	15	26	0.380051	phenylalanine--tRNA ligase, putative
PVVCY_0600590	0.0367081	0.0977046	0.375705	88	30.5	57.5	0.0360541	0.0942909	0.382371	86	29.5	56.5	0.379038	conserved Plasmodium protein, unknown function
PVVCY_0903650	0.0166361	0.0443998	0.374688	68	24	44	0.0170185	0.0443998	0.383301	69	24	45	0.378995	conserved Plasmodium protein, unknown function
PVVCY_1002150	0.0288966	0.0762593	0.378925	46	18	28	0.0288966	0.0762593	0.378925	46	18	28	0.378925	conserved Plasmodium protein, unknown function
PVVCY_0900420	0.0533172	0.138856	0.383974	226	82.3333	143.667	0.0525517	0.14067	0.373582	225	83.3333	141.667	0.378778	calcium_calmodulin-dependent protein kinase, putative
PVVCY_1401300	0.0269427	0.0711712	0.378562	283	103.5	179.5	0.0269427	0.0711712	0.378562	283	103.5	179.5	0.378562	conserved Plasmodium protein, unknown function
PVVCY_0700650	0.0258812	0.0698627	0.370459	79	29.5	49.5	0.0269484	0.0698339	0.385893	81	29.5	51.5	0.378176	conserved Plasmodium protein, unknown function
PVVCY_1104370	0.0710142	0.184016	0.385912	94	37	57	0.0651179	0.176028	0.369929	88	35.5	52.5	0.37792	phosphatidylserine synthase, putative
PVVCY_0600630	0.0287484	0.0760777	0.377882	42	16	26	0.0287484	0.0760777	0.377882	42	16	26	0.377882	conserved Plasmodium protein, unknown function
PVVCY_1104090	0.023892	0.0632436	0.377778	58	21.3333	36.6667	0.023892	0.0632436	0.377778	58	21.3333	36.6667	0.377778	nuclear fusion protein, putative
PVVCY_0501860	0.0181863	0.0466057	0.390217	41	15	26	0.0181868	0.0498132	0.365099	42	16	26	0.377658	thioredoxin-like associated protein 2, putative
PVVCY_1204290	0.0540099	0.143042	0.377582	35	13	22	0.0540099	0.143042	0.377582	35	13	22	0.377582	conserved Plasmodium protein, unknown function
PVVCY_0700070	0.0331376	0.0879301	0.376862	36	12	24	0.0331376	0.0879301	0.376862	36	12	24	0.376862	Plasmodium exported protein (PHIST), unknown function
PVVCY_1300830	0.034495	0.0910643	0.378798	257	91.5	165.5	0.0344935	0.0921421	0.374351	258	92.5	165.5	0.376575	conserved Plasmodium protein, unknown function
PVVCY_0401020	0.0387927	0.102948	0.37682	348	129.167	218.833	0.0393409	0.104632	0.375994	353	131.167	221.833	0.376407	protein kinase, putative
PVVCY_0700550	0.0277905	0.073899	0.37606	167	58.3333	108.667	0.0277905	0.073899	0.37606	167	58.3333	108.667	0.37606	conserved Plasmodium protein, unknown function
PVVCY_1202510	0.0402237	0.106993	0.375946	126	50	76	0.0402237	0.106993	0.375946	126	50	76	0.375946	DnaJ protein, putative
PVVCY_0900470	0.0514869	0.136972	0.375894	143	53.5	89.5	0.0514869	0.136972	0.375894	143	53.5	89.5	0.375894	conserved Plasmodium protein, unknown function
PVVCY_1101930	0.0344269	0.0921548	0.373577	360	132.333	227.667	0.0344269	0.0914142	0.376603	359	131.333	227.667	0.37509	conserved Plasmodium protein, unknown function
PVVCY_1103970	0.0245318	0.0654184	0.374998	27	10	17	0.0245318	0.0654184	0.374998	27	10	17	0.374998	conserved Plasmodium protein, unknown function
PVVCY_1403290	0.0133067	0.0355161	0.374667	45	17	28	0.0133067	0.0355161	0.374667	45	17	28	0.374667	conserved Plasmodium protein, unknown function
PVVCY_1401450	0.0318738	0.0850845	0.374613	15	6	9	0.0318738	0.0850845	0.374613	15	6	9	0.374613	conserved Plasmodium protein, unknown function
PVVCY_1300660	0.0155746	0.0415899	0.374481	33	12	21	0.0155746	0.0415899	0.374481	33	12	21	0.374481	cytoplasmic tRNA 2-thiolation protein 2, putative
PVVCY_1304850	0.0410181	0.107672	0.380954	72	27.5	44.5	0.0410168	0.111909	0.366518	73	28.5	44.5	0.373736	RNA-binding protein, putative
PVVCY_0500650	0.0228338	0.0606306	0.376605	156	57.5	98.5	0.0228338	0.0617296	0.3699	157	58.5	98.5	0.373252	schizont egress antigen-1, putative
PVVCY_1306150	0.0230868	0.0619312	0.372782	25	10	15	0.0230868	0.0619312	0.372782	25	10	15	0.372782	ubiquitin-conjugating enzyme E2, putative
PVVCY_0701940	0.0336092	0.0901944	0.372631	84	31.5	52.5	0.0336092	0.0901944	0.372631	84	31.5	52.5	0.372631	conserved Plasmodium protein, unknown function
PVVCY_1200430	0.0218682	0.062526	0.349746	24	9	15	0.0218682	0.0553156	0.395335	23	8	15	0.37254	conserved Plasmodium protein, unknown function
PVVCY_0500810	0.0148521	0.0398751	0.372466	11	4	7	0.0148521	0.0398751	0.372466	11	4	7	0.372466	HORMA domain protein, putative
PVVCY_0802520	0.0309043	0.0839666	0.368055	127	47	80	0.0309085	0.0820275	0.376806	126	46	80	0.37243	conserved Plasmodium protein, unknown function
PVVCY_0602300	0.0352679	0.0935285	0.377082	180	64.3333	115.667	0.0349565	0.0950698	0.367693	180	65.3333	114.667	0.372387	conserved Plasmodium protein, unknown function
PVVCY_1001320	0.0249606	0.0677062	0.36866	229	80	149	0.024791	0.0659272	0.376036	226	78	148	0.372348	conserved Plasmodium protein, unknown function
PVVCY_1201960	0.0222386	0.0587326	0.378642	227	84	143	0.0225538	0.061655	0.365806	233	88	145	0.372224	ABC transporter I family member 1, putative
PVVCY_1101570	0.0147515	0.0396361	0.372172	8	3	5	0.0147515	0.0396361	0.372172	8	3	5	0.372172	conserved Plasmodium protein, unknown function
PVVCY_1201530	0.0296511	0.0796988	0.372039	27	10	17	0.0296511	0.0796988	0.372039	27	10	17	0.372039	conserved Plasmodium protein, unknown function
PVVCY_1100280	0.0353673	0.0951037	0.371882	31	10.6667	20.3333	0.0353673	0.0951037	0.371882	31	10.6667	20.3333	0.371882	HCNGP-like protein, putative
PVVCY_0901360	0.0173055	0.0474971	0.364349	21	9	12	0.015848	0.0420686	0.376719	19	8	11	0.370534	conserved Plasmodium protein, unknown function
PVVCY_1301650	0.0253822	0.0673286	0.37699	120	43	77	0.0250465	0.0689753	0.363122	120	44	76	0.370056	conserved Plasmodium protein, unknown function
PVVCY_1304760	0.0271327	0.0700502	0.387333	53	19	34	0.0246969	0.0700749	0.352436	50	19	31	0.369885	conserved Plasmodium protein, unknown function
PVVCY_1403960	0.0285507	0.076928	0.371136	248	88	160	0.0289144	0.0787735	0.367058	252	90	162	0.369097	transcription factor with AP2 domain(s), putative
PVVCY_1001690	0.0351788	0.0937668	0.375174	85	31	54	0.0351788	0.0969956	0.362685	86	32	54	0.36893	HP12 protein homolog, putative
PVVCY_1103360	0.0328069	0.0866041	0.378815	103	37.5	65.5	0.0328069	0.0915163	0.358482	105	39.5	65.5	0.368649	conserved Plasmodium protein, unknown function
PVVCY_0904520	0.0339193	0.0922459	0.367705	396	143.5	252.5	0.0337827	0.091552	0.369	394	142.5	251.5	0.368352	sporozoite and liver stage asparagine-rich protein
PVVCY_1000720	0.0243277	0.0680269	0.357619	92	34.3333	57.6667	0.0253967	0.067037	0.378846	94	33.8333	60.1667	0.368233	conserved Plasmodium protein, unknown function
PVVCY_0100380	0.0342931	0.0931294	0.36823	244	89.5	154.5	0.0342904	0.0931633	0.368068	244	89.5	154.5	0.368149	conserved Plasmodium protein, unknown function
PVVCY_0701320	0.0279917	0.073291	0.381926	57	21	36	0.0272073	0.0768725	0.353927	57	22	35	0.367926	phosphatase, putative
PVVCY_1305730	0.0347017	0.0944523	0.367399	79	34.5	44.5	0.0347017	0.0944523	0.367399	79	34.5	44.5	0.367399	sodium-dependent phosphate transporter, putative
PVVCY_1303320	0.0222926	0.0606808	0.367374	26	10	16	0.0222926	0.0606808	0.367374	26	10	16	0.367374	50S ribosomal protein L22, apicoplast, putative
PVVCY_1406360	0.0321128	0.0860502	0.373186	87	32.8333	54.1667	0.0321128	0.0888325	0.361498	88	33.8333	54.1667	0.367342	conserved Plasmodium protein, unknown function
PVVCY_0802780	0.0596931	0.162507	0.367325	306	117.25	188.75	0.0596931	0.162507	0.367325	306	117.25	188.75	0.367325	high molecular weight rhoptry protein 2, putative
PVVCY_1103170	0.0312018	0.0839025	0.371882	59	20.5	38.5	0.030379	0.0838424	0.362335	58	20.5	37.5	0.367109	conserved Plasmodium protein, unknown function
PVVCY_1301000	0.0204859	0.0525327	0.389965	39	13.8333	25.1667	0.0195237	0.0571361	0.341706	39	15	24	0.365835	conserved Plasmodium protein, unknown function
PVVCY_1302110	0.0149332	0.0409472	0.364694	17	7	10	0.0149409	0.0408644	0.365621	17	7	10	0.365158	polyprenol reductase, putative
PVVCY_0300690	0.0369341	0.101164	0.365092	31	12	19	0.0369341	0.101164	0.365092	31	12	19	0.365092	conserved Plasmodium protein, unknown function
PVVCY_1003180	0.0286517	0.0785215	0.364889	185	69	116	0.0286517	0.0785215	0.364889	185	69	116	0.364889	metacaspase-like protein
PVVCY_0702040	0.0425186	0.117027	0.363323	226	83.5	142.5	0.0428283	0.116993	0.366076	227	83.5	143.5	0.3647	regulator of chromosome condensation, putative
PVVCY_1202230	0.0288408	0.08055	0.358048	36	13.5	22.5	0.0275413	0.0742008	0.371172	34	12.5	21.5	0.36461	conserved Plasmodium protein, unknown function
PVVCY_0602190	0.0276058	0.0758216	0.364089	91	33.5	57.5	0.0276058	0.0758216	0.364089	91	33.5	57.5	0.364089	conserved Plasmodium protein, unknown function
PVVCY_0903450	0.0263137	0.0723367	0.363767	316	115.5	200.5	0.0263137	0.0723367	0.363767	316	115.5	200.5	0.363767	conserved Plasmodium protein, unknown function
PVVCY_1400790	0.0227023	0.0624524	0.363514	99	37	62	0.0227023	0.0624524	0.363514	99	37	62	0.363514	conserved Plasmodium protein, unknown function
PVVCY_1300800	0.0260879	0.0715052	0.364839	176	63	113	0.0258534	0.0715003	0.361584	175	63	112	0.363212	conserved Plasmodium protein, unknown function
PVVCY_1304470	0.036923	0.101662	0.363193	148	54	94	0.036923	0.101662	0.363193	148	54	94	0.363193	conserved Plasmodium protein, unknown function
PVVCY_1402010	0.0181376	0.0499683	0.362983	52	19.5	32.5	0.0181376	0.0499683	0.362983	52	19.5	32.5	0.362983	conserved Plasmodium protein, unknown function
PVVCY_0700760	0.0166949	0.0468005	0.356725	96	37	59	0.0172684	0.0467883	0.369076	98	37	61	0.362901	conserved Plasmodium protein, unknown function
PVVCY_1002490	0.0424923	0.11799	0.360136	111	41	70	0.0418798	0.114728	0.365036	109	40	69	0.362586	conserved Plasmodium protein, unknown function
PVVCY_1400860	0.0258462	0.07133	0.362347	469	173.5	295.5	0.0258462	0.07133	0.362347	469	173.5	295.5	0.362347	conserved Plasmodium protein, unknown function
PVVCY_1400810	0.018057	0.0498402	0.362299	52	19.5	32.5	0.018057	0.0498402	0.362299	52	19.5	32.5	0.362299	tripartite motif protein, putative
PVVCY_1101380	0.0566286	0.155212	0.364847	54	22.5	31.5	0.0584983	0.162916	0.359071	56	23.5	32.5	0.361959	purine nucleoside phosphorylase, putative
PVVCY_0801390	0.0286578	0.0793527	0.361145	74	27.5	46.5	0.0286578	0.0793527	0.361145	74	27.5	46.5	0.361145	conserved Plasmodium protein, unknown function
PVVCY_0500530	0.0417137	0.115392	0.361496	244	91.5	152.5	0.0418507	0.11612	0.360409	245	92	153	0.360953	conserved Plasmodium protein, unknown function
PVVCY_1202980	0.0318706	0.0883718	0.360642	72	28	44	0.0318706	0.0883718	0.360642	72	28	44	0.360642	protein kinase, putative
PVVCY_1102150	0.0311253	0.0846323	0.367772	44	17	27	0.0299432	0.0847056	0.353498	43	17	26	0.360635	ribonuclease P/MRP protein subunit RPP1, putative
PVVCY_0200560	0.0298489	0.0830867	0.35925	294	111	183	0.0300186	0.0830452	0.361474	295	111	184	0.360362	serine_threonine protein kinase, putative
PVVCY_1401510	0.0187798	0.0522004	0.359765	17	7	10	0.0187798	0.0522004	0.359765	17	7	10	0.359765	conserved Plasmodium protein, unknown function
PVVCY_0901240	0.0204723	0.0555768	0.368361	55	20.5	34.5	0.0204723	0.0583962	0.350577	56	21.5	34.5	0.359469	conserved Plasmodium protein, unknown function
PVVCY_1103590	0.0185345	0.0515696	0.359407	10	4	6	0.0185345	0.0515696	0.359407	10	4	6	0.359407	conserved Plasmodium protein, unknown function
PVVCY_1403320	0.0378824	0.103619	0.365595	77	29	48	0.0378927	0.107327	0.353057	78	30	48	0.359326	conserved Plasmodium protein, unknown function
PVVCY_0901490	0.0437573	0.121856	0.359089	115	46.5	68.5	0.0437573	0.121856	0.359089	115	46.5	68.5	0.359089	dipeptidyl aminopeptidase 1, putative
PVVCY_1303030	0.0223629	0.0622784	0.359079	252	92.5	159.5	0.0223629	0.0622784	0.359079	252	92.5	159.5	0.359079	conserved Plasmodium protein, unknown function
PVVCY_1400740	0.00681532	0.0189859	0.358968	8	3	5	0.00681532	0.0189859	0.358968	8	3	5	0.358968	DnaJ protein, putative
PVVCY_1000670	0.0189571	0.052817	0.358921	85	33.5	51.5	0.0189571	0.052817	0.358921	85	33.5	51.5	0.358921	RAP protein, putative
PVVCY_1400260	0.0173097	0.0482859	0.358484	12	5	7	0.0173097	0.0482859	0.358484	12	5	7	0.358484	conserved Plasmodium protein, unknown function
PVVCY_1402950	0.0200017	0.0584116	0.342427	74	29	45	0.0206774	0.0552797	0.374051	74	27.5	46.5	0.358239	conserved Plasmodium protein, unknown function
PVVCY_1303040	0.0214442	0.0596504	0.359498	107	41	66	0.0209492	0.058903	0.355656	105	40.5	64.5	0.357577	serine_threonine protein phosphatase UIS2, putative
PVVCY_1203320	0.0315479	0.0883461	0.357095	93	36	57	0.0315479	0.0883461	0.357095	93	36	57	0.357095	UTP--glucose-1-phosphate uridylyltransferase, putative
PVVCY_0902570	0.032796	0.0897936	0.365237	59	22	37	0.032796	0.0941421	0.348367	60	23	37	0.356802	conserved Plasmodium protein, unknown function
PVVCY_1401930	0.0216129	0.060604	0.356625	68	26	42	0.0216129	0.060604	0.356625	68	26	42	0.356625	N2,N2-dimethylguanosine tRNA methyltransferase, putative
PVVCY_1000350	0.0278838	0.0769262	0.362475	138	51	87	0.027554	0.0785615	0.350732	138	52	86	0.356603	serine_threonine protein kinase, putative
PVVCY_0300490	0.041245	0.111722	0.369176	211	80	131	0.041566	0.120847	0.343955	218	86	132	0.356565	pentafunctional AROM polypeptide, putative
PVVCY_1003870	0.0467568	0.137144	0.340932	34	13	21	0.0467568	0.125657	0.372099	33	12	21	0.356515	conserved Plasmodium protein, unknown function
PVVCY_0400860	0.0276317	0.0775992	0.356083	56	21	35	0.0276317	0.0775992	0.356083	56	21	35	0.356083	SECIS-binding protein 2, putative
PVVCY_0900450	0.0206596	0.0580903	0.355646	10	4	6	0.0206596	0.0580903	0.355646	10	4	6	0.355646	WD repeat-containing protein WRAP73, putative
PVVCY_0901860	0.0271243	0.0750833	0.361256	182	70	112	0.0266279	0.076255	0.349195	181	71	110	0.355225	conserved Plasmodium protein, unknown function
PVVCY_1204240	0.0439637	0.115132	0.381856	35	13.5	21.5	0.0439637	0.133797	0.328584	37	15.5	21.5	0.35522	transmembrane emp24 domain-containing protein, putative
PVVCY_1204650	0.025246	0.0708593	0.356284	236	86	150	0.0250776	0.0708222	0.354092	235	86	149	0.355188	conserved Plasmodium protein, unknown function
PVVCY_1300250	0.0264756	0.0744796	0.355475	556	217.5	338.5	0.0265552	0.0748397	0.354828	558	218.5	339.5	0.355151	cysteine repeat modular protein 4, putative
PVVCY_1405740	0.0235476	0.0656356	0.358763	80	31	49	0.0230577	0.0656599	0.351168	79	31	48	0.354965	ATP-dependent RNA helicase DBP9, putative
PVVCY_1406610	0.0481713	0.135802	0.354716	25	10	15	0.0481713	0.135802	0.354716	25	10	15	0.354716	conserved Plasmodium protein, unknown function
PVVCY_0500290	0.0316557	0.0892669	0.354618	243	91	152	0.0316524	0.0893099	0.354411	243	91	152	0.354514	serine_threonine protein phosphatase 8, putative
PVVCY_1202580	0.0449141	0.124727	0.3601	93	35	58	0.0433197	0.124727	0.347317	91	35	56	0.353708	conserved Plasmodium protein, unknown function
PVVCY_1302820	0.0252127	0.0714182	0.353029	551	206.5	344.5	0.0252133	0.0714095	0.35308	551	206.5	344.5	0.353054	conserved Plasmodium protein, unknown function
PVVCY_1103000	0.0240683	0.0682257	0.352775	57	22	35	0.0240683	0.0682257	0.352775	57	22	35	0.352775	conserved Plasmodium protein, unknown function
PVVCY_1001750	0.0293098	0.083429	0.351314	167	63	104	0.0290196	0.0820676	0.353606	165	62	103	0.35246	conserved Plasmodium protein, unknown function
PVVCY_1402830	0.0228056	0.0647368	0.352282	53	21.5	31.5	0.0228056	0.0647368	0.352282	53	21.5	31.5	0.352282	mitochondrial carrier protein, putative
PVVCY_1201260	0.0338697	0.0969055	0.349512	103	39.5	63.5	0.0340516	0.0960331	0.354581	103	39.1667	63.8333	0.352046	conserved Plasmodium protein, unknown function
PVVCY_0400390	0.0262628	0.0735575	0.357038	111	42	69	0.0274185	0.079196	0.34621	117	45	72	0.351624	conserved Plasmodium membrane protein, unknown function
PVVCY_1306710	0.0524555	0.149213	0.351548	70	27.8333	42.1667	0.0524555	0.149213	0.351548	70	27.8333	42.1667	0.351548	conserved Plasmodium protein, unknown function
PVVCY_1301230	0.0367644	0.106332	0.345751	56	24	32	0.0379203	0.106577	0.3558	57	24	33	0.350776	glutaminyl-peptide cyclotransferase, putative
PVVCY_1001830	0.0315396	0.089919	0.350756	105	42.1667	62.8333	0.0315396	0.089919	0.350756	105	42.1667	62.8333	0.350756	large subunit GTPase 1, putative
PVVCY_1001610	0.0443512	0.126552	0.350459	17	7.5	9.5	0.0443512	0.126552	0.350459	17	7.5	9.5	0.350459	signal peptidase complex subunit SPC1, putative
PVVCY_0501290	0.0181777	0.0519029	0.350226	27	10	17	0.0181777	0.0519029	0.350226	27	10	17	0.350226	rRNA-processing protein EBP2, putative
PVVCY_0602180	0.028459	0.0812986	0.350055	178	67.5	110.5	0.028459	0.0812986	0.350055	178	67.5	110.5	0.350055	Rab GTPase activator and protein kinase, putative
PVVCY_1002290	0.0279732	0.0798424	0.350355	151	57	94	0.0273687	0.0783431	0.349344	148	56	92	0.34985	conserved Plasmodium protein, unknown function
PVVCY_1306140	0.0201563	0.0580409	0.347278	115	43.5	71.5	0.0204391	0.0580817	0.351902	116	43.5	72.5	0.34959	conserved Plasmodium protein, unknown function
PVVCY_0601470	0.0294945	0.0827052	0.356622	117	44.5	72.5	0.0303305	0.0885472	0.342535	122	47.5	74.5	0.349579	conserved Plasmodium protein, unknown function
PVVCY_0800300	0.0291798	0.0834848	0.349522	64	25.5	38.5	0.0291798	0.0834848	0.349522	64	25.5	38.5	0.349522	ATP-dependent RNA helicase DDX51, putative
PVVCY_0501890	0.0228846	0.0654783	0.349499	25	10	15	0.0228846	0.0654783	0.349499	25	10	15	0.349499	translation initiation factor IF-3, putative
PVVCY_1301320	0.0383139	0.109761	0.349067	246	93	153	0.0383139	0.109761	0.349067	246	93	153	0.349067	calponin homology domain-containing protein, putative
PVVCY_1103800	0.0211525	0.0616989	0.342835	76	30	46	0.0211525	0.0595583	0.355156	75	29	46	0.348996	E3 SUMO-protein ligase PIAS, putative
PVVCY_1201900	0.0285724	0.0811196	0.352226	366	145.833	220.167	0.0281763	0.0816994	0.344878	364	146.833	217.167	0.348552	oocyst capsule protein
PVVCY_1403710	0.0179959	0.0516999	0.348084	14	6	8	0.0179959	0.0516999	0.348084	14	6	8	0.348084	raf kinase inhibitor, putative
PVVCY_1406270	0.029123	0.0858959	0.33905	52	21	31	0.029123	0.0815747	0.35701	51	20	31	0.34803	conserved Plasmodium protein, unknown function
PVVCY_1100790	0.0212853	0.0611677	0.347983	10	4	6	0.0212853	0.0611677	0.347983	10	4	6	0.347983	conserved Plasmodium protein, unknown function
PVVCY_1303610	0.0129879	0.0373454	0.347779	7	3	4	0.0129879	0.0373454	0.347779	7	3	4	0.347779	mitochondrial pyruvate carrier protein 2, putative
PVVCY_0904140	0.0431025	0.123492	0.34903	197	72.5	124.5	0.0427488	0.123456	0.346267	196	72.5	123.5	0.347649	transcription factor with AP2 domain(s), putative
PVVCY_1002660	0.0268215	0.0781555	0.343182	71	26.5	44.5	0.0274412	0.0780749	0.351472	72	26.5	45.5	0.347327	conserved Plasmodium protein, unknown function
PVVCY_1102700	0.0184404	0.0531107	0.347207	8	3	5	0.0184404	0.0531107	0.347207	8	3	5	0.347207	conserved Plasmodium protein, unknown function
PVVCY_1305280	0.0503733	0.147609	0.341262	46	19	27	0.0522712	0.148014	0.35315	47	19	28	0.347206	conserved Plasmodium protein, unknown function
PVVCY_0802280	0.0311711	0.090941	0.342761	65	25	40	0.0319672	0.090941	0.351515	66	25	41	0.347138	conserved Plasmodium protein, unknown function
PVVCY_1306090	0.0242732	0.0700411	0.346556	121	46	75	0.0242732	0.0700411	0.346556	121	46	75	0.346556	conserved Plasmodium protein, unknown function
PVVCY_1402240	0.0235739	0.0680244	0.34655	93	37	56	0.0235739	0.0680244	0.34655	93	37	56	0.34655	palmitoyltransferase DHHC4, putative
PVVCY_1404820	0.0185565	0.0537004	0.345557	130	52	78	0.0190377	0.0547816	0.347519	133	53	80	0.346538	amino acid transporter, putative
PVVCY_1203250	0.0367853	0.106859	0.34424	265	103	162	0.0372479	0.106898	0.348444	267	103	164	0.346342	transcription factor with AP2 domain(s), putative
PVVCY_1002430	0.0103452	0.0298819	0.346203	12	5	7	0.0103452	0.0298819	0.346203	12	5	7	0.346203	60S ribosomal protein L7-3, putative
PVVCY_1300520	0.0201132	0.058584	0.343323	73	28.5	44.5	0.0196583	0.0564094	0.348494	71	27.5	43.5	0.345909	CCAAT-binding transcription factor, putative
PVVCY_0903460	0.0292063	0.084438	0.34589	68	25.5	42.5	0.0292063	0.084438	0.34589	68	25.5	42.5	0.34589	conserved Plasmodium protein, unknown function
PVVCY_1400480	0.0258745	0.0748496	0.345687	119	46	73	0.0258745	0.0748496	0.345687	119	46	73	0.345687	conserved Plasmodium protein, unknown function
PVVCY_0901550	0.029568	0.0852372	0.346891	180	68	112	0.0292961	0.0852747	0.343549	179	68	111	0.34522	conserved Plasmodium protein, unknown function
PVVCY_0902070	0.0141011	0.0409006	0.344765	15	6	9	0.0141011	0.0409006	0.344765	15	6	9	0.344765	conserved Plasmodium protein, unknown function
PVVCY_1406210	0.0386885	0.11229	0.344542	106	42	64	0.0386926	0.112238	0.344738	106	42	64	0.34464	rac-beta serine/threonine protein kinase, putative
PVVCY_0903950	0.0457277	0.131147	0.348675	351	131	220	0.0457343	0.134342	0.340432	354	134	220	0.344554	conserved Plasmodium protein, unknown function
PVVCY_0502140	0.0198059	0.057486	0.344535	72	28	44	0.0198059	0.057486	0.344535	72	28	44	0.344535	GDP dissociation inhibitor, putative
PVVCY_1304240	0.0370232	0.106437	0.347841	159	59.5	99.5	0.0362631	0.106404	0.340806	157	59.5	97.5	0.344324	conserved Plasmodium protein, unknown function
PVVCY_0800920	0.0183647	0.0533483	0.344242	121	48	73	0.0183647	0.0533483	0.344242	121	48	73	0.344242	conserved Plasmodium protein, unknown function
PVVCY_0501740	0.0365161	0.106548	0.342721	195	78.1667	116.833	0.0368344	0.106573	0.345627	196	78.1667	117.833	0.344174	S-adenosylmethionine decarboxylase/ornithine decarboxylase, putative
PVVCY_0400440	0.0548229	0.160431	0.341723	123	49.6667	73.3333	0.0555916	0.160521	0.34632	124	49.6667	74.3333	0.344021	conserved Plasmodium membrane protein, unknown function
PVVCY_0700740	0.020044	0.0582779	0.343938	18	7	11	0.020044	0.0582779	0.343938	18	7	11	0.343938	RWD domain-containing protein, putative
PVVCY_0101120	0.0156591	0.0455633	0.343679	23	9	14	0.0156591	0.0455633	0.343679	23	9	14	0.343679	conserved Plasmodium protein, unknown function
PVVCY_0800210	0.0312589	0.0896639	0.348623	412	156.5	255.5	0.0307585	0.0908945	0.338398	410	158.5	251.5	0.34351	transcription factor with AP2 domain(s), putative
PVVCY_0904200	0.0280113	0.080236	0.349111	99	38	61	0.0270783	0.0802065	0.337607	97	38	59	0.343359	conserved Plasmodium protein, unknown function
PVVCY_0803330	0.0283737	0.0819161	0.346375	52	20	32	0.0292887	0.0861098	0.340132	54	21	33	0.343253	conserved Plasmodium protein, unknown function
PVVCY_1302990	0.0236044	0.0689808	0.342188	79	30.5	48.5	0.0236084	0.0689264	0.342516	79	30.5	48.5	0.342352	conserved Plasmodium protein, unknown function
PVVCY_1401770	0.0289638	0.084628	0.342248	69	26.5	42.5	0.0289638	0.084628	0.342248	69	26.5	42.5	0.342248	conserved Plasmodium protein, unknown function
PVVCY_1404700	0.0206521	0.0641724	0.321822	80	34	46	0.0211058	0.0583031	0.362001	78	31	47	0.341912	vacuolar transporter chaperone, putative
PVVCY_1404520	0.01635	0.0469672	0.348116	68	26	42	0.0163522	0.0488028	0.335067	69	27	42	0.341591	conserved Plasmodium protein, unknown function
PVVCY_0502280	0.0303725	0.0889357	0.341511	208	79.5	128.5	0.0303725	0.0889357	0.341511	208	79.5	128.5	0.341511	conserved Plasmodium protein, unknown function
PVVCY_0903640	0.022637	0.0646717	0.35003	65	24	41	0.0229173	0.068905	0.332593	67	25.5	41.5	0.341311	conserved Plasmodium protein, unknown function
PVVCY_1404170	0.0351319	0.102942	0.341279	160	60.5	99.5	0.0351319	0.102942	0.341279	160	60.5	99.5	0.341279	conserved Plasmodium protein, unknown function
PVVCY_0903070	0.0244623	0.0707158	0.345924	74	29.1667	44.8333	0.0245455	0.0729599	0.336425	75	30	45	0.341174	ubiquitin-like protein, putative
PVVCY_0502070	0.0204902	0.0596417	0.343554	91	35	56	0.0201217	0.0596096	0.337557	90	35	55	0.340556	conserved Plasmodium protein, unknown function
PVVCY_1002480	0.0390313	0.113216	0.344751	61	23	38	0.0379777	0.113216	0.335445	60	23	37	0.340098	conserved Plasmodium protein, unknown function
PVVCY_1402820	0.0219726	0.064609	0.340086	100	41	59	0.0219726	0.064609	0.340086	100	41	59	0.340086	ER membrane protein complex subunit 1, putative
PVVCY_1003580	0.0199246	0.0593557	0.335681	61	23.5	37.5	0.0204598	0.0594032	0.344422	62	23.5	38.5	0.340052	conserved Plasmodium protein, unknown function
PVVCY_0200900	0.0379492	0.111602	0.34004	76	31	45	0.0379492	0.111602	0.34004	76	31	45	0.34004	parasite-infected erythrocyte surface protein
PVVCY_1002970	0.0316371	0.0870158	0.363579	17	7	10	0.0316371	0.100314	0.315382	18	8	10	0.33948	calmodulin, putative
PVVCY_1301520	0.0367597	0.108393	0.339133	54	21.6667	32.3333	0.0367597	0.108393	0.339133	54	21.6667	32.3333	0.339133	conserved Plasmodium protein, unknown function
PVVCY_0800270	0.021709	0.0617075	0.351804	67	26	41	0.0217086	0.0666766	0.32558	69	28	41	0.338692	dipeptidyl aminopeptidase 3, putative
PVVCY_1406440	0.0194458	0.0574363	0.338563	11	4.5	6.5	0.0194458	0.0574363	0.338563	11	4.5	6.5	0.338563	conserved Plasmodium protein, unknown function
PVVCY_1202160	0.0253849	0.0750081	0.338429	47	18.5	28.5	0.0253849	0.0750081	0.338429	47	18.5	28.5	0.338429	conserved Plasmodium protein, unknown function
PVVCY_1300880	0.0158835	0.0480637	0.330467	37	15	22	0.0166197	0.0479837	0.346362	38	15	23	0.338415	conserved Plasmodium protein, unknown function
PVVCY_0800550	0.0349661	0.105115	0.332645	132	50	82	0.0354023	0.102869	0.344151	132	49	83	0.338398	conserved Plasmodium protein, unknown function
PVVCY_1300860	0.028027	0.0827171	0.338829	141	54	87	0.0273772	0.081009	0.337953	138	53	85	0.338391	serine_threonine protein kinase, putative
PVVCY_1405660	0.0143096	0.0434809	0.3291	30	12	18	0.0151105	0.0435082	0.347302	31	12	19	0.338201	3-hydroxyisobutyryl-coenzyme A hydrolase, putative
PVVCY_0100760	0.0350334	0.104126	0.336453	286	110.5	175.5	0.0355455	0.104617	0.339766	289	111	178	0.33811	conserved Plasmodium protein, unknown function
PVVCY_0600370	0.0171373	0.0507783	0.337492	25	10	15	0.01714	0.0507418	0.337789	25	10	15	0.337641	cytidine deaminase, putative
PVVCY_0902800	0.0269898	0.0787227	0.342846	185	72	113	0.0265037	0.0798736	0.331821	184	73	111	0.337333	conserved Plasmodium protein, unknown function
PVVCY_1200130	0.0272159	0.079226	0.343522	46	18	28	0.0262178	0.0793476	0.330417	45	18	27	0.33697	conserved Plasmodium protein, unknown function
PVVCY_1000780	0.0240196	0.0725878	0.330905	77	31	46	0.0240196	0.0701332	0.342486	76	30	46	0.336696	conserved Plasmodium protein, unknown function
PVVCY_1000230	0.0264921	0.0787702	0.336321	15	6	9	0.0264921	0.0787702	0.336321	15	6	9	0.336321	conserved Plasmodium protein, unknown function
PVVCY_1302310	0.0334494	0.0995132	0.336131	424	162	262	0.0334494	0.0995132	0.336131	424	162	262	0.336131	conserved Plasmodium protein, unknown function
PVVCY_0600180	0.0273009	0.0825486	0.330725	192	78	114	0.0277867	0.0814578	0.341118	193	77	116	0.335921	conserved protein, unknown function
PVVCY_1404710	0.0211821	0.0606119	0.34947	22	9	13	0.0195313	0.0606119	0.322235	21	9	12	0.335852	subpellicular microtubule protein 2, putative
PVVCY_1103840	0.0231963	0.0690946	0.335719	151	60	91	0.0231963	0.0690946	0.335719	151	60	91	0.335719	conserved Plasmodium protein, unknown function
PVVCY_1302800	0.0252732	0.0752868	0.335692	77	30	47	0.0252732	0.0752868	0.335692	77	30	47	0.335692	conserved Plasmodium protein, unknown function
PVVCY_1305470	0.0191039	0.0608882	0.313753	19	8.5	10.5	0.0191039	0.053463	0.357329	18	7.5	10.5	0.335541	60S ribosomal protein L6-2, putative
PVVCY_1303760	0.026046	0.0785882	0.331424	192	74.8333	117.167	0.0262722	0.0774818	0.339076	192	73.8333	118.167	0.33525	conserved Plasmodium protein, unknown function
PVVCY_1104120	0.0221155	0.0661077	0.334538	160	64.75	95.25	0.0221155	0.0661077	0.334538	160	64.75	95.25	0.334538	conserved Plasmodium protein, unknown function
PVVCY_0301480	0.0269109	0.080065	0.336113	147	57.5	89.5	0.0256833	0.0771878	0.332737	141	55.5	85.5	0.334425	conserved Plasmodium protein, unknown function
PVVCY_1102060	0.0378974	0.114448	0.331133	31	11.5	19.5	0.036889	0.10928	0.337564	30	11	19	0.334348	conserved Plasmodium protein, unknown function
PVVCY_1200760	0.0212387	0.0680166	0.312258	33	13	20	0.0223083	0.0626742	0.355941	33	12	21	0.334099	zinc finger C-x8-C-x5-C-x3-H type, putative
PVVCY_1000480	0.0129583	0.0387923	0.334042	9	4	5	0.0129583	0.0387923	0.334042	9	4	5	0.334042	ATP synthase subunit C, putative
PVVCY_0701230	0.0166553	0.0481666	0.345786	35	14	21	0.0166553	0.0517284	0.321976	36	15	21	0.333881	dynactin subunit 6, putative
PVVCY_0700230	0.0304093	0.0915167	0.332282	59	23.5	35.5	0.0277962	0.0832116	0.334043	54	21.5	32.5	0.333163	conserved Plasmodium protein, unknown function
PVVCY_1203760	0.0386869	0.117141	0.330258	103	40.5	62.5	0.0393224	0.117141	0.335683	104	40.5	63.5	0.332971	conserved Plasmodium protein, unknown function
PVVCY_0802120	0.031288	0.0937444	0.333759	450	172.5	277.5	0.0312874	0.0943324	0.331672	451	173.5	277.5	0.332715	conserved Plasmodium protein, unknown function
PVVCY_1203730	0.0273845	0.0823704	0.332456	69	27	42	0.0273845	0.0823704	0.332456	69	27	42	0.332456	nucleotide binding protein, putative
PVVCY_0903470	0.0276632	0.08333	0.331971	75	32	43	0.0276632	0.08333	0.331971	75	32	43	0.331971	conserved Plasmodium protein, unknown function
PVVCY_1401420	0.0325673	0.0981273	0.331888	140	59	81	0.0325673	0.0981273	0.331888	140	59	81	0.331888	M1-family alanyl aminopeptidase, putative
PVVCY_1100580	0.0336219	0.0996572	0.337376	73	30.1667	42.8333	0.0336219	0.103199	0.325798	74	31.1667	42.8333	0.331587	UDP-N-acetylglucosamine transporter, putative
PVVCY_1301600	0.0198596	0.0599132	0.331472	49	20	29	0.0198596	0.0599132	0.331472	49	20	29	0.331472	conserved Plasmodium protein, unknown function
PVVCY_1201140	0.01282	0.0386804	0.331434	13	5	8	0.01282	0.0386804	0.331434	13	5	8	0.331434	rhoptry associated adhesin, putative
PVVCY_0701150	0.0215073	0.0682931	0.314927	26	11	15	0.0215073	0.0618212	0.347896	25	10	15	0.331411	BRIX domain, putative
PVVCY_0400730	0.0336203	0.101493	0.331259	36	14.3333	21.6667	0.0336203	0.101493	0.331259	36	14.3333	21.6667	0.331259	conserved Plasmodium protein, unknown function
PVVCY_1001040	0.0297552	0.0924199	0.321956	151	60.5	90.5	0.0297614	0.087474	0.340231	148	57.5	90.5	0.331094	conserved Plasmodium protein, unknown function
PVVCY_0400810	0.027954	0.0846975	0.330045	176	68.5	107.5	0.0276904	0.0833717	0.332131	174	67.5	106.5	0.331088	serine_threonine protein kinase, putative
PVVCY_1000840	0.0232662	0.0706914	0.329123	431	171	260	0.0228131	0.0685108	0.332985	421	166	255	0.331054	conserved Plasmodium protein, unknown function
PVVCY_1001100	0.0234311	0.0708675	0.330633	17	7	10	0.0234311	0.0708675	0.330633	17	7	10	0.330633	ribosomal protein L35, putative
PVVCY_0500340	0.0143843	0.0435516	0.330282	27	11	16	0.0143839	0.0435573	0.33023	27	11	16	0.330256	conserved Plasmodium protein, unknown function
PVVCY_1203560	0.0173323	0.052561	0.329757	31	12.5	18.5	0.0173323	0.052561	0.329757	31	12.5	18.5	0.329757	conserved Plasmodium protein, unknown function
PVVCY_0500280	0.0180209	0.0616205	0.292449	19	8	11	0.0196707	0.0537646	0.365867	19	7	12	0.329158	conserved Plasmodium protein, unknown function
PVVCY_1201200	0.0177153	0.0538368	0.329056	53	21	32	0.0177153	0.0538368	0.329056	53	21	32	0.329056	conserved Plasmodium protein, unknown function
PVVCY_0601660	0.0142493	0.0468098	0.304409	28	12	16	0.0151466	0.0428243	0.353692	28	11	17	0.329051	conserved Plasmodium protein, unknown function
PVVCY_0903080	0.0334617	0.100538	0.332826	118	46.5	71.5	0.0334579	0.102908	0.325124	119	47.5	71.5	0.328975	RNA-binding protein, putative
PVVCY_1402180	0.0223027	0.0677946	0.328975	19	8	11	0.0223027	0.0677946	0.328975	19	8	11	0.328975	conserved Plasmodium protein, unknown function
PVVCY_1203790	0.0242427	0.0735145	0.329767	857	335.833	521.167	0.0240997	0.0735314	0.327747	854	335.833	518.167	0.328757	conserved Plasmodium protein, unknown function
PVVCY_1302570	0.0211173	0.0647236	0.326268	109	42.5	66.5	0.0214394	0.0647236	0.331245	110	42.5	67.5	0.328757	conserved Plasmodium protein, unknown function
PVVCY_1401250	0.0235117	0.0715663	0.328531	179	71	108	0.0235117	0.0715663	0.328531	179	71	108	0.328531	conserved Plasmodium protein, unknown function
PVVCY_1103260	0.0190891	0.0569887	0.334963	42	16	26	0.0183467	0.0569763	0.322005	41	16	25	0.328484	conserved Plasmodium protein, unknown function
PVVCY_1403670	0.0150876	0.0459672	0.328226	46	18.5	27.5	0.0150876	0.0459672	0.328226	46	18.5	27.5	0.328226	conserved Plasmodium protein, unknown function
PVVCY_1102550	0.0277133	0.0844826	0.328035	41	16.5	24.5	0.0277133	0.0844826	0.328035	41	16.5	24.5	0.328035	conserved Plasmodium protein, unknown function
PVVCY_0200950	0.0347343	0.105932	0.327891	201	80.5	120.5	0.0347343	0.105932	0.327891	201	80.5	120.5	0.327891	zinc-carboxypeptidase, putative
PVVCY_0800240	0.0190362	0.0551082	0.345434	22	9	13	0.0190362	0.061489	0.309588	23	10	13	0.327511	6-cysteine protein
PVVCY_1306360	0.0278978	0.0852896	0.327094	64	27	37	0.0278978	0.0852896	0.327094	64	27	37	0.327094	ethanolamine-phosphate cytidylyltransferase, putative
PVVCY_1401220	0.0128845	0.0393941	0.327067	21	8.5	12.5	0.0128845	0.0393941	0.327067	21	8.5	12.5	0.327067	conserved Plasmodium protein, unknown function
PVVCY_1003040	0.0221328	0.0670113	0.330285	367	145	222	0.0218301	0.067484	0.323485	365	146	219	0.326885	conserved Plasmodium protein, unknown function
PVVCY_1003610	0.0227991	0.0698333	0.326479	42	16.5	25.5	0.0227991	0.0698333	0.326479	42	16.5	25.5	0.326479	conserved Plasmodium protein, unknown function
PVVCY_1300280	0.0237728	0.0728735	0.32622	133	53	80	0.0237755	0.0728354	0.326427	133	53	80	0.326323	conserved Plasmodium protein, unknown function
PVVCY_0500380	0.0426138	0.130676	0.326103	235	91.5	143.5	0.0426138	0.130676	0.326103	235	91.5	143.5	0.326103	conserved Plasmodium protein, unknown function
PVVCY_1204670	0.0200539	0.0605081	0.331426	33	12.5	20.5	0.0210389	0.0656776	0.320336	35	13.5	21.5	0.325881	conserved Plasmodium protein, unknown function
PVVCY_0904310	0.0312444	0.0937638	0.333224	60	23	37	0.0312444	0.0981189	0.318434	61	24	37	0.325829	conserved Plasmodium protein, unknown function
PVVCY_0500470	0.0349184	0.110053	0.317288	52	21.5	30.5	0.0349171	0.104577	0.333888	51	20.5	30.5	0.325588	RNA-binding protein 34, putative
PVVCY_0901090	0.0263226	0.0801411	0.328454	88	34	54	0.0258311	0.0800752	0.322585	87	34	53	0.32552	conserved Plasmodium protein, unknown function
PVVCY_1403770	0.0209171	0.0642683	0.325465	39	15	24	0.0209171	0.0642683	0.325465	39	15	24	0.325465	debranching enzyme-associated ribonuclease, putative
PVVCY_1301920	0.0231063	0.0710206	0.325346	46	19	27	0.0231063	0.0710206	0.325346	46	19	27	0.325346	RNA-binding protein, putative
PVVCY_0601610	0.0134658	0.0411257	0.327431	129	51	78	0.0132917	0.0411247	0.323206	128	51	77	0.325319	exported serine/threonine protein kinase, putative
PVVCY_0700330	0.0472904	0.147151	0.321374	69	25.5	43.5	0.0484134	0.147151	0.329005	70	25.5	44.5	0.32519	conserved Plasmodium protein, unknown function
PVVCY_1301860	0.0210474	0.0647555	0.325028	159	62	97	0.0210467	0.0647653	0.324969	159	62	97	0.324998	conserved Plasmodium protein, unknown function
PVVCY_0700300	0.0387014	0.119121	0.32489	215	84.6667	130.333	0.0386974	0.11918	0.324697	215	84.6667	130.333	0.324794	conserved Plasmodium protein, unknown function
PVVCY_1405000	0.0365215	0.112864	0.323589	233	93	140	0.0367842	0.112931	0.325722	234	93	141	0.324655	conserved Plasmodium protein, unknown function
PVVCY_1303210	0.0388094	0.119698	0.324227	299	114.5	184.5	0.0388094	0.119698	0.324227	299	114.5	184.5	0.324227	conserved Plasmodium protein, unknown function
PVVCY_0802920	0.0144148	0.0441329	0.326622	240	94.5	145.5	0.0142647	0.0443747	0.321459	239	95	144	0.324041	conserved Plasmodium protein, unknown function
PVVCY_0801230	0.0271736	0.0839097	0.323843	96	38	58	0.0271736	0.0839097	0.323843	96	38	58	0.323843	arginine--tRNA ligase, putative
PVVCY_1402860	0.0246174	0.0760415	0.323737	70	29	41	0.0246174	0.0760415	0.323737	70	29	41	0.323737	hydroxymethyldihydropterin pyrophosphokinase- dihydropteroate synthase, putative
PVVCY_0601280	0.0296106	0.096654	0.306357	66	27	39	0.0303814	0.0891064	0.340957	65	25	40	0.323657	conserved Plasmodium protein, unknown function
PVVCY_1306020	0.0211738	0.0654255	0.323632	66	27.5	38.5	0.0211738	0.0654255	0.323632	66	27.5	38.5	0.323632	conserved Plasmodium protein, unknown function
PVVCY_0800690	0.0220146	0.0676357	0.325488	194	79.5	114.5	0.0220176	0.0684859	0.321491	195	80.5	114.5	0.323489	conserved Plasmodium protein, unknown function
PVVCY_0902990	0.0231191	0.0714945	0.32337	58	23.5	34.5	0.0231191	0.0714945	0.32337	58	23.5	34.5	0.32337	conserved Plasmodium protein, unknown function
PVVCY_1004150	0.0338899	0.104436	0.324502	148	57.5	90.5	0.0333155	0.103463	0.322005	146	57	89	0.323253	conserved Plasmodium protein, unknown function
PVVCY_1302120	0.032719	0.100408	0.325861	86	34	52	0.0320868	0.100252	0.320061	85	34	51	0.322961	transcription factor with AP2 domain(s), putative
PVVCY_1104610	0.0214913	0.0629654	0.34132	175	67	108	0.0206828	0.0679055	0.304582	176	72	104	0.322951	conserved Plasmodium protein, unknown function
PVVCY_0702170	0.0177824	0.0544808	0.326397	323	126	197	0.0176905	0.0553859	0.319405	324	128	196	0.322901	phosphatidylinositol 4-kinase, putative
PVVCY_1204620	0.0152313	0.0471781	0.322846	16	7	9	0.0152313	0.0471781	0.322846	16	7	9	0.322846	CPW-WPC family protein
PVVCY_1400910	0.0244798	0.0727232	0.336616	128	50	78	0.0238487	0.0772173	0.308853	129	53	76	0.322735	mRNA-decapping enzyme 2, putative
PVVCY_1003620	0.0242467	0.0764231	0.31727	54	22	32	0.0250205	0.0763766	0.327594	55	22	33	0.322432	methyltransferase, putative
PVVCY_0700290	0.0362705	0.112673	0.321908	85	36	49	0.0362705	0.112673	0.321908	85	36	49	0.321908	magnesium transporter, putative
PVVCY_1201460	0.0252507	0.0784617	0.321822	45	18	27	0.0252507	0.0784617	0.321822	45	18	27	0.321822	conserved Plasmodium protein, unknown function
PVVCY_0700780	0.0272935	0.0862479	0.316454	78	32	46	0.0272879	0.0834754	0.326897	77	31	46	0.321676	conserved Plasmodium protein, unknown function
PVVCY_0300600	0.0237291	0.0785812	0.301969	118	56	62	0.025484	0.0748595	0.340424	120	53.5	66.5	0.321196	serine repeat antigen 3, putative
PVVCY_1102530	0.0227739	0.0709081	0.321174	35	13.5	21.5	0.0227739	0.0709081	0.321174	35	13.5	21.5	0.321174	conserved Plasmodium protein, unknown function
PVVCY_0301450	0.0367481	0.116803	0.314616	67	27	40	0.0367433	0.112206	0.327464	66	26	40	0.32104	conserved Plasmodium protein, unknown function
PVVCY_1004440	0.0354408	0.113647	0.31185	63	27	36	0.0344381	0.104551	0.329391	60	25	35	0.32062	conserved Plasmodium protein, unknown function
PVVCY_1202540	0.0212719	0.0680415	0.312632	86	37.5	48.5	0.0217149	0.0661696	0.328171	86	36.5	49.5	0.320402	C-mannosyltransferase, putative
PVVCY_1202680	0.0307507	0.0949165	0.323976	224	88.5	135.5	0.0307529	0.0971735	0.316474	226	90.5	135.5	0.320225	conserved Plasmodium protein, unknown function
PVVCY_0901140	0.0266934	0.0833662	0.320194	45	18.5	26.5	0.0266934	0.0833662	0.320194	45	18.5	26.5	0.320194	conserved protein, unknown function
PVVCY_1305800	0.0221808	0.0659997	0.336075	42	18	24	0.0212434	0.0698423	0.304162	42	19	23	0.320118	inner membrane complex protein 1k, putative
PVVCY_0701250	0.0318216	0.101402	0.313816	74	31	43	0.0341017	0.104792	0.325421	78	32	46	0.319619	zinc finger protein, putative
PVVCY_1104560	0.015514	0.0485634	0.319459	32	14	18	0.015514	0.0485634	0.319459	32	14	18	0.319459	mitochondrial carrier protein, putative
PVVCY_1402770	0.0203808	0.063806	0.319418	91	36	55	0.0203808	0.063806	0.319418	91	36	55	0.319418	conserved Plasmodium protein, unknown function
PVVCY_0301320	0.0258325	0.0808935	0.31934	37	15	22	0.0258325	0.0808935	0.31934	37	15	22	0.31934	conserved Plasmodium protein, unknown function
PVVCY_1004350	0.0073116	0.0228965	0.319332	5	2	3	0.0073116	0.0228965	0.319332	5	2	3	0.319332	DNA-directed RNA polymerase II subunit RPB4, putative
PVVCY_1103610	0.0207127	0.06492	0.31905	72	28	44	0.0207127	0.06492	0.31905	72	28	44	0.31905	zinc finger protein, putative
PVVCY_1304390	0.025999	0.0815578	0.31878	72	29	43	0.025999	0.0815578	0.31878	72	29	43	0.31878	GTPase-activating protein, putative
PVVCY_1203490	0.0134212	0.042106	0.318748	10	5	5	0.0134212	0.042106	0.318748	10	5	5	0.318748	V-type proton ATPase 16 kDa proteolipid subunit, putative
PVVCY_0903570	0.0197986	0.0636337	0.311134	36	14.5	21.5	0.0207357	0.0635843	0.326114	37	14.5	22.5	0.318624	apical exonemal protein, putative
PVVCY_1102640	0.0153155	0.0500356	0.306093	54	23	31	0.0158146	0.0477927	0.330899	54	22	32	0.318496	Sec14 protein, putative
PVVCY_0903820	0.0252167	0.0792262	0.318287	204	81.8333	122.167	0.0252167	0.0792262	0.318287	204	81.8333	122.167	0.318287	conserved Plasmodium protein, unknown function
PVVCY_1201280	0.0197477	0.0646833	0.305298	172	70	102	0.0201378	0.0608658	0.330856	170	66	104	0.318077	conserved Plasmodium protein, unknown function
PVVCY_1002140	0.0150733	0.0446778	0.337378	35	13.5	21.5	0.0143651	0.0481005	0.298648	35	14.5	20.5	0.318013	WW domain-binding protein 11, putative
PVVCY_0500850	0.0316311	0.0994712	0.317993	63	24.5	38.5	0.0316311	0.0994712	0.317993	63	24.5	38.5	0.317993	conserved Plasmodium protein, unknown function
PVVCY_1406710	0.0297898	0.0962919	0.30937	275	117.5	157.5	0.0311441	0.0953856	0.326507	281	116.5	164.5	0.317939	rhoptry neck protein 3, putative
PVVCY_0700170	0.0206262	0.0648749	0.317938	16	7	9	0.0206262	0.0648749	0.317938	16	7	9	0.317938	conserved Plasmodium protein, unknown function
PVVCY_1403700	0.0247942	0.0773971	0.320351	152	66.5	85.5	0.0247942	0.0786242	0.315351	153	67.5	85.5	0.317851	aminophospholipid-transporting P-ATPase, putative
PVVCY_1402980	0.0227322	0.0711285	0.319593	243	99	144	0.0228162	0.0722038	0.315998	245	100.5	144.5	0.317796	peptidase family C50, putative
PVVCY_1406350	0.031701	0.0997722	0.317734	38	18	20	0.031701	0.0997722	0.317734	38	18	20	0.317734	bax inhibitor 1, putative
PVVCY_1002860	0.0247521	0.0779326	0.317609	21	8	13	0.0247521	0.0779326	0.317609	21	8	13	0.317609	conserved Plasmodium protein, unknown function
PVVCY_1202590	0.0294169	0.0910288	0.32316	124	48.5	75.5	0.0290177	0.0930576	0.311825	124	49.5	74.5	0.317493	serine_threonine protein kinase, FIKK family
PVVCY_0501030	0.0335585	0.105717	0.317439	12	5	7	0.0335585	0.105717	0.317439	12	5	7	0.317439	cytochrome c oxidase copper chaperone, putative
PVVCY_0801290	0.0343023	0.109518	0.313212	202	80.8333	121.167	0.0351704	0.109539	0.321076	205	80.8333	124.167	0.317144	conserved Plasmodium protein, unknown function
PVVCY_1001330	0.0314145	0.096958	0.324001	55	23	32	0.0314145	0.101472	0.309589	56	24	32	0.316795	conserved Plasmodium protein, unknown function
PVVCY_1402760	0.0201505	0.063647	0.316597	42	17	25	0.0201505	0.063647	0.316597	42	17	25	0.316597	conserved Plasmodium protein, unknown function
PVVCY_1306450	0.0349211	0.105581	0.330751	49	20	29	0.0336754	0.111477	0.302085	49	21	28	0.316418	conserved Plasmodium protein, unknown function
PVVCY_0500910	0.0233593	0.0723366	0.322925	43	17	26	0.0224402	0.0724442	0.309759	42	17	25	0.316342	conserved Plasmodium protein, unknown function
PVVCY_0904550	0.0175542	0.0545006	0.322092	72	29	43	0.0163163	0.0525507	0.310487	68	28	40	0.31629	conserved Plasmodium protein, unknown function
PVVCY_1104010	0.0322774	0.102069	0.31623	145	58.5	86.5	0.0322774	0.102069	0.31623	145	58.5	86.5	0.31623	conserved Plasmodium protein, unknown function
PVVCY_1203960	0.024109	0.0801339	0.300859	105	44	61	0.0255161	0.0772563	0.330278	107	42.5	64.5	0.315569	conserved Plasmodium protein, unknown function
PVVCY_0600900	0.0274107	0.0869069	0.315404	24	10	14	0.0274107	0.0869069	0.315404	24	10	14	0.315404	conserved Plasmodium protein, unknown function
PVVCY_1203290	0.0226716	0.0752576	0.301253	59	24.5	34.5	0.0226695	0.0688531	0.329244	57	22.5	34.5	0.315248	conserved Plasmodium protein, unknown function
PVVCY_0903940	0.0348108	0.110495	0.315044	109	43.5	65.5	0.0348108	0.110495	0.315044	109	43.5	65.5	0.315044	conserved Plasmodium protein, unknown function
PVVCY_0601220	0.0218293	0.0708705	0.308017	76	31	45	0.0228148	0.0708655	0.321945	78	31	47	0.314981	conserved Plasmodium protein, unknown function
PVVCY_1403120	0.0248871	0.0790118	0.314979	61	27	34	0.0248871	0.0790118	0.314979	61	27	34	0.314979	conserved Plasmodium protein, unknown function
PVVCY_0301670	0.0249272	0.10767	0.231514	9	5	4	0.0249335	0.0626775	0.397806	7	3	4	0.31466	ribosome associated membrane protein RAMP4, putative
PVVCY_0701130	0.0298373	0.0962594	0.309967	116	48	68	0.0307303	0.0962994	0.319112	118	48	70	0.314539	conserved Plasmodium protein, unknown function
PVVCY_1103960	0.0238019	0.0756774	0.314518	69	28	41	0.0238019	0.0756774	0.314518	69	28	41	0.314518	exonuclease, putative
PVVCY_0701870	0.0314855	0.0998586	0.315301	234	94.5	139.5	0.0319521	0.10204	0.313134	238	96.5	141.5	0.314218	conserved Plasmodium protein, unknown function
PVVCY_0501720	0.0199832	0.0636982	0.313716	122	50	72	0.0199832	0.0636982	0.313716	122	50	72	0.313716	RNA polymerase II-associated protein 1, putative
PVVCY_1401230	0.0198792	0.0633741	0.313679	258	105.833	152.167	0.0198792	0.0633741	0.313679	258	105.833	152.167	0.313679	conserved Plasmodium protein, unknown function
PVVCY_1002020	0.0764836	0.243966	0.313501	11	4.5	6.5	0.0764836	0.243966	0.313501	11	4.5	6.5	0.313501	CPW-WPC family protein
PVVCY_0601250	0.0319427	0.102971	0.310209	124	50	74	0.0319379	0.100839	0.316721	123	49	74	0.313465	conserved Plasmodium protein, unknown function
PVVCY_1304750	0.0401806	0.12762	0.314846	169	69	100	0.0397651	0.127661	0.311491	168	69	99	0.313169	conserved Plasmodium protein, unknown function
PVVCY_0901710	0.0291044	0.0930948	0.312631	30	13	17	0.0291044	0.0930948	0.312631	30	13	17	0.312631	conserved Plasmodium protein, unknown function
PVVCY_1401320	0.0245972	0.0787112	0.3125	198	79.5	118.5	0.0245972	0.0787112	0.3125	198	79.5	118.5	0.3125	conserved Plasmodium protein, unknown function
PVVCY_1405700	0.0239549	0.0740128	0.323659	166	66	100	0.0229864	0.0763025	0.301253	164	68	96	0.312456	RNA-binding protein, putative
PVVCY_0701460	0.0244301	0.0783487	0.311812	45	19.5	25.5	0.0244301	0.0783487	0.311812	45	19.5	25.5	0.311812	ribosome assembly protein RRB1, putative
PVVCY_0801780	0.041725	0.131836	0.316491	83	35.5	47.5	0.041725	0.135907	0.30701	84	36.5	47.5	0.311751	major facilitator superfamily domain-containing protein, putative
PVVCY_1001910	0.0312153	0.100152	0.311678	84	34	50	0.0312153	0.100152	0.311678	84	34	50	0.311678	autophagy protein 5, putative
PVVCY_1102960	0.0205652	0.0660109	0.311543	483	196.167	286.833	0.0205652	0.0660109	0.311543	483	196.167	286.833	0.311543	SET domain protein, putative
PVVCY_1002500	0.0220394	0.0712772	0.309207	119	48	71	0.0223529	0.0713022	0.313495	120	48	72	0.311351	conserved Plasmodium protein, unknown function
PVVCY_1103060	0.0213857	0.0687224	0.311189	58	24.5	33.5	0.0213857	0.0687224	0.311189	58	24.5	33.5	0.311189	bifunctional methylenetetrahydrofolate dehydrogenase/cyclohydrolase, putative
PVVCY_1303340	0.0236982	0.0777819	0.304675	63	26	37	0.0236982	0.0746363	0.317515	62	25	37	0.311095	conserved Plasmodium protein, unknown function
PVVCY_1000420	0.0219518	0.0723607	0.303366	122	50	72	0.0225708	0.0708429	0.318604	123	49	74	0.310985	conserved Plasmodium protein, unknown function
PVVCY_1302260	0.0244389	0.0785986	0.310933	291	119	172	0.0244389	0.0785986	0.310933	291	119	172	0.310933	conserved Plasmodium protein, unknown function
PVVCY_0701590	0.0173333	0.0544291	0.318457	102	41	61	0.0173336	0.0571831	0.303124	104	43	61	0.31079	conserved Plasmodium protein, unknown function
PVVCY_1202620	0.0170476	0.0539175	0.316179	70	28	42	0.017048	0.05591	0.304919	71	29	42	0.310549	conserved Plasmodium protein, unknown function
PVVCY_1100940	0.0376203	0.120166	0.313071	372	151	221	0.0372684	0.121073	0.307816	371	152	219	0.310443	conserved Plasmodium protein, unknown function
PVVCY_1406460	0.0175608	0.0565681	0.310436	48	21	27	0.0175608	0.0565681	0.310436	48	21	27	0.310436	leucine-rich repeat protein
PVVCY_1201310	0.0191554	0.0633621	0.302316	83	35	48	0.0195597	0.0614755	0.318171	83	34	49	0.310244	translation initiation factor eIF-2B subunit delta, putative
PVVCY_1201830	0.0177452	0.0580393	0.305744	117	48	69	0.0182652	0.0580494	0.314649	119	48	71	0.310196	conserved Plasmodium protein, unknown function
PVVCY_1201690	0.0275975	0.087248	0.316311	85	34	51	0.0265009	0.0871698	0.304015	83	34	49	0.310163	regulator of initiation factor 2, putative
PVVCY_1402850	0.0141328	0.0455844	0.310036	20	8	12	0.0141328	0.0455844	0.310036	20	8	12	0.310036	conserved Plasmodium protein, unknown function
PVVCY_0901340	0.0210529	0.0687742	0.306116	214	89.5	124.5	0.020966	0.0667812	0.313951	211	87	124	0.310033	conserved Plasmodium protein, unknown function
PVVCY_1001450	0.017679	0.0587566	0.300886	30	13	17	0.0187259	0.0588406	0.318249	31	13	18	0.309567	conserved Plasmodium protein, unknown function
PVVCY_1403750	0.0179869	0.0584673	0.30764	155	64	91	0.018187	0.0584673	0.311062	156	64	92	0.309351	conserved Plasmodium protein, unknown function
PVVCY_1300500	0.0256578	0.0836944	0.306565	167	68.8333	98.1667	0.0256603	0.0823711	0.311521	166	67.8333	98.1667	0.309043	Sad1_UNC domain-containing protein, putative
PVVCY_1403110	0.0219729	0.0711641	0.308764	10	4	6	0.0219729	0.0711641	0.308764	10	4	6	0.308764	conserved Plasmodium protein, unknown function
PVVCY_0701300	0.0337183	0.109232	0.308684	130	54.5	75.5	0.0337105	0.109347	0.30829	130	54.5	75.5	0.308487	conserved Plasmodium protein, unknown function
PVVCY_0903840	0.0123786	0.0401301	0.308461	47	19.5	27.5	0.0123786	0.0401301	0.308461	47	19.5	27.5	0.308461	carbonic anhydrase, putative
PVVCY_1404440	0.0141073	0.0457651	0.308254	48	20	28	0.0141073	0.0457651	0.308254	48	20	28	0.308254	conserved Plasmodium protein, unknown function
PVVCY_1305990	0.0199194	0.0647061	0.307844	577	239.833	337.167	0.0200394	0.0649837	0.308376	580	240.833	339.167	0.30811	conserved Plasmodium protein, unknown function
PVVCY_1306330	0.0223584	0.0777602	0.287531	13	6	7	0.0255933	0.0779365	0.328387	14	6	8	0.307959	conserved Plasmodium protein, unknown function
PVVCY_1301390	0.0111652	0.0392954	0.284134	11	5	6	0.013038	0.0393493	0.331342	12	5	7	0.307738	SNARE protein, putative
PVVCY_1403210	0.0244273	0.0808317	0.3022	54	23	31	0.0252356	0.0807333	0.31258	55	23	32	0.30739	geranylgeranyl transferase type2 beta subunit, putative
PVVCY_1403460	0.0221543	0.0712745	0.31083	77	32	45	0.0216551	0.0712693	0.303849	76	32	44	0.307339	DNA-binding chaperone, putative
PVVCY_1104430	0.0250303	0.083327	0.300386	96	39.5	56.5	0.0254805	0.0811045	0.314169	96	38.5	57.5	0.307277	conserved Plasmodium protein, unknown function
PVVCY_0401820	0.0226163	0.0736738	0.306979	205	86	119	0.0226163	0.0736738	0.306979	205	86	119	0.306979	conserved protein, unknown function
PVVCY_0300590	0.037798	0.125021	0.302333	166	75	91	0.0377985	0.121395	0.311369	164	73	91	0.306851	serine repeat antigen 4, putative
PVVCY_1300850	0.019471	0.0633051	0.307574	238	97.5	140.5	0.0193316	0.0632908	0.30544	237	97.5	139.5	0.306507	protein transport protein SEC7, putative
PVVCY_0802810	0.0333516	0.108824	0.306473	48	21	27	0.0333516	0.108824	0.306473	48	21	27	0.306473	conserved Plasmodium protein, unknown function
PVVCY_1103350	0.0278014	0.09077	0.306284	138	55.5	82.5	0.0278014	0.09077	0.306284	138	55.5	82.5	0.306284	conserved Plasmodium protein, unknown function
PVVCY_1201410	0.0255415	0.0840232	0.303982	193	79.5	113.5	0.0255393	0.0829388	0.30793	192	78.5	113.5	0.305956	conserved Plasmodium protein, unknown function
PVVCY_1100410	0.025617	0.0837352	0.305928	76	32	44	0.025617	0.0837352	0.305928	76	32	44	0.305928	protein kinase, putative
PVVCY_0903780	0.0263163	0.0852502	0.308696	230	95.5833	134.417	0.0261171	0.0861953	0.302999	230	96.5833	133.417	0.305848	transcription factor with AP2 domain(s), putative
PVVCY_0701950	0.0266945	0.0872874	0.305823	45	18	27	0.0266945	0.0872874	0.305823	45	18	27	0.305823	conserved Plasmodium protein, unknown function
PVVCY_1001520	0.022699	0.0739503	0.306949	42	18	24	0.02318	0.0761018	0.304592	43	18.5	24.5	0.305771	alkaline phosphatase, putative
PVVCY_1303730	0.0280179	0.0922714	0.303646	134	57.5	76.5	0.0283911	0.0922714	0.307692	135	57.5	77.5	0.305669	conserved Plasmodium protein, unknown function
PVVCY_1303920	0.025392	0.0814132	0.311891	62	25	37	0.025392	0.084861	0.299219	63	26	37	0.305555	conserved Plasmodium protein, unknown function
PVVCY_0600120	0.0159905	0.0523404	0.305511	60	25.5	34.5	0.0159905	0.0523404	0.305511	60	25.5	34.5	0.305511	ATP dependent RNA helicase, putative
PVVCY_1301470	0.0237104	0.0779075	0.30434	115	47.5	67.5	0.0233531	0.0761891	0.306515	113	46.5	66.5	0.305427	crossover junction endonuclease MUS81, putative
PVVCY_0802710	0.0285866	0.0950945	0.300613	141	57	84	0.0289356	0.0932862	0.310181	141	56	85	0.305397	conserved Plasmodium protein, unknown function
PVVCY_1403000	0.0187028	0.0602124	0.310614	68	28.5	39.5	0.018701	0.062443	0.299489	69	29.5	39.5	0.305052	conserved Plasmodium protein, unknown function
PVVCY_1003310	0.0353865	0.114186	0.309901	155	66	89	0.0353865	0.117933	0.300055	157	68	89	0.304978	ATP-dependent protease, putative
PVVCY_0301060	0.0357097	0.116079	0.307634	98	43	55	0.0350529	0.11597	0.302257	97	43	54	0.304945	multidrug efflux pump, putative
PVVCY_1305910	0.0228306	0.0748809	0.304893	333	136.333	196.667	0.0228306	0.0748809	0.304893	333	136.333	196.667	0.304893	transcription factor with AP2 domain(s), putative
PVVCY_1104620	0.0255866	0.0809199	0.316196	45	18	27	0.0265497	0.0905002	0.293366	48	20	28	0.304781	conserved Plasmodium protein, unknown function
PVVCY_1301880	0.0215293	0.0696672	0.309031	147	61.5	85.5	0.0212758	0.0708274	0.300389	147	62.5	84.5	0.30471	RAP protein, putative
PVVCY_0700480	0.0193285	0.0671381	0.287891	23	10	13	0.0193285	0.0601473	0.321352	22	9	13	0.304621	conserved Plasmodium protein, unknown function
PVVCY_1103030	0.0355342	0.116658	0.3046	57	24	33	0.0355342	0.116658	0.3046	57	24	33	0.3046	conserved Plasmodium protein, unknown function
PVVCY_1301910	0.017676	0.0580581	0.304453	60	25	35	0.017676	0.0580581	0.304453	60	25	35	0.304453	conserved Plasmodium protein, unknown function
PVVCY_0904540	0.0214321	0.0711612	0.301177	243	100	143	0.021432	0.0696713	0.307616	241	98	143	0.304396	tubulin--tyrosine ligase, putative
PVVCY_1403340	0.0261953	0.0861044	0.304227	108	44	64	0.0261953	0.0861044	0.304227	108	44	64	0.304227	conserved Plasmodium protein, unknown function
PVVCY_1402940	0.059497	0.195667	0.304073	21	8.83333	12.1667	0.059497	0.195667	0.304073	21	8.83333	12.1667	0.304073	acyl-CoA binding protein, putative
PVVCY_1401030	0.0313391	0.104199	0.300762	123	52.1667	70.8333	0.0313415	0.102024	0.307198	122	51.1667	70.8333	0.30398	conserved Plasmodium protein, unknown function
PVVCY_1000890	0.0262115	0.0862223	0.304	23	9	14	0.0262101	0.0862464	0.303898	23	9	14	0.303949	conserved Plasmodium protein, unknown function
PVVCY_1103660	0.0207125	0.0719555	0.287852	56	24.5	31.5	0.0200534	0.0626633	0.320018	52	21.5	30.5	0.303935	riboflavin kinase / FAD synthase family protein, putative
PVVCY_0701640	0.0150665	0.0463837	0.324824	16	7	9	0.0150665	0.0532505	0.282937	17	8	9	0.30388	conserved Plasmodium protein, unknown function
PVVCY_0600690	0.0199045	0.0656904	0.303005	350	147.167	202.833	0.0200039	0.0656904	0.304518	351	147.167	203.833	0.303762	conserved Plasmodium protein, unknown function
PVVCY_1101320	0.06133	0.193374	0.317158	60	25	35	0.06133	0.211232	0.290344	62	27	35	0.303751	orotate phosphoribosyltransferase, putative
PVVCY_0700660	0.017528	0.0552193	0.317425	24	11	13	0.0175271	0.0604582	0.289904	25	12	13	0.303665	dicarboxylate_tricarboxylate carrier, putative
PVVCY_0901980	0.0174781	0.0581412	0.300614	125	53	72	0.0174781	0.0570014	0.306625	124	52	72	0.303619	petidase, M16 family, putative
PVVCY_1104490	0.0101205	0.027691	0.365479	5	2	3	0.0101205	0.0419296	0.241369	6	3	3	0.303424	conserved Plasmodium protein, unknown function
PVVCY_0201290	0.0213111	0.0702371	0.303416	209	87	122	0.0213111	0.0702371	0.303416	209	87	122	0.303416	conserved Plasmodium protein, unknown function
PVVCY_0200340	0.0240315	0.0792905	0.303081	21	9	12	0.0240315	0.0792905	0.303081	21	9	12	0.303081	conserved Plasmodium protein, unknown function
PVVCY_0301260	0.0449622	0.146338	0.307249	116	46	70	0.0436549	0.146081	0.29884	114	46	68	0.303044	rhoptry neck protein 6, putative
PVVCY_1003970	0.0278278	0.0921275	0.302057	143	58.5	84.5	0.0274924	0.0904538	0.303938	141	57.5	83.5	0.302998	transcription factor with AP2 domain(s), putative
PVVCY_0401620	0.0217569	0.0731912	0.297261	49	20.5	28.5	0.0225319	0.0731912	0.307849	50	20.5	29.5	0.302555	conserved Plasmodium protein, unknown function
PVVCY_0500670	0.0150875	0.0498873	0.302432	82	34	48	0.0150875	0.0498873	0.302432	82	34	48	0.302432	RNA-binding protein, putative
PVVCY_0501880	0.0221984	0.0728966	0.304519	125	52	73	0.0218896	0.0728999	0.300269	124	52	72	0.302394	conserved Plasmodium protein, unknown function
PVVCY_0801770	0.0361264	0.119478	0.302368	77	34	43	0.0361264	0.119478	0.302368	77	34	43	0.302368	protein disulfide isomerase, putative
PVVCY_1102490	0.0352387	0.116553	0.302341	41	18.5	22.5	0.0352387	0.116553	0.302341	41	18.5	22.5	0.302341	conserved Plasmodium protein, unknown function
PVVCY_0401220	0.0366867	0.121408	0.302178	95	40	55	0.0366867	0.121408	0.302178	95	40	55	0.302178	conserved Plasmodium protein, unknown function
PVVCY_0500920	0.0150824	0.0499231	0.302112	14	6	8	0.0150824	0.0499231	0.302112	14	6	8	0.302112	conserved Plasmodium protein, unknown function
PVVCY_0803090	0.0233888	0.0774432	0.302012	40	18	22	0.0233888	0.0774432	0.302012	40	18	22	0.302012	palmitoyltransferase DHHC6, putative
PVVCY_0903380	0.020573	0.068264	0.301375	84	35.5	48.5	0.020573	0.068264	0.301375	84	35.5	48.5	0.301375	regulator of chromosome condensation, putative
PVVCY_0902390	0.0348476	0.116096	0.300161	84	36.6667	47.3333	0.0340944	0.11268	0.302578	82	35.6667	46.3333	0.30137	kelch domain-containing protein, putative
PVVCY_1100690	0.0299401	0.0918139	0.326096	14	6	8	0.0299401	0.108272	0.276528	15	7	8	0.301312	conserved Plasmodium protein, unknown function
PVVCY_0400330	0.0193641	0.062888	0.307914	42	18.5	23.5	0.0185298	0.062888	0.294648	41	18.5	22.5	0.301281	inner membrane complex protein 1e, putative
PVVCY_1405350	0.0241075	0.084402	0.285627	47	21	26	0.0240997	0.0760481	0.316901	45	19	26	0.301264	S-adenosyl-methyltransferase, putative
PVVCY_1305440	0.0173593	0.0510014	0.340368	18	7	11	0.0173593	0.0662338	0.262091	20	9	11	0.30123	conserved Plasmodium protein, unknown function
PVVCY_0700340	0.0363041	0.122216	0.297047	158	64.6667	93.3333	0.0367018	0.120181	0.305388	158	63.6667	94.3333	0.301218	conserved Plasmodium protein, unknown function
PVVCY_0101720	0.0145602	0.0483479	0.301155	34	16	18	0.0145602	0.0483479	0.301155	34	16	18	0.301155	M17 leucyl aminopeptidase, putative
PVVCY_1201770	0.00969667	0.0307076	0.315774	33	13	20	0.0101848	0.0355455	0.286529	36	15	21	0.301152	conserved Plasmodium protein, unknown function
PVVCY_0803130	0.0265064	0.0787572	0.336558	18	7	11	0.0240558	0.0907475	0.265085	18	8	10	0.300822	conserved Plasmodium protein, unknown function
PVVCY_1202440	0.0264968	0.0872184	0.303799	124	52.5	71.5	0.0264968	0.0889822	0.297777	125	53.5	71.5	0.300788	ATP-dependent RNA helicase DHH1, putative
PVVCY_1305780	0.0342851	0.115516	0.2968	106	46	60	0.034292	0.112708	0.304256	105	45	60	0.300528	GPI mannosyltransferase 3, putative
PVVCY_1403650	0.0160792	0.0570873	0.28166	31	13	18	0.0196971	0.0617031	0.319224	36	14	22	0.300442	conserved Plasmodium protein, unknown function
PVVCY_1406660	0.0190922	0.0635483	0.300437	45	17.5	27.5	0.0190922	0.0635483	0.300437	45	17.5	27.5	0.300437	conserved Plasmodium protein, unknown function
PVVCY_1201520	0.0220669	0.07347	0.300352	44	18.5	25.5	0.0220669	0.07347	0.300352	44	18.5	25.5	0.300352	conserved Plasmodium protein, unknown function
PVVCY_0700610	0.0288711	0.0961539	0.300259	64	29.5	34.5	0.0288711	0.0961539	0.300259	64	29.5	34.5	0.300259	nucleoside transporter 2, putative
PVVCY_1002910	0.0213531	0.071751	0.2976	100	43	57	0.0217335	0.0717471	0.302918	101	43	58	0.300259	conserved Plasmodium protein, unknown function
PVVCY_1306370	0.0180039	0.0626853	0.287211	20	9	11	0.0196566	0.0627616	0.313195	21	9	12	0.300203	leucine-rich repeat protein
PVVCY_0601030	0.0230188	0.0767268	0.30001	239	99.5	139.5	0.0230188	0.0767268	0.30001	239	99.5	139.5	0.30001	lysine-specific histone demethylase 1, putative
PVVCY_1004460	0.0163896	0.0546376	0.299969	26	11	15	0.0163896	0.0546376	0.299969	26	11	15	0.299969	conserved Plasmodium protein, unknown function
PVVCY_1406400	0.0367545	0.119954	0.306404	98	41	57	0.036102	0.123009	0.293491	98	42	56	0.299948	conserved Plasmodium protein, unknown function
PVVCY_0401240	0.0258545	0.087363	0.295943	59	25	34	0.0243087	0.079987	0.303908	55	23	32	0.299926	conserved Plasmodium protein, unknown function
PVVCY_0800680	0.0171391	0.0571853	0.299711	50	22	28	0.0171391	0.0571853	0.299711	50	22	28	0.299711	tRNA N6-adenosine threonylcarbamoyltransferase, putative
PVVCY_1303510	0.0161418	0.053898	0.299488	47	19.5	27.5	0.0161418	0.053898	0.299488	47	19.5	27.5	0.299488	conserved Plasmodium protein, unknown function
PVVCY_0901290	0.0182521	0.0626706	0.291239	47	20	27	0.0182543	0.0593771	0.30743	46	19	27	0.299335	conserved Plasmodium protein, unknown function
PVVCY_1100770	0.0477124	0.160175	0.297877	118	51	67	0.0491855	0.163667	0.300522	121	52	69	0.2992	subtilisin-like protease 3, putative
PVVCY_0801790	0.0309199	0.104069	0.297109	66	27.5	38.5	0.0301054	0.0999428	0.301227	64	26.5	37.5	0.299168	dolichyl-diphosphooligosaccharide--protein glycosyltransferase, putative
PVVCY_1304600	0.018821	0.0618426	0.304338	194	79	115	0.0187384	0.0638812	0.293332	196	81.5	114.5	0.298835	conserved Plasmodium protein, unknown function
PVVCY_1305770	0.0366996	0.119888	0.306115	73	31.5	41.5	0.0349009	0.119713	0.291538	71	31.5	39.5	0.298826	inner membrane complex suture component, putative
PVVCY_1200180	0.0243184	0.0819442	0.296768	132	55.5	76.5	0.0246416	0.0819442	0.300712	133	55.5	77.5	0.29874	DnaJ protein, putative
PVVCY_1100830	0.0392102	0.130474	0.300521	172	73	99	0.0392102	0.132429	0.296085	173	74	99	0.298303	conserved Plasmodium protein, unknown function
PVVCY_0501100	0.0222185	0.0753159	0.295004	82	34	48	0.0226884	0.0753159	0.301243	83	34	49	0.298123	conserved Plasmodium protein, unknown function
PVVCY_0800130	0.0243626	0.0819376	0.297331	345	145.5	199.5	0.0248569	0.0831659	0.298883	351	147.5	203.5	0.298107	conserved Plasmodium protein, unknown function
PVVCY_1404470	0.0249553	0.083714	0.298102	52	22	30	0.0249553	0.083714	0.298102	52	22	30	0.298102	RNA pseudouridylate synthase, putative
PVVCY_1202360	0.0242562	0.0805984	0.300951	117	48	69	0.0242559	0.0823775	0.294448	118	49	69	0.2977	conserved Plasmodium protein, unknown function
PVVCY_1104190	0.030147	0.0926482	0.325392	37	14	23	0.0288096	0.106891	0.269522	38	16	22	0.297457	conserved Plasmodium protein, unknown function
PVVCY_0300500	0.0398687	0.13331	0.299068	96	40.5	55.5	0.0383811	0.129926	0.295408	93	39.5	53.5	0.297238	pentafunctional AROM polypeptide, putative
PVVCY_0902050	0.0200065	0.0673198	0.297186	142	59.5	82.5	0.0200065	0.0673198	0.297186	142	59.5	82.5	0.297186	conserved Plasmodium protein, unknown function
PVVCY_1302460	0.0315998	0.108276	0.291845	123	51.8333	71.1667	0.0320544	0.106018	0.302348	123	50.8333	72.1667	0.297096	conserved Plasmodium protein, unknown function
PVVCY_0501060	0.0268813	0.0904804	0.297095	127	55	72	0.0268813	0.0904804	0.297095	127	55	72	0.297095	conserved Plasmodium protein, unknown function
PVVCY_0903920	0.0280958	0.0945778	0.297065	79	32.5	46.5	0.0280958	0.0945778	0.297065	79	32.5	46.5	0.297065	conserved Plasmodium protein, unknown function
PVVCY_0401750	0.00976185	0.0329001	0.296712	11	4.5	6.5	0.00976185	0.0329001	0.296712	11	4.5	6.5	0.296712	conserved Plasmodium protein, unknown function
PVVCY_1400390	0.0241522	0.0814128	0.296664	98	42.5	55.5	0.0241522	0.0814128	0.296664	98	42.5	55.5	0.296664	conserved Plasmodium protein, unknown function
PVVCY_0904190	0.0303778	0.106989	0.283935	31	13	18	0.0303778	0.0981946	0.309363	30	12	18	0.296649	conserved Plasmodium protein, unknown function
PVVCY_1000410	0.0309288	0.103506	0.298811	107	44.5	62.5	0.0304263	0.103464	0.294076	106	44.5	61.5	0.296443	conserved Plasmodium protein, unknown function
PVVCY_0501580	0.0217596	0.0734046	0.296434	63	26	37	0.0217596	0.0734046	0.296434	63	26	37	0.296434	conserved Plasmodium protein, unknown function
PVVCY_1400880	0.0202733	0.0684013	0.296388	111	46.5	64.5	0.0202733	0.0684013	0.296388	111	46.5	64.5	0.296388	conserved Plasmodium protein, unknown function
PVVCY_0201250	0.0272755	0.0920752	0.29623	65	28.8333	36.1667	0.0272755	0.0920752	0.29623	65	28.8333	36.1667	0.29623	alpha_beta hydrolase, putative
PVVCY_1300720	0.0236925	0.0774046	0.306087	62	25.8333	36.1667	0.0230299	0.0805253	0.285996	62	26.8333	35.1667	0.296041	acid cluster protein 33 homologue, putative
PVVCY_1303900	0.0184045	0.0621827	0.295975	69	29.5	39.5	0.0184045	0.0621827	0.295975	69	29.5	39.5	0.295975	conserved Plasmodium protein, unknown function
PVVCY_1403830	0.0169643	0.0573208	0.295954	19	8.5	10.5	0.0169643	0.0573208	0.295954	19	8.5	10.5	0.295954	conserved Plasmodium protein, unknown function
PVVCY_1201600	0.0383617	0.129348	0.296578	60	26	34	0.0383319	0.129794	0.295328	60	26	34	0.295953	conserved protein, unknown function
PVVCY_0800370	0.0219503	0.0737532	0.297619	199	85	114	0.0219502	0.0746676	0.293972	200	86	114	0.295795	lysine decarboxylase, putative
PVVCY_0802990	0.0332133	0.112488	0.295262	29	12.6667	16.3333	0.0332133	0.112488	0.295262	29	12.6667	16.3333	0.295262	conserved Plasmodium protein, unknown function
PVVCY_0802830	0.0499731	0.169276	0.295216	34	15	19	0.0499731	0.169276	0.295216	34	15	19	0.295216	conserved Plasmodium protein, unknown function
PVVCY_1003100	0.0243597	0.0844521	0.288444	38	17	21	0.0255302	0.0845855	0.301827	39	17	22	0.295135	inner membrane complex protein 1l, putative
PVVCY_1401980	0.0229529	0.077812	0.294979	126	55	71	0.0229529	0.077812	0.294979	126	55	71	0.294979	rhoptry protein 2, putative golgi protein 1, putative
PVVCY_0802420	0.0344367	0.112816	0.305246	33	15	18	0.0344367	0.120977	0.284656	34	16	18	0.294951	conserved Plasmodium protein, unknown function
PVVCY_1402090	0.022724	0.0770453	0.294944	202	86	116	0.022724	0.0770453	0.294944	202	86	116	0.294944	conserved Plasmodium protein, unknown function
PVVCY_1303680	0.0221318	0.0750402	0.294933	26	12	14	0.0221318	0.0750402	0.294933	26	12	14	0.294933	exported protein 2, putative
PVVCY_1003680	0.0189172	0.0641795	0.294755	31	14.5	16.5	0.0189172	0.0641795	0.294755	31	14.5	16.5	0.294755	conserved Plasmodium protein, unknown function
PVVCY_1004020	0.0145348	0.0493357	0.294611	12	5	7	0.0145348	0.0493357	0.294611	12	5	7	0.294611	conserved Plasmodium protein, unknown function
PVVCY_1303750	0.0252843	0.085824	0.294606	30	12.5	17.5	0.0252843	0.085824	0.294606	30	12.5	17.5	0.294606	conserved Plasmodium protein, unknown function
PVVCY_1203820	0.0121151	0.0411277	0.294572	9	4	5	0.0121151	0.0411277	0.294572	9	4	5	0.294572	iron-sulfur assembly protein, putative
PVVCY_1406430	0.0332379	0.114293	0.290813	102	44	58	0.0332379	0.111492	0.298119	101	43	58	0.294466	protein phosphatase PPM4, putative
PVVCY_1202930	0.0272888	0.0913329	0.298784	464	193	271	0.027138	0.0935517	0.290086	467	197.5	269.5	0.294435	conserved Plasmodium protein, unknown function
PVVCY_0601140	0.0378248	0.128496	0.294365	33	15	18	0.0378248	0.128496	0.294365	33	15	18	0.294365	conserved Plasmodium protein, unknown function
PVVCY_0100800	0.0238223	0.08161	0.291904	117	50	67	0.0241837	0.08161	0.296332	118	50	68	0.294118	conserved Plasmodium protein, unknown function
PVVCY_1300230	0.0207833	0.0707044	0.293947	55	23	32	0.0207833	0.0707044	0.293947	55	23	32	0.293947	bromodomain protein, putative
PVVCY_0401420	0.0224808	0.0766596	0.293255	157	65	92	0.0214831	0.0730437	0.294113	150	62	88	0.293684	conserved Plasmodium protein, unknown function
PVVCY_0901620	0.0404085	0.138696	0.291345	194	82.8333	111.167	0.0402137	0.136069	0.295539	192	81.3333	110.667	0.293442	conserved Plasmodium protein, unknown function
PVVCY_1201710	0.022086	0.0761539	0.290018	72	30.5	41.5	0.0226225	0.0762148	0.296825	73	30.5	42.5	0.293422	conserved Plasmodium protein, unknown function
PVVCY_1400640	0.0216634	0.0738465	0.293358	39	17	22	0.0216634	0.0738465	0.293358	39	17	22	0.293358	conserved Plasmodium protein, unknown function
PVVCY_1305920	0.0255592	0.0871433	0.293301	37	15.5	21.5	0.0255592	0.0871433	0.293301	37	15.5	21.5	0.293301	conserved Plasmodium protein, unknown function
PVVCY_0800160	0.0185927	0.0634892	0.292848	61	25.5	35.5	0.0185927	0.0634892	0.292848	61	25.5	35.5	0.292848	conserved Plasmodium protein, unknown function
PVVCY_1100370	0.0181569	0.0620162	0.292776	39	17	22	0.0181569	0.0620162	0.292776	39	17	22	0.292776	4-diphosphocytidyl-2-C-methyl-D-erythritol kinase, putative
PVVCY_0501660	0.0194391	0.0677608	0.286878	62	26.5	35.5	0.0194391	0.0650895	0.298652	61	25.5	35.5	0.292765	conserved Plasmodium protein, unknown function
PVVCY_1103180	0.0515693	0.176178	0.292711	69	26.8333	42.1667	0.0515693	0.176178	0.292711	69	26.8333	42.1667	0.292711	conserved Plasmodium protein, unknown function
PVVCY_1404290	0.0210534	0.0708968	0.296958	62	27	35	0.0204436	0.0708968	0.288357	61	27	34	0.292658	conserved Plasmodium protein, unknown function
PVVCY_0601720	0.0401778	0.137937	0.291277	206	86	120	0.0405266	0.137859	0.293971	207	86	121	0.292624	conserved Plasmodium protein, unknown function
PVVCY_1403850	0.0164493	0.0562357	0.292506	50	22	28	0.0164493	0.0562357	0.292506	50	22	28	0.292506	conserved Plasmodium protein, unknown function
PVVCY_1200710	0.0214855	0.073349	0.292921	314	134	180	0.0212448	0.0727503	0.292024	311	133	178	0.292473	zinc finger protein, putative
PVVCY_1404050	0.0331019	0.113209	0.292396	549	228.5	320.5	0.0331019	0.113209	0.292396	549	228.5	320.5	0.292396	conserved Plasmodium protein, unknown function
PVVCY_0903110	0.030682	0.10404	0.294907	132	56.5	75.5	0.030682	0.106018	0.289405	133	57.5	75.5	0.292156	conserved Plasmodium protein, unknown function
PVVCY_1405550	0.0293424	0.100214	0.292798	93	42.5	50.5	0.0299376	0.102707	0.291485	95	43.5	51.5	0.292141	acyl-CoA synthetase, putative
PVVCY_1405880	0.0274236	0.0938981	0.292057	9	4	5	0.0274236	0.0938981	0.292057	9	4	5	0.292057	conserved Plasmodium protein, unknown function
PVVCY_0904040	0.0362088	0.122788	0.294888	89	37.5	51.5	0.0354932	0.122718	0.289225	88	37.5	50.5	0.292056	conserved Plasmodium protein, unknown function
PVVCY_0100220	0.0176541	0.0597324	0.295553	101	42	59	0.0176541	0.0612143	0.288398	102	43	59	0.291975	conserved Plasmodium protein, unknown function
PVVCY_0800600	0.0236921	0.0835829	0.283457	104	44	60	0.0244952	0.0815713	0.300292	105	43	62	0.291875	conserved Plasmodium protein, unknown function
PVVCY_0701430	0.0263554	0.0869842	0.302991	97	40	57	0.0263232	0.0938609	0.280449	100	43	57	0.29172	conserved Plasmodium protein, unknown function
PVVCY_1403410	0.0200008	0.0699403	0.285969	62	28	34	0.0200008	0.0673268	0.29707	61	27	34	0.291519	conserved Plasmodium protein, unknown function
PVVCY_1200540	0.0255379	0.091497	0.279111	30	13	17	0.0255379	0.0840486	0.303846	29	12	17	0.291478	conserved Plasmodium protein, unknown function
PVVCY_0300510	0.0270337	0.0931049	0.290357	120	51.5	68.5	0.0278303	0.0951509	0.292485	123	52.5	70.5	0.291421	conserved Plasmodium protein, unknown function
PVVCY_1405760	0.0204506	0.072023	0.283945	46	21	25	0.0204506	0.0684319	0.298846	45	20	25	0.291396	conserved Plasmodium protein, unknown function
PVVCY_0801860	0.0200439	0.0929414	0.215662	18	9	9	0.0222974	0.0607515	0.367026	16	6	10	0.291344	conserved Plasmodium protein, unknown function
PVVCY_1403350	0.0105185	0.0423359	0.248453	17	8	9	0.0105185	0.0315258	0.333647	15	6	9	0.29105	conserved Plasmodium protein, unknown function
PVVCY_1304720	0.0380139	0.130239	0.291878	314	135.5	178.5	0.0377955	0.130239	0.290201	313	135.5	177.5	0.29104	conserved Plasmodium protein, unknown function
PVVCY_0401310	0.0214185	0.0737344	0.290482	117	50	67	0.0214209	0.0736965	0.290664	117	50	67	0.290573	conserved Plasmodium protein, unknown function
PVVCY_1403760	0.0179872	0.0616353	0.291833	187	79.5	107.5	0.017818	0.0616338	0.289094	186	79.5	106.5	0.290463	conserved Plasmodium protein, unknown function
PVVCY_1103650	0.0174184	0.0594779	0.292855	222	95.3333	126.667	0.017696	0.0614393	0.288025	227	98.3333	128.667	0.29044	conserved Plasmodium protein, unknown function
PVVCY_0903320	0.0167267	0.0576206	0.290291	110	47	63	0.0167267	0.0576206	0.290291	110	47	63	0.290291	alpha_beta hydrolase, putative
PVVCY_0401350	0.0157974	0.0544387	0.290187	15	6	9	0.0157974	0.0544387	0.290187	15	6	9	0.290187	conserved Plasmodium protein, unknown function
PVVCY_1103240	0.0310336	0.109024	0.284651	49	21	28	0.0321661	0.109024	0.295038	50	21	29	0.289845	conserved Plasmodium protein, unknown function
PVVCY_1304500	0.0266125	0.0888399	0.299556	26	11	15	0.0248163	0.0887152	0.27973	25	11	14	0.289643	ribonuclease P protein subunit RPR2, putative
PVVCY_0501630	0.026805	0.0925648	0.28958	75	33	42	0.026805	0.0925648	0.28958	75	33	42	0.28958	ribosome maturation factor RimM, putative
PVVCY_0901500	0.0145781	0.0503486	0.289544	41	19	22	0.0145781	0.0503486	0.289544	41	19	22	0.289544	dipeptidyl aminopeptidase 1, putative
PVVCY_1302290	0.0237749	0.0815756	0.291446	136	56	80	0.0234706	0.0816171	0.287569	135	56	79	0.289508	large ribosomal subunit nuclear export factor, putative
PVVCY_0500310	0.0369653	0.127739	0.289382	30	13	17	0.0369653	0.127739	0.289382	30	13	17	0.289382	conserved Plasmodium protein, unknown function
PVVCY_0800360	0.0160627	0.0555088	0.289373	22	10	12	0.0160627	0.0555088	0.289373	22	10	12	0.289373	conserved Plasmodium membrane protein, unknown function
PVVCY_0901270	0.0125283	0.0433101	0.289271	16	8	8	0.0125283	0.0433101	0.289271	16	8	8	0.289271	rhomboid protease ROM1, putative
PVVCY_0400630	0.025831	0.0933507	0.276709	49	22	27	0.026805	0.0888456	0.301703	49	21	28	0.289206	EB1 homolog, putative
PVVCY_1301790	0.0210101	0.0738839	0.284367	280	120.5	159.5	0.0212782	0.0725822	0.29316	280	118.5	161.5	0.288763	conserved Plasmodium protein, unknown function
PVVCY_0502230	0.025584	0.0886362	0.288641	59	26	33	0.025584	0.0886362	0.288641	59	26	33	0.288641	holo-[acyl-carrier-protein] synthase, putative
PVVCY_1303090	0.0193437	0.0675165	0.286504	66	27.5	38.5	0.018838	0.0649012	0.290256	64	26.5	37.5	0.28838	conserved oligomeric Golgi complex subunit 6, putative
PVVCY_1202280	0.05184	0.179971	0.288046	24	10	14	0.05184	0.179971	0.288046	24	10	14	0.288046	conserved Plasmodium protein, unknown function
PVVCY_1304880	0.0202928	0.0741891	0.273528	25	11	14	0.0202928	0.067133	0.302277	24	10	14	0.287903	conserved Plasmodium protein, unknown function
PVVCY_1300570	0.0212405	0.0738933	0.287448	179	75.5	103.5	0.0212405	0.0738933	0.287448	179	75.5	103.5	0.287448	conserved Plasmodium protein, unknown function
PVVCY_1101800	0.0318466	0.11083	0.287347	100	43.3333	56.6667	0.0318466	0.11083	0.287347	100	43.3333	56.6667	0.287347	conserved Plasmodium protein, unknown function
PVVCY_0800980	0.0184335	0.0641904	0.287168	18	7.33333	10.6667	0.0184335	0.0641904	0.287168	18	7.33333	10.6667	0.287168	conserved Plasmodium protein, unknown function
PVVCY_1402970	0.0188946	0.066684	0.283345	226	97.5	128.5	0.0192696	0.0662841	0.290712	228	97	131	0.287029	peptidase family C50, putative
PVVCY_1306760	0.0185703	0.0647182	0.286941	31	13	18	0.0185703	0.0647182	0.286941	31	13	18	0.286941	conserved Plasmodium protein, unknown function
PVVCY_0600400	0.0325294	0.113472	0.286673	11	5.5	5.5	0.0325294	0.113472	0.286673	11	5.5	5.5	0.286673	conserved Plasmodium protein, unknown function
PVVCY_1300410	0.0294648	0.107515	0.274052	199	90	109	0.0313971	0.104951	0.299161	204	88	116	0.286606	metacaspase-like protein
PVVCY_1306620	0.0459453	0.161219	0.284987	111	46.1667	64.8333	0.0448388	0.155587	0.288191	108	44.6667	63.3333	0.286589	ubiquitin-activating enzyme E1, putative
PVVCY_1401270	0.0201696	0.0704486	0.286303	68	29	39	0.0201696	0.0704486	0.286303	68	29	39	0.286303	DEAD box helicase, putative
PVVCY_1304310	0.0321421	0.112058	0.286834	377	158.833	218.167	0.0319931	0.112033	0.285568	376	158.833	217.167	0.286201	conserved Plasmodium protein, unknown function
PVVCY_1400310	0.0210744	0.0736606	0.286102	72	32.5	39.5	0.0210744	0.0736606	0.286102	72	32.5	39.5	0.286102	conserved Plasmodium protein, unknown function
PVVCY_1402410	0.0208534	0.0781188	0.266944	86	39	47	0.0212985	0.0697944	0.305161	83	35	48	0.286053	FAD-dependent monooxygenase, putative
PVVCY_1002000	0.0241435	0.0819519	0.294606	70	30	40	0.0235279	0.0848846	0.277175	70	31	39	0.28589	diphthamide biosynthesis protein 2, putative
PVVCY_0400660	0.034111	0.117447	0.290438	78	33	45	0.034111	0.12131	0.28119	79	34	45	0.285814	conserved Plasmodium protein, unknown function
PVVCY_1304970	0.0296945	0.103917	0.285752	128	58.3333	69.6667	0.0296945	0.103917	0.285752	128	58.3333	69.6667	0.285752	conserved Plasmodium protein, unknown function
PVVCY_1200700	0.0250959	0.0863253	0.290713	206	89	117	0.0250976	0.0893882	0.280771	209	92	117	0.285742	histone deacetylase 2, putative
PVVCY_1400960	0.0273152	0.0951391	0.287108	116	51	65	0.0264613	0.0931282	0.284138	113	50	63	0.285623	HORMA domain protein, putative
PVVCY_1002700	0.045681	0.159075	0.287167	164	69	95	0.0451854	0.159075	0.284051	163	69	94	0.285609	conserved Plasmodium protein, unknown function
PVVCY_1401620	0.0379558	0.132951	0.285486	156	66.5	89.5	0.0379558	0.132951	0.285486	156	66.5	89.5	0.285486	inositol polyphosphate kinase, putative
PVVCY_1000160	0.0136341	0.0477575	0.285485	44	21.5	22.5	0.0136341	0.0477575	0.285485	44	21.5	22.5	0.285485	chitinase, putative
PVVCY_1300360	0.0198002	0.0696107	0.284443	357	153.167	203.833	0.0197996	0.0691456	0.286346	356	152.167	203.833	0.285394	conserved Plasmodium protein, unknown function
PVVCY_1101060	0.0176851	0.0603785	0.292904	134	55.5	78.5	0.0167745	0.0603671	0.277874	130	55.5	74.5	0.285389	conserved Plasmodium protein, unknown function
PVVCY_0800260	0.0215551	0.074378	0.289804	353	148.333	204.667	0.0213399	0.0759864	0.280838	354	151.333	202.667	0.285321	conserved Plasmodium protein, unknown function
PVVCY_1303290	0.0259221	0.0886863	0.292289	49	21	28	0.0259213	0.0931956	0.278139	50	22	28	0.285214	DNA-3-methyladenine glycosylase, putative
PVVCY_1405140	0.0284433	0.103096	0.27589	66	29.5	36.5	0.0292419	0.0992989	0.294484	66	28.5	37.5	0.285187	CPW-WPC family protein
PVVCY_0100310	0.0255852	0.0897707	0.285007	46	19.5	26.5	0.0255852	0.0897707	0.285007	46	19.5	26.5	0.285007	conserved Plasmodium protein, unknown function
PVVCY_1302220	0.0224474	0.0787647	0.284993	41	19.5	21.5	0.0224474	0.0787647	0.284993	41	19.5	21.5	0.284993	signal peptide peptidase, putative
PVVCY_0801100	0.0230287	0.0834801	0.275859	99	42	57	0.0238565	0.0812676	0.293554	100	41	59	0.284706	conserved Plasmodium protein, unknown function
PVVCY_1402330	0.0233652	0.0820766	0.284676	124	53	71	0.0233652	0.0820766	0.284676	124	53	71	0.284676	conserved Plasmodium protein, unknown function
PVVCY_1304800	0.0222601	0.0762872	0.291793	31	13.5	17.5	0.020326	0.073319	0.277227	29	13	16	0.28451	DNAJ like protein, putative
PVVCY_1204020	0.029427	0.103471	0.284398	14	7	7	0.029427	0.103471	0.284398	14	7	7	0.284398	mitochondrial import receptor subunit TOM22, putative
PVVCY_0801650	0.0509381	0.179157	0.284322	32	14.6667	17.3333	0.0509381	0.179157	0.284322	32	14.6667	17.3333	0.284322	cytochrome b5, putative
PVVCY_1102500	0.0231828	0.0815571	0.284252	44	19	25	0.0231828	0.0815571	0.284252	44	19	25	0.284252	GAS8-like protein, putative
PVVCY_0702070	0.039284	0.136455	0.28789	65	29.5	35.5	0.0381635	0.136235	0.280129	64	29.5	34.5	0.28401	conserved Plasmodium protein, unknown function
PVVCY_0800190	0.0225974	0.0782723	0.288702	106	45.5	60.5	0.0218394	0.0782723	0.279018	104	45.5	58.5	0.28386	SET domain protein, putative
PVVCY_0601390	0.0259225	0.0971573	0.26681	56	25	31	0.026766	0.0890245	0.300659	55	23	32	0.283735	phosphopantothenoylcysteine synthetase, putative
PVVCY_0401270	0.0238068	0.0851622	0.279546	85	37	48	0.0238068	0.0827287	0.287769	84	36	48	0.283658	conserved Plasmodium protein, unknown function
PVVCY_1102910	0.0183901	0.0648772	0.28346	100	42.5	57.5	0.0183901	0.0648772	0.28346	100	42.5	57.5	0.28346	RAP protein, putative
PVVCY_0900730	0.0269509	0.094688	0.284628	193	85.5	107.5	0.0266922	0.0947426	0.281733	192	85.5	106.5	0.283181	mechanosensitive ion channel protein, putative
PVVCY_1304540	0.0203418	0.0718872	0.282968	18	8	10	0.0203418	0.0718872	0.282968	18	8	10	0.282968	nicotinate-nucleotide adenylyltransferase, putative
PVVCY_0902710	0.018397	0.0650339	0.282883	26	12	14	0.018397	0.0650339	0.282883	26	12	14	0.282883	spermidine synthase, putative
PVVCY_0903490	0.0188972	0.0668403	0.282721	64	28	36	0.0188972	0.0668403	0.282721	64	28	36	0.282721	signal recognition particle subunit SRP72, putative
PVVCY_0802670	0.0348302	0.119285	0.291991	29	13	16	0.0326053	0.119285	0.273339	28	13	15	0.282665	conserved Plasmodium protein, unknown function
PVVCY_0600720	0.0203003	0.0718511	0.282532	132	59	73	0.0203003	0.0718511	0.282532	132	59	73	0.282532	amino acid transporter, putative
PVVCY_1101840	0.029875	0.105765	0.282465	71	32.5	38.5	0.029875	0.105765	0.282465	71	32.5	38.5	0.282465	conserved Plasmodium protein, unknown function
PVVCY_1404340	0.0206579	0.0731429	0.282431	112	49	63	0.0206579	0.0731429	0.282431	112	49	63	0.282431	RAP protein, putative
PVVCY_1103470	0.0190438	0.0661204	0.288017	46	20.5	25.5	0.0182902	0.0660832	0.276775	45	20.5	24.5	0.282396	glutamate--tRNA ligase, putative
PVVCY_1102990	0.0204179	0.0723346	0.28227	25	11.5	13.5	0.0204179	0.0723346	0.28227	25	11.5	13.5	0.28227	CPW-WPC family protein
PVVCY_1204570	0.0203343	0.0726879	0.279748	107	46.5	60.5	0.0220271	0.0774713	0.284326	115	49.5	65.5	0.282037	conserved Plasmodium protein, unknown function
PVVCY_1102480	0.02691	0.0954193	0.282018	47	21	26	0.02691	0.0954193	0.282018	47	21	26	0.282018	conserved Plasmodium protein, unknown function
PVVCY_0801360	0.0184331	0.0654274	0.281733	24	10.5	13.5	0.0184331	0.0654274	0.281733	24	10.5	13.5	0.281733	ribonuclease H2 subunit C, putative
PVVCY_1401200	0.0221093	0.0784815	0.281713	66	30	36	0.0221093	0.0784815	0.281713	66	30	36	0.281713	conserved Plasmodium protein, unknown function
PVVCY_0501010	0.0252751	0.0914129	0.276494	128	57	71	0.0254596	0.0888047	0.286693	127	55.5	71.5	0.281593	conserved Plasmodium protein, unknown function
PVVCY_0601080	0.035196	0.125122	0.281294	32	14	18	0.035196	0.125122	0.281294	32	14	18	0.281294	conserved Plasmodium protein, unknown function
PVVCY_1003260	0.0215192	0.0766301	0.280819	109	45.5	63.5	0.0215192	0.0766301	0.280819	109	45.5	63.5	0.280819	conserved Plasmodium protein, unknown function
PVVCY_1302980	0.0166064	0.0575476	0.288567	44	18	26	0.0166064	0.060878	0.272781	45	19	26	0.280674	YL1 nuclear protein, putative
PVVCY_0600920	0.0291219	0.103825	0.28049	102	44.5	57.5	0.0291219	0.103825	0.28049	102	44.5	57.5	0.28049	general transcription factor 3C polypeptide 5, putative
PVVCY_0902320	0.0387934	0.138354	0.280392	23	10	13	0.0387934	0.138354	0.280392	23	10	13	0.280392	conserved Plasmodium protein, unknown function
PVVCY_1304180	0.0388123	0.139124	0.278976	179	77	102	0.0392034	0.139116	0.281803	180	77	103	0.28039	conserved Plasmodium protein, unknown function
PVVCY_0700620	0.0178501	0.0623959	0.286078	56	25	31	0.0178501	0.065003	0.274604	57	26	31	0.280341	GTP-binding protein, putative
PVVCY_1004230	0.0256475	0.0914946	0.280317	97	41	56	0.0256475	0.0914946	0.280317	97	41	56	0.280317	conserved Plasmodium protein, unknown function
PVVCY_0601290	0.0212235	0.0755315	0.280989	109	47.5	61.5	0.0215747	0.0771888	0.279505	111	48.5	62.5	0.280247	DEAD box ATP-dependent RNA helicase, putative
PVVCY_1303530	0.0236516	0.0858211	0.275592	308	140.167	167.833	0.0240791	0.0845574	0.284767	309	138.167	170.833	0.28018	biotin carboxylase subunit of acetyl CoA carboxylase, putative
PVVCY_0300650	0.0245633	0.0917314	0.267774	130	57	73	0.0238739	0.0816213	0.292496	122	51	71	0.280135	conserved Plasmodium protein, unknown function
PVVCY_1103430	0.0256971	0.0909762	0.28246	376	160.5	215.5	0.0251497	0.090705	0.277269	371	160	211	0.279864	serine_threonine protein kinase, putative
PVVCY_1003590	0.0208369	0.0744939	0.279713	78	35	43	0.0208369	0.0744939	0.279713	78	35	43	0.279713	conserved Plasmodium protein, unknown function
PVVCY_1002090	0.0303849	0.108646	0.279668	38	16	22	0.0303849	0.108646	0.279668	38	16	22	0.279668	conserved Plasmodium protein, unknown function
PVVCY_0600100	0.0272315	0.0973809	0.279639	24	10	14	0.0272315	0.0973809	0.279639	24	10	14	0.279639	cytochrome c oxidase assembly protein COX19, putative
PVVCY_1204680	0.0148792	0.0528002	0.281802	68	29	39	0.0141099	0.0509001	0.277207	65	28	37	0.279504	conserved Plasmodium protein, unknown function
PVVCY_0600680	0.0199333	0.0698405	0.285412	32	14	18	0.0176785	0.0648554	0.272583	29	13	16	0.278998	conserved Plasmodium protein, unknown function
PVVCY_0600730	0.0239822	0.0867075	0.276588	150	65.5	84.5	0.0239822	0.0853055	0.281133	149	64.5	84.5	0.278861	conserved Plasmodium protein, unknown function
PVVCY_0802490	0.0317789	0.11472	0.277012	192	83.5	108.5	0.0317786	0.113242	0.280625	191	82.5	108.5	0.278818	conserved Plasmodium protein, unknown function
PVVCY_0702100	0.0191851	0.0688236	0.278758	12	6	6	0.0191851	0.0688236	0.278758	12	6	6	0.278758	protein transport protein GOT1, putative
PVVCY_0801330	0.0318968	0.114536	0.278487	63	27	36	0.0318968	0.114536	0.278487	63	27	36	0.278487	BSD-domain protein, putative
PVVCY_0701330	0.0552105	0.197988	0.278858	392	169.75	222.25	0.0549828	0.197731	0.278069	391	169.667	221.333	0.278463	asparagine-rich antigen, putative
PVVCY_0903020	0.039217	0.141341	0.277463	242	104	138	0.0395068	0.141375	0.279447	243	104	139	0.278455	conserved Plasmodium protein, unknown function
PVVCY_1402200	0.0202275	0.0726859	0.278287	235	100	135	0.0202275	0.0726859	0.278287	235	100	135	0.278287	conserved Plasmodium protein, unknown function
PVVCY_0501520	0.0315114	0.113293	0.278141	32	14.5	17.5	0.0315114	0.113293	0.278141	32	14.5	17.5	0.278141	RNA methyltransferase, putative
PVVCY_1302370	0.0195755	0.0703943	0.278084	102	43.5	58.5	0.0195755	0.0703943	0.278084	102	43.5	58.5	0.278084	spindle assembly abnormal protein 4, putative
PVVCY_1001600	0.0303399	0.109159	0.277941	215	90.8333	124.167	0.0303399	0.109159	0.277941	215	90.8333	124.167	0.277941	conserved Plasmodium protein, unknown function
PVVCY_1203980	0.015414	0.0594797	0.259147	25	11	14	0.017642	0.0594797	0.296606	27	11	16	0.277876	conserved Plasmodium protein, unknown function
PVVCY_0802960	0.0196235	0.0707364	0.277417	53	22.5	30.5	0.0196257	0.0706975	0.277601	53	22.5	30.5	0.277509	nucleolar protein Nop52, putative
PVVCY_0501350	0.0306983	0.110369	0.278142	50	23.5	26.5	0.0318946	0.115255	0.27673	52	24.5	27.5	0.277436	inner membrane complex protein 1m, putative
PVVCY_0301660	0.0228422	0.0912164	0.250417	13	6	7	0.0228422	0.0752223	0.303662	12	5	7	0.277039	conserved Plasmodium protein, unknown function
PVVCY_0600610	0.0194186	0.0701175	0.276944	66	28.5	37.5	0.0194186	0.0701175	0.276944	66	28.5	37.5	0.276944	small subunit rRNA processing factor, putative
PVVCY_1403820	0.0123001	0.044498	0.276418	107	47	60	0.0123001	0.044498	0.276418	107	47	60	0.276418	histone-lysine N-methyltransferase, H3 lysine-4 specific, putative
PVVCY_1201840	0.0171775	0.0654759	0.262348	35	16	19	0.0190088	0.0654759	0.290317	37	16	21	0.276332	conserved Plasmodium protein, unknown function
PVVCY_1402320	0.018368	0.0665043	0.276192	8	3.5	4.5	0.018368	0.0665043	0.276192	8	3.5	4.5	0.276192	C-Myc-binding protein, putative
PVVCY_0500330	0.0251421	0.0910002	0.276286	167	72.5	94.5	0.0254101	0.0923802	0.27506	169	73.5	95.5	0.275673	conserved Plasmodium protein, unknown function
PVVCY_0900280	0.0250405	0.0920591	0.272005	143	65.5	77.5	0.0256939	0.0921217	0.278913	145	65.5	79.5	0.275459	FeS cluster assembly protein SufD, putative
PVVCY_0300710	0.0240522	0.0876304	0.274474	292	135	157	0.0242061	0.0876582	0.276142	293	135	158	0.275308	6-cysteine protein
PVVCY_1404800	0.0255973	0.0921499	0.277779	40	17	23	0.0267251	0.0980335	0.272612	42	18	24	0.275196	conserved Plasmodium protein, unknown function
PVVCY_0903720	0.0212209	0.0771722	0.274982	72	32.5	39.5	0.0212209	0.0771722	0.274982	72	32.5	39.5	0.274982	protein phosphatase PPM2, putative
PVVCY_1304560	0.0171901	0.0625585	0.274784	41	19.5	21.5	0.0171901	0.0625585	0.274784	41	19.5	21.5	0.274784	ribose-phosphate pyrophosphokinase, putative
PVVCY_1004510	0.0112762	0.0450942	0.250058	10	5	5	0.0135413	0.0452357	0.29935	11	5	6	0.274704	conserved Plasmodium protein, unknown function
PVVCY_1104630	0.019519	0.0704162	0.277194	223	96.8333	126.167	0.0193638	0.071152	0.272147	223	97.8333	125.167	0.27467	conserved Plasmodium protein, unknown function
PVVCY_0600430	0.0330824	0.117893	0.280613	55	24.5	30.5	0.0330824	0.123122	0.268695	56	25.5	30.5	0.274654	HAD domain ookinete protein, putative
PVVCY_1204630	0.0198548	0.0723525	0.274417	215	98	117	0.0198548	0.0723525	0.274417	215	98	117	0.274417	formin 1, putative
PVVCY_0200410	0.0127259	0.0416384	0.305628	9	4	5	0.0101544	0.0417897	0.242988	8	4	4	0.274308	tubulin-specific chaperone a, putative
PVVCY_0700560	0.0226049	0.0821596	0.275134	94	41	53	0.0230397	0.084251	0.273465	96	42	54	0.2743	conserved Plasmodium protein, unknown function
PVVCY_1301950	0.0263119	0.0959843	0.274127	111	49.5	61.5	0.0263092	0.0960289	0.273972	111	49.5	61.5	0.27405	serine_threonine protein kinase KIN, putative
PVVCY_0602280	0.0238602	0.0874294	0.272908	216	96	120	0.0240602	0.0874623	0.275093	217	96	121	0.274	kinesin-19, putative
PVVCY_0401410	0.0196528	0.0722354	0.272066	174	84.5	89.5	0.0194313	0.0704302	0.275894	171	82.5	88.5	0.27398	circumsporozoite- and TRAP-related protein, putative
PVVCY_1102740	0.0211798	0.0773649	0.273765	19	10	9	0.0211798	0.0773649	0.273765	19	10	9	0.273765	protein DJ-1, putative
PVVCY_0802170	0.029964	0.106033	0.282591	105	48.3333	56.6667	0.029964	0.113136	0.264849	108	51.3333	56.6667	0.27372	perforin-like protein 3
PVVCY_1203070	0.0228174	0.0833837	0.273644	14	6	8	0.0228174	0.0833837	0.273644	14	6	8	0.273644	conserved Plasmodium protein, unknown function
PVVCY_0200990	0.0221652	0.0810424	0.273502	27	12	15	0.0221652	0.0810424	0.273502	27	12	15	0.273502	vacuolar protein sorting-associated protein VTA1, putative
PVVCY_1003070	0.0236972	0.0866503	0.273481	103	45.5	57.5	0.0236972	0.0866503	0.273481	103	45.5	57.5	0.273481	cysteine protease ATG4, putative
PVVCY_1302050	0.0223995	0.0819211	0.273427	68	33.5	34.5	0.0223995	0.0819211	0.273427	68	33.5	34.5	0.273427	conserved Plasmodium protein, unknown function
PVVCY_1305840	0.0322559	0.118017	0.273316	117	50	67	0.0322559	0.118017	0.273316	117	50	67	0.273316	conserved Plasmodium protein, unknown function
PVVCY_0802300	0.0376594	0.135603	0.277718	259	109.5	149.5	0.0371423	0.138333	0.268499	259	111.5	147.5	0.273108	conserved Plasmodium protein, unknown function
PVVCY_0100550	0.00895672	0.0328018	0.273056	6	2.5	3.5	0.00895672	0.0328018	0.273056	6	2.5	3.5	0.273056	calcium-binding protein, putative
PVVCY_0201310	0.023382	0.0900135	0.259761	86	39.8333	46.1667	0.0244095	0.0852604	0.286293	86	37.8333	48.1667	0.273027	60S ribosomal export protein NMD3, putative
PVVCY_0801820	0.0291255	0.105252	0.276722	280	121	159	0.0291209	0.108141	0.269287	283	124	159	0.273004	regulator of chromosome condensation, putative
PVVCY_1301720	0.0163478	0.0598964	0.272935	70	31.5	38.5	0.0163478	0.0598964	0.272935	70	31.5	38.5	0.272935	ribosome biogenesis protein TSR1, putative
PVVCY_1202170	0.0283256	0.103828	0.272813	198	86.6667	111.333	0.0283256	0.103828	0.272813	198	86.6667	111.333	0.272813	conserved Plasmodium protein, unknown function
PVVCY_0904570	0.0188056	0.0715536	0.262818	74	34	40	0.0202339	0.0715749	0.282695	77	34	43	0.272756	protein farnesyltransferase subunit beta, putative
PVVCY_0301580	0.0274739	0.100812	0.272525	78	35	43	0.0274739	0.100812	0.272525	78	35	43	0.272525	conserved Plasmodium protein, unknown function
PVVCY_1403360	0.0183931	0.0672505	0.273501	48	22	26	0.0191119	0.070418	0.271407	50	23	27	0.272454	serpentine receptor, putative
PVVCY_1201090	0.0161596	0.0593556	0.272251	26	12	14	0.0161596	0.0593556	0.272251	26	12	14	0.272251	DNA repair protein RAD23, putative
PVVCY_1202910	0.0256431	0.0963127	0.266249	210	93	117	0.0258681	0.0929714	0.278237	208	90	118	0.272243	transcription factor with AP2 domain(s), putative
PVVCY_0800620	0.0252145	0.0926253	0.272221	28	12	16	0.0252145	0.0926253	0.272221	28	12	16	0.272221	zinc finger, RAN binding protein, putative
PVVCY_0700280	0.0332245	0.122123	0.272059	288	128.5	159.5	0.0332245	0.122123	0.272059	288	128.5	159.5	0.272059	SET domain protein, putative
PVVCY_0904220	0.0283895	0.0999022	0.284173	45	21	24	0.0259791	0.0999506	0.259919	43	21	22	0.272046	ATP-dependent (S)-NAD(P)H-hydrate dehydratase, putative
PVVCY_1201750	0.0185012	0.0684605	0.270246	192	86.5	105.5	0.0185012	0.0676323	0.273556	191	85.5	105.5	0.271901	WD repeat-containing protein, putative
PVVCY_0900860	0.0152479	0.056107	0.271764	8	4	4	0.0152479	0.056107	0.271764	8	4	4	0.271764	60S ribosomal protein L36, putative
PVVCY_1301900	0.0165473	0.0639312	0.25883	82	40	42	0.0177348	0.0623857	0.284277	84	39	45	0.271554	glucose-6-phosphate dehydrogenase-6- phosphogluconolactonase, putative
PVVCY_1405180	0.0328515	0.12099	0.271522	10	4.83333	5.16667	0.0328515	0.12099	0.271522	10	4.83333	5.16667	0.271522	conserved Plasmodium protein, unknown function
PVVCY_1405110	0.0436142	0.162289	0.268745	114	55.5	58.5	0.0436142	0.159031	0.274249	113	54.5	58.5	0.271497	aspartyl protease, putative
PVVCY_1301250	0.0414169	0.152578	0.271448	21	9	12	0.0414169	0.152578	0.271448	21	9	12	0.271448	conserved Plasmodium protein, unknown function
PVVCY_1201220	0.0240155	0.0885636	0.271167	58	26.5	31.5	0.0240155	0.0885636	0.271167	58	26.5	31.5	0.271167	zinc finger protein, putative
PVVCY_0903530	0.0218799	0.0807537	0.270946	40	17.5	22.5	0.0218799	0.0807537	0.270946	40	17.5	22.5	0.270946	conserved Plasmodium protein, unknown function
PVVCY_1405020	0.0298789	0.110387	0.270674	73	33.1667	39.8333	0.0298789	0.110387	0.270674	73	33.1667	39.8333	0.270674	conserved Plasmodium protein, unknown function
PVVCY_0901040	0.0258827	0.0979323	0.264292	50	22.5	27.5	0.0258742	0.093439	0.27691	49	21.5	27.5	0.270601	peptidyl-prolyl cis-trans isomerase, putative
PVVCY_1004360	0.0256562	0.0931963	0.275292	173	76	97	0.0251199	0.0944739	0.265893	172	77	95	0.270593	nuclear formin-like protein, putative
PVVCY_1304440	0.0291177	0.107146	0.271758	493	211.333	281.667	0.0290124	0.107689	0.269409	493	212.333	280.667	0.270583	conserved Plasmodium protein, unknown function
PVVCY_1003090	0.0242716	0.087036	0.278868	30	13	17	0.0228219	0.087036	0.262212	29	13	16	0.27054	conserved Plasmodium protein, unknown function
PVVCY_0802700	0.0370696	0.144409	0.256699	19	9	10	0.0409057	0.144008	0.284052	20	9	11	0.270375	conserved Plasmodium protein, unknown function
PVVCY_0800250	0.0207431	0.0767309	0.270336	43	19.5	23.5	0.0207431	0.0767309	0.270336	43	19.5	23.5	0.270336	6-cysteine protein
PVVCY_0901520	0.0177274	0.0655972	0.270247	18	9	9	0.0177274	0.0655972	0.270247	18	9	9	0.270247	conserved Plasmodium protein, unknown function
PVVCY_0902400	0.0168021	0.0622025	0.270119	7	3	4	0.0168021	0.0622025	0.270119	7	3	4	0.270119	conserved Plasmodium protein, unknown function
PVVCY_0100660	0.0322771	0.11935	0.27044	245	108.5	136.5	0.0325187	0.120543	0.269768	247	109.5	137.5	0.270104	conserved Plasmodium protein, unknown function
PVVCY_1405590	0.0223034	0.0825771	0.270092	133	59	74	0.0224587	0.0832767	0.269688	134	59.5	74.5	0.26989	transcription factor with AP2 domain(s), putative
PVVCY_1202100	0.0211064	0.0750072	0.281391	95	42	53	0.0203033	0.0786993	0.257986	95	44	51	0.269688	ribonucleases P/MRP protein subunit POP1, putative
PVVCY_1104140	0.0240081	0.0902639	0.265977	309	137.833	171.167	0.0242926	0.0888834	0.273309	309	135.833	173.167	0.269643	conserved Plasmodium protein, unknown function
PVVCY_1402790	0.0137981	0.0511832	0.269583	52	23	29	0.0137981	0.0511832	0.269583	52	23	29	0.269583	histone-arginine methyltransferase CARM1, putative
PVVCY_0903180	0.0204654	0.0780223	0.262301	93	41	52	0.0204654	0.074022	0.276477	91	39	52	0.269389	conserved Plasmodium protein, unknown function
PVVCY_1000380	0.0261915	0.097263	0.269285	126	54.8333	71.1667	0.0261915	0.097263	0.269285	126	54.8333	71.1667	0.269285	conserved Plasmodium protein, unknown function
PVVCY_0802720	0.0257589	0.09574	0.26905	60	26	34	0.0257589	0.09574	0.26905	60	26	34	0.26905	serine_threonine protein kinase, putative
PVVCY_1405540	0.0234007	0.0909121	0.257399	49	22.5	26.5	0.0242982	0.0866288	0.280486	49	21.5	27.5	0.268942	conserved Plasmodium protein, unknown function
PVVCY_1200150	0.0159525	0.0593429	0.26882	14	6	8	0.0159525	0.0593429	0.26882	14	6	8	0.26882	conserved Plasmodium protein, unknown function
PVVCY_1303360	0.0278308	0.0943683	0.294917	11	5	6	0.0278308	0.114755	0.242523	12	6	6	0.26872	conserved Plasmodium protein, unknown function
PVVCY_0802200	0.0351397	0.133541	0.263137	60	27	33	0.0351397	0.128147	0.274213	59	26	33	0.268675	lipoate-protein ligase 2, putative
PVVCY_1200310	0.0266283	0.100503	0.26495	296	134	162	0.0271316	0.0996831	0.272178	298	133	165	0.268564	WD repeat-containing protein, putative
PVVCY_1305290	0.0178071	0.0642887	0.276986	28	12	16	0.0166881	0.0641686	0.260067	27	12	15	0.268527	conserved Plasmodium protein, unknown function
PVVCY_1404200	0.0339746	0.125865	0.269929	224	99.1667	124.833	0.0339724	0.127287	0.266896	225	100.167	124.833	0.268412	conserved Plasmodium protein, unknown function
PVVCY_1404940	0.0332699	0.129912	0.256095	47	21	26	0.0345781	0.123212	0.280638	47	20	27	0.268367	conserved Plasmodium protein, unknown function
PVVCY_1101090	0.00915919	0.0341668	0.268073	18	8	10	0.00915919	0.0341668	0.268073	18	8	10	0.268073	conserved Plasmodium protein, unknown function
PVVCY_1401750	0.02859	0.106665	0.268035	19	9	10	0.02859	0.106665	0.268035	19	9	10	0.268035	conserved Plasmodium protein, unknown function
PVVCY_1003560	0.0190702	0.0718278	0.265499	231	102	129	0.0192203	0.0710819	0.270397	231	101	130	0.267948	conserved Plasmodium protein, unknown function
PVVCY_0400420	0.0306163	0.113112	0.270672	443	195.333	247.667	0.0306159	0.115623	0.264791	447	199.333	247.667	0.267732	conserved Plasmodium protein, unknown function
PVVCY_0401470	0.046408	0.17346	0.267542	58	24.6667	33.3333	0.046408	0.17346	0.267542	58	24.6667	33.3333	0.267542	zinc finger protein, putative
PVVCY_0902480	0.0221934	0.0826647	0.268474	64	29	35	0.0228372	0.0856843	0.266527	66	30	36	0.267501	RNA-binding protein, putative
PVVCY_1000310	0.0177504	0.0660939	0.268563	224	99.5	124.5	0.017606	0.0660953	0.266374	223	99.5	123.5	0.267468	conserved Plasmodium protein, unknown function
PVVCY_0803020	0.0229115	0.0858512	0.266875	28	13	15	0.0229115	0.0858512	0.266875	28	13	15	0.266875	proteasome subunit beta type-6, putative
PVVCY_0902820	0.0286009	0.105915	0.270035	77	35	42	0.0279037	0.105971	0.263314	76	35	41	0.266675	A_G-specific adenine glycosylase, putative
PVVCY_1104410	0.0321403	0.118454	0.271332	52	22.5	29.5	0.031029	0.118434	0.261993	51	22.5	28.5	0.266663	conserved Plasmodium protein, unknown function
PVVCY_0501850	0.0182429	0.0722678	0.252435	18	9	9	0.0202976	0.0722678	0.280866	19	9	10	0.266651	apicoplast ribosomal protein L27 precursor, putative
PVVCY_0300950	0.03211	0.117771	0.272648	98	43.5	54.5	0.0318157	0.122065	0.260644	99	45	54	0.266646	tyrosine kinase-like protein, putative
PVVCY_0100790	0.0266697	0.0977381	0.272869	41	19	22	0.0254366	0.0977381	0.260253	40	19	21	0.266561	diphthine methyltransferase, putative
PVVCY_0501080	0.0173432	0.0650767	0.266505	20	9	11	0.0173432	0.0650767	0.266505	20	9	11	0.266505	conserved Plasmodium protein, unknown function
PVVCY_1303280	0.0232821	0.0863033	0.269771	98	42	56	0.0232821	0.0884842	0.263122	99	43	56	0.266447	rhoptry protein, putative
PVVCY_1201470	0.0196989	0.0739639	0.266331	46	21	25	0.0196989	0.0739639	0.266331	46	21	25	0.266331	conserved Plasmodium protein, unknown function
PVVCY_0400550	0.0204586	0.0769446	0.265888	28	13	15	0.0204586	0.0769446	0.265888	28	13	15	0.265888	conserved Plasmodium protein, unknown function
PVVCY_1000450	0.0237406	0.0890632	0.266559	245	107.5	137.5	0.0240887	0.0908771	0.265069	249	109.5	139.5	0.265814	inositol-phosphate phosphatase, putative
PVVCY_0801420	0.0194171	0.0730533	0.265794	19	9	10	0.0194171	0.0730533	0.265794	19	9	10	0.265794	glycolipid transfer protein, putative
PVVCY_0801480	0.0302765	0.113337	0.267137	234	102.5	131.5	0.0302777	0.114509	0.264412	235	103.5	131.5	0.265775	conserved Plasmodium protein, unknown function
PVVCY_1104540	0.0186327	0.0713498	0.261145	68	31	37	0.0186327	0.0689391	0.270278	67	30	37	0.265711	conserved Plasmodium protein, unknown function
PVVCY_1201350	0.0225886	0.0851401	0.265311	195	86	109	0.0225894	0.0851253	0.265366	195	86	109	0.265339	conserved Plasmodium protein, unknown function
PVVCY_1003240	0.0425676	0.161471	0.263624	181	79.5	101.5	0.0427859	0.160292	0.266926	181	79	102	0.265275	conserved Plasmodium protein, unknown function
PVVCY_0601150	0.0259705	0.107495	0.241598	81	38	43	0.0284267	0.0985219	0.288532	82	35	47	0.265065	pantothenate kinase, putative
PVVCY_1202490	0.0331194	0.124997	0.264961	269	121	148	0.0331194	0.124997	0.264961	269	121	148	0.264961	conserved Plasmodium protein, unknown function
PVVCY_0500730	0.0143567	0.0542156	0.264807	56	25	31	0.0143567	0.0542156	0.264807	56	25	31	0.264807	kelch domain-containing protein, putative
PVVCY_1203440	0.0257302	0.0972466	0.264587	131	58	73	0.0257302	0.0972466	0.264587	131	58	73	0.264587	mRNA-binding protein PUF1, putative
PVVCY_1403430	0.0210799	0.0797033	0.26448	18	9	9	0.0210799	0.0797033	0.26448	18	9	9	0.26448	cell traversal protein for ookinetes and sporozoites
PVVCY_1000550	0.0245189	0.0927359	0.264395	61	27.5	33.5	0.0245189	0.0927359	0.264395	61	27.5	33.5	0.264395	conserved Plasmodium protein, unknown function
PVVCY_1404650	0.0211357	0.0800257	0.264111	58	26	32	0.0211357	0.0800257	0.264111	58	26	32	0.264111	conserved Plasmodium protein, unknown function
PVVCY_0601670	0.0203509	0.0770653	0.264074	26	13	13	0.0203509	0.0770653	0.264074	26	13	13	0.264074	conserved Plasmodium protein, unknown function
PVVCY_1101480	0.0331174	0.125429	0.264033	154	69.5	84.5	0.0331174	0.125429	0.264033	154	69.5	84.5	0.264033	aspartate--tRNA ligase, putative
PVVCY_0903810	0.0156498	0.0558623	0.28015	35	16	19	0.0156494	0.0631546	0.247795	37	18	19	0.263972	adrenodoxin reductase, putative
PVVCY_1303410	0.0178217	0.0636011	0.28021	18	8	10	0.0178217	0.0719443	0.247715	19	9	10	0.263962	leucine-rich repeat protein
PVVCY_1100620	0.0255736	0.0951634	0.268733	51	23	28	0.0246451	0.0951634	0.258976	50	23	27	0.263854	conserved Plasmodium protein, unknown function
PVVCY_0401300	0.0200329	0.0760448	0.263436	36	16	20	0.0200329	0.0760448	0.263436	36	16	20	0.263436	conserved Plasmodium protein, unknown function
PVVCY_1101980	0.0350599	0.132943	0.263721	334	148	186	0.0347711	0.132443	0.262536	332	147.5	184.5	0.263128	conserved Plasmodium protein, unknown function
PVVCY_0903240	0.0181937	0.0705977	0.25771	59	27	32	0.0181937	0.0678609	0.268103	58	26	32	0.262906	FHA domain-containing protein, putative
PVVCY_1102620	0.0160539	0.0610685	0.262883	27	12	15	0.0160539	0.0610685	0.262883	27	12	15	0.262883	conserved Plasmodium protein, unknown function
PVVCY_0801870	0.0296803	0.115163	0.257725	189	84	105	0.0296756	0.110814	0.267797	186	81	105	0.262761	conserved Plasmodium protein, unknown function
PVVCY_1301130	0.0398015	0.151814	0.262172	207	92.1667	114.833	0.0394467	0.149972	0.263027	205	91.1667	113.833	0.262599	conserved Plasmodium protein, unknown function
PVVCY_1306650	0.0318181	0.121167	0.262598	58	26.5	31.5	0.0318181	0.121167	0.262598	58	26.5	31.5	0.262598	N6-adenine-specific methylase, putative
PVVCY_1202850	0.0274098	0.104436	0.262456	45	20	25	0.0274098	0.104436	0.262456	45	20	25	0.262456	conserved Plasmodium protein, unknown function
PVVCY_0400690	0.0215728	0.0827671	0.260644	344	153.5	190.5	0.0215719	0.0816433	0.264222	342	151.5	190.5	0.262433	conserved Plasmodium protein, unknown function
PVVCY_0800560	0.0170549	0.0663916	0.256883	124	56	68	0.0169309	0.063249	0.267686	121	53.5	67.5	0.262284	conserved Plasmodium protein, unknown function
PVVCY_0902590	0.0333431	0.12721	0.262111	36	16	20	0.0333431	0.12721	0.262111	36	16	20	0.262111	conserved Plasmodium protein, unknown function
PVVCY_1102860	0.0225806	0.0861778	0.262023	57	26	31	0.0225806	0.0861778	0.262023	57	26	31	0.262023	conserved Plasmodium protein, unknown function
PVVCY_1306770	0.0201059	0.0765787	0.262552	149	65	84	0.0203485	0.0778201	0.261482	151	66	85	0.262017	conserved Plasmodium protein, unknown function
PVVCY_1306380	0.022075	0.0844909	0.261271	170	76.6667	93.3333	0.0215933	0.0821928	0.262716	166	74.6667	91.3333	0.261993	conserved Plasmodium protein, unknown function
PVVCY_1001650	0.029077	0.109958	0.264438	123	55	68	0.029077	0.112114	0.259352	124	56	68	0.261895	conserved Plasmodium protein, unknown function
PVVCY_1401810	0.0180494	0.0689649	0.261718	16	8	8	0.0180494	0.0689649	0.261718	16	8	8	0.261718	conserved Plasmodium protein, unknown function
PVVCY_0201410	0.0195522	0.0747118	0.261702	108	48.5	59.5	0.0195522	0.0747118	0.261702	108	48.5	59.5	0.261702	transcription factor with AP2 domain(s), putative
PVVCY_0501270	0.0271869	0.102618	0.264934	76	35.5	40.5	0.0265067	0.102566	0.258436	75	35.5	39.5	0.261685	protoporphyrinogen oxidase, putative
PVVCY_0800970	0.0181011	0.0694424	0.260664	129	58.5	70.5	0.0175818	0.066954	0.262596	125	56.5	68.5	0.26163	conserved Plasmodium protein, unknown function
PVVCY_0100930	0.0399682	0.152909	0.261386	123	54.3333	68.6667	0.0399682	0.152909	0.261386	123	54.3333	68.6667	0.261386	conserved Plasmodium protein, unknown function
PVVCY_1301170	0.029585	0.113211	0.261326	127	57.5	69.5	0.029585	0.113211	0.261326	127	57.5	69.5	0.261326	conserved Plasmodium protein, unknown function
PVVCY_1000810	0.0197612	0.0742535	0.266132	51	23	28	0.0190464	0.0742535	0.256505	50	23	27	0.261319	conserved protein, unknown function
PVVCY_1201050	0.0240781	0.0921804	0.261206	62	27.5	34.5	0.0240781	0.0921804	0.261206	62	27.5	34.5	0.261206	protein ARV1, putative
PVVCY_1404060	0.0245726	0.0940776	0.261195	164	72	92	0.0245726	0.0940776	0.261195	164	72	92	0.261195	conserved Plasmodium protein, unknown function
PVVCY_1104520	0.0329735	0.126327	0.261017	33	15	18	0.0329735	0.126327	0.261017	33	15	18	0.261017	conserved Plasmodium protein, unknown function
PVVCY_1403050	0.0161346	0.0618185	0.260999	44	22	22	0.0161346	0.0618185	0.260999	44	22	22	0.260999	glycerol-3-phosphate 1-O-acyltransferase, putative
PVVCY_0400350	0.0308239	0.118793	0.259476	166	76	90	0.0311736	0.118793	0.26242	167	76	91	0.260948	conserved Plasmodium protein, unknown function
PVVCY_0903050	0.0268811	0.103061	0.260826	141	64.5	76.5	0.0268811	0.103061	0.260826	141	64.5	76.5	0.260826	oxysterol-binding protein, putative
PVVCY_0100950	0.0189149	0.072571	0.26064	96	45	51	0.0189149	0.072571	0.26064	96	45	51	0.26064	conserved Plasmodium protein, unknown function
PVVCY_0600760	0.0244971	0.0931587	0.262961	105	47	58	0.0240626	0.0932552	0.25803	104	47	57	0.260495	zinc finger protein, putative
PVVCY_1306260	0.0183075	0.0703185	0.260352	19	9	10	0.0183075	0.0703185	0.260352	19	9	10	0.260352	conserved Plasmodium protein, unknown function
PVVCY_1001430	0.0195551	0.0746068	0.262108	101	45.5	55.5	0.0188403	0.0729056	0.258421	98	44.5	53.5	0.260265	conserved Plasmodium protein, unknown function
PVVCY_0602010	0.0192904	0.0741217	0.260253	84	37.5	46.5	0.0192904	0.0741217	0.260253	84	37.5	46.5	0.260253	zinc finger protein, putative
PVVCY_0702020	0.0233336	0.0896696	0.260218	12	5.5	6.5	0.0233336	0.0896696	0.260218	12	5.5	6.5	0.260218	conserved Plasmodium protein, unknown function
PVVCY_1405130	0.0240344	0.0916005	0.262383	102	46	56	0.0236019	0.0915371	0.25784	101	46	55	0.260111	protein TOC75, putative
PVVCY_1306160	0.0213832	0.0822245	0.260059	37	17	20	0.0213832	0.0822245	0.260059	37	17	20	0.260059	inner membrane complex protein, putative
PVVCY_0802680	0.00759464	0.0292061	0.260036	8	4	4	0.00759464	0.0292061	0.260036	8	4	4	0.260036	conserved Plasmodium protein, unknown function
PVVCY_1402140	0.0198368	0.076302	0.259977	51	24	27	0.0198368	0.076302	0.259977	51	24	27	0.259977	phosphodiesterase gamma, putative
PVVCY_0801810	0.0323941	0.125516	0.258087	140	65	75	0.0328391	0.125456	0.261757	141	65	76	0.259922	TLD domain-containing protein
PVVCY_1402070	0.0228107	0.0877727	0.259884	13	6	7	0.0228107	0.0877727	0.259884	13	6	7	0.259884	RNA-binding protein, putative
PVVCY_1204050	0.0348305	0.134201	0.25954	101	45.5	55.5	0.0348305	0.134201	0.25954	101	45.5	55.5	0.25954	zinc finger protein, putative
PVVCY_1100800	0.0253046	0.0976268	0.259197	66	32	34	0.0253046	0.0976268	0.259197	66	32	34	0.259197	subtilisin-like protease 1, putative
PVVCY_1201950	0.02635	0.106035	0.248502	51	23	28	0.0273039	0.101181	0.269852	51	22	29	0.259177	conserved Plasmodium protein, unknown function
PVVCY_1301670	0.0181333	0.0699875	0.259093	83	38.5	44.5	0.0181333	0.0699875	0.259093	83	38.5	44.5	0.259093	histone deacetylase, putative
PVVCY_1201930	0.0150765	0.0524133	0.287647	9	4	5	0.0120432	0.0522942	0.230296	8	4	4	0.258972	protein phosphatase inhibitor 2, putative
PVVCY_1204470	0.0216684	0.0836998	0.258882	26	12	14	0.0216684	0.0836998	0.258882	26	12	14	0.258882	apicoplast TIC22 protein, putative
PVVCY_1305610	0.0216693	0.0837357	0.258782	153	67	86	0.0216693	0.0837357	0.258782	153	67	86	0.258782	conserved Plasmodium protein, unknown function
PVVCY_0502020	0.0139832	0.0626602	0.223159	38	20	18	0.0155568	0.0528697	0.294249	37	17	20	0.258704	acetyl-CoA transporter, putative
PVVCY_1306680	0.0330395	0.127763	0.258599	203	91.1667	111.833	0.0330395	0.127763	0.258599	203	91.1667	111.833	0.258599	phosphatidylinositol transfer protein, putative
PVVCY_0901150	0.0124944	0.048339	0.258474	20	9	11	0.0124944	0.048339	0.258474	20	9	11	0.258474	conserved Plasmodium protein, unknown function
PVVCY_1300380	0.0227004	0.0878356	0.258442	39	18.5	20.5	0.0227004	0.0878356	0.258442	39	18.5	20.5	0.258442	translocation protein sec62, putative
PVVCY_1201450	0.0242823	0.093996	0.258334	52	25	27	0.0242823	0.093996	0.258334	52	25	27	0.258334	methionine aminopeptidase 1b, putative
PVVCY_1202550	0.0211801	0.0789105	0.268407	46	20	26	0.0195295	0.0789105	0.247489	44	20	24	0.257948	conserved Plasmodium protein, unknown function
PVVCY_1300790	0.0162655	0.0630731	0.257884	30	14.5	15.5	0.0162655	0.0630731	0.257884	30	14.5	15.5	0.257884	tRNA import protein tRIP, putative
PVVCY_0802180	0.0289478	0.111533	0.259545	119	51.5	67.5	0.0285068	0.111611	0.255411	118	51.5	66.5	0.257478	conserved Plasmodium protein, unknown function
PVVCY_1304590	0.0129191	0.0501828	0.25744	17	9	8	0.0129191	0.0501828	0.25744	17	9	8	0.25744	proteasome subunit beta type-7, putative
PVVCY_1201870	0.0252389	0.0980594	0.257384	21	10	11	0.0252389	0.0980594	0.257384	21	10	11	0.257384	signal peptidase complex subunit SPC2, putative
PVVCY_0500790	0.0204021	0.0792959	0.257291	30	14	16	0.0204021	0.0792959	0.257291	30	14	16	0.257291	orotidine 5'-phosphate decarboxylase, putative
PVVCY_1401390	0.0194858	0.0757612	0.2572	84	36.5	47.5	0.0194858	0.0757612	0.2572	84	36.5	47.5	0.2572	conserved Plasmodium protein, unknown function
PVVCY_1405360	0.0239146	0.096856	0.246909	53	25.5	27.5	0.024798	0.0928244	0.26715	53	24.5	28.5	0.25703	protein-S-isoprenylcysteine O-methyltransferase, putative
PVVCY_1200350	0.0206394	0.0805581	0.256205	84	39.8333	44.1667	0.020169	0.0783708	0.257354	82	38.8333	43.1667	0.25678	conserved Plasmodium protein, unknown function
PVVCY_1306790	0.0297485	0.115987	0.25648	61	28	33	0.0297485	0.115987	0.25648	61	28	33	0.25648	U3 small nucleolar RNA-associated protein 15, putative
PVVCY_1401960	0.0254575	0.0992767	0.25643	178	80.5	97.5	0.0254575	0.0992767	0.25643	178	80.5	97.5	0.25643	conserved Plasmodium protein, unknown function
PVVCY_0301140	0.0245325	0.0966259	0.253891	216	98	118	0.024744	0.0955713	0.258906	216	97	119	0.256398	conserved Plasmodium protein, unknown function
PVVCY_1404420	0.0152009	0.0592957	0.256357	75	34	41	0.0152009	0.0592957	0.256357	75	34	41	0.256357	conserved Plasmodium protein, unknown function
PVVCY_1404730	0.0196277	0.072621	0.270276	38	17.5	20.5	0.0186588	0.0769803	0.242385	38	18.5	19.5	0.256331	WD repeat-containing protein, putative
PVVCY_1101730	0.0224421	0.0894945	0.250765	122	54.5	67.5	0.0234521	0.0895549	0.261873	125	54.5	70.5	0.256319	conserved Plasmodium protein, unknown function
PVVCY_0902010	0.0105812	0.0412873	0.256282	25	12	13	0.0105812	0.0412873	0.256282	25	12	13	0.256282	GPI transamidase component GPI16, putative
PVVCY_1304430	0.0242817	0.0916599	0.264911	205	91	114	0.0230915	0.0932792	0.247552	201	92.5	108.5	0.256232	conserved Plasmodium protein, unknown function
PVVCY_0902150	0.0193818	0.0756583	0.256176	99	46.5	52.5	0.0193818	0.0756583	0.256176	99	46.5	52.5	0.256176	conserved Plasmodium protein, unknown function
PVVCY_1404240	0.0280654	0.109593	0.256088	23	10	13	0.0280654	0.109593	0.256088	23	10	13	0.256088	conserved Plasmodium protein, unknown function
PVVCY_0100890	0.0263697	0.102951	0.256138	99	44	55	0.0263653	0.103035	0.255886	99	44	55	0.256012	conserved Plasmodium protein, unknown function
PVVCY_0601590	0.0126213	0.0493394	0.255805	25	12	13	0.0126213	0.0493394	0.255805	25	12	13	0.255805	thioredoxin-like protein
PVVCY_1303810	0.0260915	0.100322	0.260078	125	56.5	68.5	0.0257054	0.102198	0.251525	125	57.5	67.5	0.255802	M1-family alanyl aminopeptidase, putative
PVVCY_0502120	0.0129249	0.0469903	0.275054	13	6	7	0.00920925	0.0389513	0.23643	10	5	5	0.255742	conserved Plasmodium protein, unknown function
PVVCY_0903120	0.0276361	0.108065	0.255735	163	75.1667	87.8333	0.0276361	0.108065	0.255735	163	75.1667	87.8333	0.255735	amino acid transporter, putative
PVVCY_1201660	0.0308385	0.120263	0.256425	316	142.333	173.667	0.0306574	0.12026	0.254927	315	142.333	172.667	0.255676	conserved Plasmodium protein, unknown function
PVVCY_0400560	0.0150077	0.0587426	0.255483	6	3	3	0.0150077	0.0587426	0.255483	6	3	3	0.255483	conserved Plasmodium protein, unknown function
PVVCY_0301390	0.0302041	0.117478	0.257103	146	66.5	79.5	0.0298146	0.117515	0.25371	145	66.5	78.5	0.255406	conserved Plasmodium protein, unknown function
PVVCY_0301420	0.0265729	0.109152	0.243449	71	36	35	0.0265722	0.0994347	0.267232	68	33	35	0.255341	MtN3-like protein
PVVCY_1000860	0.0218811	0.0848206	0.257969	89	40.5	48.5	0.0214235	0.0848206	0.252574	88	40.5	47.5	0.255271	conserved Plasmodium protein, unknown function
PVVCY_1403680	0.018659	0.0730239	0.255518	223	104.5	118.5	0.0189784	0.0744842	0.254798	227	106.5	120.5	0.255158	formin 2, putative
PVVCY_1401290	0.0198733	0.0779132	0.25507	59	28	31	0.0198733	0.0779132	0.25507	59	28	31	0.25507	methionyl-tRNA formyltransferase, putative
PVVCY_0802770	0.0228505	0.0884588	0.258318	50	21.5	28.5	0.0212146	0.0842962	0.251668	47	20.5	26.5	0.254993	conserved Plasmodium protein, unknown function
PVVCY_1402020	0.0211248	0.082898	0.25483	25	12	13	0.0211248	0.082898	0.25483	25	12	13	0.25483	microsomal signal peptidase, putative
PVVCY_1306740	0.0301455	0.118312	0.254797	148	70.5	77.5	0.0301455	0.118312	0.254797	148	70.5	77.5	0.254797	inner membrane complex protein 1f, putative
PVVCY_1304210	0.0241909	0.0948675	0.254997	450	203	247	0.0240445	0.0945643	0.254266	448	202.5	245.5	0.254632	conserved Plasmodium protein, unknown function
PVVCY_1402580	0.0361627	0.138215	0.261641	76	33.1667	42.8333	0.0352974	0.142823	0.24714	76	34.1667	41.8333	0.254391	conserved Plasmodium protein, unknown function
PVVCY_0800310	0.018844	0.0740811	0.25437	118	57	61	0.018844	0.0740811	0.25437	118	57	61	0.25437	protein transport protein Sec24B, putative
PVVCY_1304580	0.0150365	0.0602575	0.249538	156	71	85	0.015393	0.0593933	0.25917	157	70	87	0.254354	conserved Plasmodium protein, unknown function
PVVCY_0901370	0.0139042	0.0546937	0.25422	47	22.5	24.5	0.0139042	0.0546937	0.25422	47	22.5	24.5	0.25422	SET domain-containing protein 7, putative histone-lysine N-methyltransferase SET7, putative
PVVCY_0300640	0.037197	0.144191	0.25797	232	104	128	0.0372087	0.148565	0.250454	235	107	128	0.254212	conserved Plasmodium protein, unknown function
PVVCY_0401000	0.0425183	0.168414	0.252463	208	93.8333	114.167	0.0421215	0.164659	0.255811	205	91.8333	113.167	0.254137	valine--tRNA ligase, putative
PVVCY_0901160	0.0163917	0.0645014	0.254129	397	186	211	0.0163917	0.0645014	0.254129	397	186	211	0.254129	conserved Plasmodium protein, unknown function
PVVCY_0803170	0.0281888	0.117662	0.239574	101	47.5	53.5	0.0308811	0.114935	0.268683	105	46.5	58.5	0.254128	conserved Plasmodium protein, unknown function
PVVCY_1203170	0.0448579	0.169845	0.264111	65	30.5	34.5	0.0461782	0.189203	0.244067	69	33.5	35.5	0.254089	pyridoxal kinase, putative
PVVCY_1306110	0.0187539	0.0792666	0.236593	14	7	7	0.0214717	0.0792666	0.27088	15	7	8	0.253737	thioredoxin 2, putative
PVVCY_0700450	0.0170182	0.0673086	0.252838	65	29.5	35.5	0.0165321	0.064951	0.254532	63	28.5	34.5	0.253685	conserved Plasmodium protein, unknown function
PVVCY_0100250	0.022385	0.0882473	0.253662	32	15	17	0.022385	0.0882473	0.253662	32	15	17	0.253662	liver merozoite formation protein, putative
PVVCY_1401190	0.0146319	0.0576975	0.253597	150	69.5	80.5	0.0146319	0.0576975	0.253597	150	69.5	80.5	0.253597	telomerase reverse transcriptase, putative
PVVCY_1101890	0.030127	0.118555	0.254119	87	40.5	46.5	0.0307877	0.121745	0.252887	89	41.5	47.5	0.253503	phosphatidylinositol N- acetylglucosaminyltransferase subunit GPI1, putative
PVVCY_0901990	0.0133126	0.0525329	0.253416	32	15	17	0.0133126	0.0525329	0.253416	32	15	17	0.253416	serine_threonine protein kinase, putative
PVVCY_0500230	0.0166199	0.065661	0.253117	38	17	21	0.0166199	0.065661	0.253117	38	17	21	0.253117	conserved Plasmodium protein, unknown function
PVVCY_0700430	0.0178913	0.0707102	0.253022	38	18	20	0.0178913	0.0707102	0.253022	38	18	20	0.253022	alpha_beta hydrolase, putative
PVVCY_1304790	0.026574	0.105157	0.252707	32	15	17	0.026574	0.105157	0.252707	32	15	17	0.252707	conserved Plasmodium protein, unknown function
PVVCY_1204540	0.0147949	0.0585992	0.252477	6	3	3	0.0147949	0.0585992	0.252477	6	3	3	0.252477	conserved Plasmodium protein, unknown function
PVVCY_1403780	0.0165452	0.0628474	0.263259	25	11	14	0.0165452	0.0688308	0.240374	26	12	14	0.251816	ribosome biogenesis protein TSR3, putative
PVVCY_1101170	0.014178	0.056372	0.251508	87	40	47	0.014178	0.056372	0.251508	87	40	47	0.251508	conserved Plasmodium protein, unknown function
PVVCY_1303580	0.0149068	0.0597241	0.249595	144	67	77	0.0149035	0.0588575	0.253213	143	66	77	0.251404	conserved Plasmodium protein, unknown function
PVVCY_1202880	0.0319312	0.127282	0.25087	95	43.5	51.5	0.0312913	0.124227	0.251889	93	42.5	50.5	0.251379	conserved Plasmodium protein, unknown function
PVVCY_1404860	0.0159925	0.0636317	0.251329	123	57.5	65.5	0.0159925	0.0636317	0.251329	123	57.5	65.5	0.251329	asparagine-rich protein, putative
PVVCY_0501340	0.0108185	0.0430578	0.251256	6	3	3	0.0108185	0.0430578	0.251256	6	3	3	0.251256	conserved Plasmodium protein, unknown function
PVVCY_0800660	0.0156439	0.0633573	0.246915	61	31	30	0.0156439	0.0612278	0.255503	60	30	30	0.251209	perforin-like protein 1 sporozoite micronemal protein essential for cell traversal
PVVCY_0802000	0.0165056	0.0657162	0.251165	40	18.5	21.5	0.0165056	0.0657162	0.251165	40	18.5	21.5	0.251165	conserved Plasmodium protein, unknown function
PVVCY_1300970	0.0166859	0.0676905	0.246503	507	237.5	269.5	0.0169994	0.0664923	0.255659	508	233.5	274.5	0.251081	conserved Plasmodium protein, unknown function
PVVCY_0600200	0.0189108	0.0753423	0.250998	8	4	4	0.0189108	0.0753423	0.250998	8	4	4	0.250998	conserved Plasmodium protein, unknown function
PVVCY_1201250	0.0191807	0.0764459	0.250906	53	25.5	27.5	0.0191807	0.0764459	0.250906	53	25.5	27.5	0.250906	conserved Plasmodium protein, unknown function
PVVCY_0802130	0.0199712	0.079601	0.250892	29	15	14	0.0199712	0.079601	0.250892	29	15	14	0.250892	3-oxoacyl-[acyl-carrier-protein] reductase, putative
PVVCY_0501380	0.0224527	0.0895229	0.250804	66	30	36	0.0224527	0.0895229	0.250804	66	30	36	0.250804	conserved Plasmodium protein, unknown function
PVVCY_0100740	0.0386489	0.156303	0.247269	83	40	43	0.0386489	0.151971	0.254318	82	39	43	0.250794	para-hydroxybenzoate--polyprenyltransferase, putative
PVVCY_0601180	0.027997	0.11803	0.237202	22	11	11	0.0280069	0.106342	0.263368	21	10	11	0.250285	conserved Plasmodium protein, unknown function
PVVCY_0301230	0.0308452	0.123253	0.25026	220	99.25	120.75	0.0308454	0.123248	0.250272	220	99.25	120.75	0.250266	serine_threonine protein kinase, putative
PVVCY_1300310	0.020484	0.0818645	0.250218	67	31.5	35.5	0.0204832	0.0818785	0.250166	67	31.5	35.5	0.250192	protein kinase, putative
PVVCY_0904390	0.0236813	0.0931946	0.254106	78	37	41	0.0242678	0.0985861	0.246159	81	39	42	0.250132	conserved protein, unknown function
PVVCY_0900460	0.0270824	0.108275	0.250127	35	16	19	0.0270824	0.108275	0.250127	35	16	19	0.250127	WD repeat-containing protein WRAP73, putative
PVVCY_0601370	0.0228051	0.0911858	0.250095	36	18	18	0.0228051	0.0911858	0.250095	36	18	18	0.250095	mitochondrial ribosomal protein S12 precursor, putative
PVVCY_1202060	0.0316495	0.123369	0.256542	36	16	20	0.0300349	0.123369	0.243455	35	16	19	0.249999	glutaredoxin-like protein
PVVCY_0901070	0.0253311	0.100057	0.253166	257	117.5	139.5	0.0251464	0.101881	0.246821	258	119.5	138.5	0.249994	conserved Plasmodium protein, unknown function
PVVCY_0701420	0.0302634	0.121092	0.249922	33	15	18	0.0302634	0.121092	0.249922	33	15	18	0.249922	EF-hand calcium-binding domain-containing protein
PVVCY_1102790	0.0264009	0.10569	0.249795	21	10.3333	10.6667	0.0264009	0.10569	0.249795	21	10.3333	10.6667	0.249795	6-pyruvoyltetrahydropterin synthase, putative
PVVCY_0401650	0.0322358	0.129013	0.249865	215	99.5	115.5	0.0322314	0.129095	0.249672	215	99.5	115.5	0.249769	conserved Plasmodium protein, unknown function
PVVCY_0401810	0.0113964	0.0456389	0.249708	10	5	5	0.0113964	0.0456389	0.249708	10	5	5	0.249708	signal peptidase complex subunit 3, putative
PVVCY_0401530	0.030845	0.123614	0.249528	118	53	65	0.030845	0.123614	0.249528	118	53	65	0.249528	conserved Plasmodium protein, unknown function
PVVCY_1103710	0.0210171	0.0842463	0.249472	294	135.333	158.667	0.0210171	0.0842463	0.249472	294	135.333	158.667	0.249472	conserved Plasmodium protein, unknown function
PVVCY_1301760	0.0180411	0.0723367	0.249404	30	15	15	0.0180411	0.0723367	0.249404	30	15	15	0.249404	degradation in the ER (DER1) like protein, putative
PVVCY_0600550	0.0184986	0.0754614	0.245139	56	26	30	0.0191235	0.0754545	0.253444	57	26	31	0.249291	Tat binding protein 1(TBP-1)-interacting protein, putative
PVVCY_0902420	0.0366338	0.145392	0.251965	174	80.1667	93.8333	0.0358316	0.145438	0.24637	172	80.1667	91.8333	0.249167	autophagy-related protein 7, putative
PVVCY_1003030	0.0109682	0.047652	0.230173	12	6	6	0.0128053	0.0477592	0.268123	13	6	7	0.249148	conserved Plasmodium protein, unknown function
PVVCY_0700160	0.0194475	0.0797495	0.243857	141	65	76	0.0199654	0.0784699	0.254434	142	64	78	0.249145	conserved Plasmodium protein, unknown function
PVVCY_1202730	0.0178067	0.0727294	0.244836	51	23	28	0.0184465	0.0728096	0.253352	52	23	29	0.249094	conserved Plasmodium protein, unknown function
PVVCY_1101420	0.0315737	0.126878	0.248851	104	50.5	53.5	0.0315737	0.126878	0.248851	104	50.5	53.5	0.248851	6-cysteine protein secreted ookinete protein, putative
PVVCY_1001140	0.0166093	0.0682313	0.243426	113	52.5	60.5	0.0166077	0.0655449	0.253379	111	50.5	60.5	0.248403	conserved Plasmodium protein, unknown function
PVVCY_0902840	0.0214581	0.0858936	0.249822	34	15	19	0.0226136	0.0918	0.246336	36	16	20	0.248079	phosphatidylinositol-4-phosphate 5-kinase, putative
PVVCY_1000360	0.0169079	0.0675794	0.250193	258	118.333	139.667	0.0169079	0.0687756	0.245841	260	120.333	139.667	0.248017	E3 ubiquitin-protein ligase, putative
PVVCY_0700320	0.0246502	0.0994035	0.247981	24	11.5	12.5	0.0246502	0.0994035	0.247981	24	11.5	12.5	0.247981	conserved Plasmodium protein, unknown function
PVVCY_1001820	0.0326325	0.126295	0.258384	104	47.5	56.5	0.0320876	0.135237	0.237269	106	50.5	55.5	0.247827	conserved Plasmodium protein, unknown function
PVVCY_1202070	0.0262116	0.105165	0.249242	274	125.5	148.5	0.0261981	0.106324	0.246398	275	126.5	148.5	0.24782	Cg2 protein, putative
PVVCY_0501650	0.0510914	0.206401	0.247534	29	13	16	0.0510914	0.206401	0.247534	29	13	16	0.247534	conserved Plasmodium protein, unknown function
PVVCY_0901800	0.037946	0.15328	0.247559	225	102.5	122.5	0.0379426	0.153346	0.247431	225	102.5	122.5	0.247495	conserved Plasmodium protein, unknown function
PVVCY_0903260	0.0250894	0.100734	0.249066	140	63	77	0.0247595	0.100706	0.24586	139	63	76	0.247463	conserved Plasmodium protein, unknown function
PVVCY_0901030	0.031631	0.128228	0.246678	101	46	55	0.0310475	0.125122	0.248137	99	45	54	0.247408	conserved Plasmodium protein, unknown function
PVVCY_0701050	0.0115869	0.0421303	0.275025	18	8	10	0.00925547	0.0421232	0.219724	16	8	8	0.247374	conserved Plasmodium protein, unknown function
PVVCY_1104480	0.0138289	0.0641331	0.215627	16	8	8	0.0155747	0.0558242	0.278995	16	7	9	0.247311	conserved Plasmodium protein, unknown function
PVVCY_1204150	0.0267734	0.109498	0.24451	81	37.5	43.5	0.0273914	0.109666	0.249772	82	37.5	44.5	0.247141	RAP protein, putative
PVVCY_1201780	0.0110593	0.0461345	0.239718	37	18	19	0.0110593	0.0434957	0.254261	36	17	19	0.24699	ATP-dependent RNA helicase DDX42, putative
PVVCY_0902970	0.0203317	0.0830646	0.24477	107	50.5	56.5	0.0206961	0.0830734	0.24913	108	50.5	57.5	0.24695	conserved Plasmodium protein, unknown function
PVVCY_1101690	0.0313035	0.12677	0.246931	156	74.5	81.5	0.0313035	0.12677	0.246931	156	74.5	81.5	0.246931	TRAP-like protein, putative
PVVCY_0602270	0.0211931	0.0859762	0.246499	39	19	20	0.0201117	0.0813242	0.247303	37	18	19	0.246901	kelch domain-containing protein, putative
PVVCY_0701020	0.0177274	0.0736045	0.240847	39	18.5	20.5	0.018603	0.0736045	0.252742	40	18.5	21.5	0.246795	conserved Plasmodium protein, unknown function
PVVCY_1306270	0.0192836	0.078158	0.246726	41	20.5	20.5	0.0192836	0.078158	0.246726	41	20.5	20.5	0.246726	6-cysteine protein
PVVCY_1404910	0.0138525	0.0708823	0.195429	11	6	5	0.0138525	0.0465029	0.297884	9	4	5	0.246657	cytochrome b5, putative
PVVCY_0502400	0.0389691	0.158096	0.24649	44	21	23	0.0389691	0.158096	0.24649	44	21	23	0.24649	conserved Plasmodium protein, unknown function
PVVCY_1004520	0.027328	0.108348	0.252225	98	45	53	0.0273276	0.113555	0.240654	100	47	53	0.246439	conserved Plasmodium protein, unknown function
PVVCY_1104000	0.0143891	0.0584366	0.246235	100	46.5	53.5	0.0143891	0.0584366	0.246235	100	46.5	53.5	0.246235	conserved Plasmodium protein, unknown function
PVVCY_0701970	0.0221502	0.0900309	0.246029	71	33	38	0.0221502	0.0900309	0.246029	71	33	38	0.246029	conserved Plasmodium protein, unknown function
PVVCY_1403020	0.0189924	0.077213	0.245974	65	29.5	35.5	0.0189924	0.077213	0.245974	65	29.5	35.5	0.245974	conserved Plasmodium protein, unknown function
PVVCY_0300570	0.0432123	0.174277	0.247952	140	66.5	73.5	0.0432123	0.177233	0.243817	141	67.5	73.5	0.245885	serine repeat antigen 5, putative
PVVCY_1406260	0.0296984	0.120875	0.245695	97	45.6667	51.3333	0.0296984	0.120875	0.245695	97	45.6667	51.3333	0.245695	serine_threonine protein kinase, putative
PVVCY_1402060	0.0143246	0.0583278	0.245588	29	15	14	0.0143246	0.0583278	0.245588	29	15	14	0.245588	dihydrolipoyllysine-residue succinyltransferase component of 2-oxoglutarate dehydrogenase complex, putative
PVVCY_0902500	0.0360819	0.146968	0.245509	48	23	25	0.0360819	0.146968	0.245509	48	23	25	0.245509	protein phosphatase, putative
PVVCY_1302680	0.0148857	0.0593053	0.251002	46	22.5	23.5	0.0148857	0.0620532	0.239887	47	23.5	23.5	0.245445	splicing factor 3B subunit 2, putative
PVVCY_0701960	0.020113	0.0820279	0.245197	52	24.5	27.5	0.020113	0.0820279	0.245197	52	24.5	27.5	0.245197	cdc2-related protein kinase 1, putative
PVVCY_0903690	0.017749	0.0724009	0.245148	12	6	6	0.017749	0.0724009	0.245148	12	6	6	0.245148	conserved Plasmodium protein, unknown function
PVVCY_1003250	0.0218756	0.0893207	0.24491	112	53	59	0.0218756	0.0893207	0.24491	112	53	59	0.24491	conserved Plasmodium protein, unknown function
PVVCY_1203970	0.0381417	0.155764	0.244868	27	13.5	13.5	0.0381417	0.155764	0.244868	27	13.5	13.5	0.244868	conserved Plasmodium membrane protein, unknown function
PVVCY_0401510	0.0258153	0.105031	0.245787	224	104	120	0.0255955	0.10505	0.243651	223	104	119	0.244719	conserved Plasmodium protein, unknown function
PVVCY_1201740	0.0135223	0.0553097	0.244484	70	34	36	0.0135223	0.0553097	0.244484	70	34	36	0.244484	cyclic amine resistance locus protein, putative
PVVCY_1405320	0.0159013	0.0650549	0.244429	19	9	10	0.0159013	0.0650549	0.244429	19	9	10	0.244429	conserved Plasmodium protein, unknown function
PVVCY_0200330	0.0195911	0.0814101	0.240647	62	30.25	31.75	0.0202144	0.0814481	0.248187	63	30.25	32.75	0.244417	selenocysteine-specific elongation factor selB homologue, putative
PVVCY_0902100	0.0117656	0.0485742	0.242219	101	47	54	0.0119839	0.0486007	0.246578	102	47	55	0.244398	conserved Plasmodium protein, unknown function
PVVCY_1405950	0.0200194	0.0836318	0.239376	113	54	59	0.020022	0.0803146	0.249295	111	52	59	0.244335	N-alpha-acetyltransferase 15, NatA auxiliary subunit, putative
PVVCY_0502030	0.0117236	0.0473608	0.247537	82	38.8333	43.1667	0.0117236	0.0486208	0.241123	83	39.8333	43.1667	0.24433	conserved Plasmodium protein, unknown function
PVVCY_1306120	0.0229141	0.0919828	0.249112	55	26.5	28.5	0.0229141	0.0956848	0.239474	56	27.5	28.5	0.244293	rhomboid protease ROM6, putative
PVVCY_0100490	0.0257832	0.106848	0.241308	157	72.5	84.5	0.0264029	0.106875	0.247044	159	72.5	86.5	0.244176	RAP protein, putative
PVVCY_1305500	0.0235101	0.0975211	0.241078	74	34	40	0.0241025	0.097619	0.246904	75	34	41	0.243991	conserved Plasmodium protein, unknown function
PVVCY_1304730	0.0460662	0.188837	0.243947	55	25.5	29.5	0.0460686	0.188792	0.244018	55	25.5	29.5	0.243982	conserved Plasmodium protein, unknown function
PVVCY_1204170	0.0216433	0.0908237	0.2383	49	23.5	25.5	0.0216433	0.0867263	0.249559	48	22.5	25.5	0.24393	ADP-ribosylation factor GTPase-activating protein, putative
PVVCY_0400880	0.0266263	0.108581	0.245221	172	78	94	0.0266263	0.11008	0.241881	173	79	94	0.243551	conserved Plasmodium protein, unknown function
PVVCY_1000610	0.0138478	0.061229	0.226164	123	59.5	63.5	0.0142898	0.0547937	0.260792	119	53.5	65.5	0.243478	conserved Plasmodium protein, unknown function
PVVCY_1303990	0.0151119	0.0654372	0.230938	40	20	20	0.0158735	0.0620613	0.255771	40	19	21	0.243355	adenosine-diphosphatase, putative
PVVCY_0300930	0.0207554	0.0877424	0.23655	111	52.1667	58.8333	0.0212896	0.0851207	0.25011	111	50.6667	60.3333	0.24333	GAF domain-related protein, putative
PVVCY_0600490	0.0204121	0.0834177	0.244697	199	91	108	0.020412	0.0843903	0.241876	200	92	108	0.243287	high mobility group protein B3, putative
PVVCY_1003890	0.0186001	0.0783768	0.237316	46	22	24	0.0186001	0.0746308	0.249228	45	21	24	0.243272	WD repeat-containing protein, putative
PVVCY_0700370	0.0413361	0.168505	0.245311	123	56	67	0.0413434	0.171737	0.240736	124	57	67	0.243024	conserved Plasmodium protein, unknown function
PVVCY_1403030	0.018657	0.0767736	0.243013	104	48.8333	55.1667	0.018657	0.0767736	0.243013	104	48.8333	55.1667	0.243013	WD repeat-containing protein, putative
PVVCY_1401210	0.0163583	0.0673312	0.242953	88	42	46	0.0163583	0.0673312	0.242953	88	42	46	0.242953	conserved Plasmodium protein, unknown function
PVVCY_0600940	0.0277294	0.115107	0.2409	144	68	76	0.0277294	0.11328	0.244786	143	67	76	0.242843	conserved Plasmodium protein, unknown function
PVVCY_0600270	0.0135411	0.0557803	0.242758	34	16.5	17.5	0.0135411	0.0557803	0.242758	34	16.5	17.5	0.242758	threonylcarbamoyl-AMP synthase, putative
PVVCY_0601340	0.0329011	0.136049	0.241833	536	252	284	0.0330167	0.135511	0.243647	536	251	285	0.24274	conserved Plasmodium protein, unknown function
PVVCY_1200240	0.020837	0.0853093	0.244252	150	70	80	0.0205726	0.0853159	0.241134	149	70	79	0.242693	conserved Plasmodium protein, unknown function
PVVCY_1201190	0.0208193	0.0848826	0.245272	117	54.3333	62.6667	0.0209856	0.0874111	0.240079	119	55.8333	63.1667	0.242675	NLI interacting factor-like phosphatase, putative
PVVCY_1400840	0.017573	0.0724762	0.242466	175	86	89	0.017573	0.0724762	0.242466	175	86	89	0.242466	carbamoyl phosphate synthetase, putative
PVVCY_1101080	0.0130159	0.0574207	0.226677	16	8.5	7.5	0.0130159	0.0504326	0.258086	15	7.5	7.5	0.242381	stripes inner membrane complex protein, putative
PVVCY_0901530	0.025975	0.107203	0.242299	106	50	56	0.025975	0.107203	0.242299	106	50	56	0.242299	conserved Plasmodium membrane protein, unknown function
PVVCY_1300900	0.0168216	0.0672098	0.250285	60	28.5	31.5	0.0157425	0.0672046	0.234248	58	28.5	29.5	0.242266	WD repeat-containing protein, putative
PVVCY_1200900	0.022192	0.0929771	0.238683	279	132	147	0.0219098	0.0891385	0.245795	272	126.833	145.167	0.242239	kinesin-4, putative
PVVCY_1000340	0.0213853	0.0884178	0.241866	79	37.5	41.5	0.0208571	0.0860254	0.242453	77	36.5	40.5	0.242159	phosphoinositide-binding protein, putative
PVVCY_0101260	0.0329229	0.135993	0.242092	105	52.5	52.5	0.0329229	0.135993	0.242092	105	52.5	52.5	0.242092	nucleolar GTP-binding protein 1, putative
PVVCY_0401230	0.0223833	0.093604	0.239128	79	37	42	0.0229223	0.0936453	0.244778	80	37	43	0.241953	Ras-like G protein, putative
PVVCY_1103550	0.0165721	0.0696127	0.238061	154	72.5	81.5	0.016366	0.0666094	0.245702	150	69.5	80.5	0.241881	patatin-like phospholipase, putative
PVVCY_1404210	0.0262	0.112119	0.23368	184	87.3333	96.6667	0.0267075	0.106797	0.250077	182	83.5	98.5	0.241878	isoleucine--tRNA ligase, putative
PVVCY_1305400	0.0236071	0.0982672	0.240234	187	86.8333	100.167	0.0236071	0.0970591	0.243224	186	85.8333	100.167	0.241729	conserved Plasmodium protein, unknown function
PVVCY_1404870	0.0221058	0.0914567	0.241707	101	46.5	54.5	0.0221058	0.0914567	0.241707	101	46.5	54.5	0.241707	conserved Plasmodium protein, unknown function
PVVCY_0900380	0.0236081	0.09781	0.241367	64	31	33	0.0236081	0.09781	0.241367	64	31	33	0.241367	WD repeat-containing protein, putative
PVVCY_0801110	0.020736	0.0840365	0.24675	8	3.66667	4.33333	0.0256077	0.10861	0.235778	10	4.66667	5.33333	0.241264	conserved Plasmodium protein, unknown function
PVVCY_1302690	0.015818	0.0656362	0.240995	10	5	5	0.015818	0.0656362	0.240995	10	5	5	0.240995	conserved Plasmodium protein, unknown function
PVVCY_0600260	0.0207668	0.0861903	0.240941	96	46.25	49.75	0.0207668	0.0861903	0.240941	96	46.25	49.75	0.240941	major facilitator superfamily domain-containing protein, putative
PVVCY_1003760	0.0223455	0.0927557	0.240907	377	176.5	200.5	0.0223455	0.0927557	0.240907	377	176.5	200.5	0.240907	WD repeat-containing protein, putative
PVVCY_0300320	0.0379215	0.157432	0.240875	71	34.5	36.5	0.0379215	0.157432	0.240875	71	34.5	36.5	0.240875	aspartate aminotransferase, putative
PVVCY_1002110	0.0220645	0.0892452	0.247235	192	88	104	0.0214214	0.0913507	0.234496	191	90	101	0.240866	protein kinase, putative
PVVCY_0802880	0.0134392	0.0558093	0.240805	47	22	25	0.0134392	0.0558093	0.240805	47	22	25	0.240805	zinc finger protein, putative
PVVCY_1102600	0.0206337	0.085206	0.242162	140	66.5	73.5	0.0203491	0.085206	0.238822	139	66.5	72.5	0.240492	conserved Plasmodium protein, unknown function
PVVCY_1203660	0.0181783	0.0725285	0.250637	126	59	67	0.0179022	0.0777395	0.230284	129	63	66	0.24046	conserved Plasmodium protein, unknown function
PVVCY_1404450	0.0130644	0.054332	0.240454	46	21	25	0.0130644	0.054332	0.240454	46	21	25	0.240454	conserved Plasmodium protein, unknown function
PVVCY_1304530	0.0133662	0.0556088	0.240361	53	25	28	0.0133662	0.0556088	0.240361	53	25	28	0.240361	conserved Plasmodium protein, unknown function
PVVCY_1000640	0.0179886	0.0763044	0.235747	118	56	62	0.0182841	0.0748357	0.244324	118	55	63	0.240036	conserved Plasmodium protein, unknown function
PVVCY_1301800	0.017766	0.0740276	0.239991	28	14	14	0.017766	0.0740276	0.239991	28	14	14	0.239991	U1 snRNA associated protein, putative
PVVCY_0100430	0.0371511	0.154763	0.240051	273	127.5	145.5	0.0371448	0.154888	0.239817	273	127.5	145.5	0.239934	transcription factor with AP2 domain(s), putative SPE2-interacting protein, putative
PVVCY_1101850	0.0242591	0.101247	0.239603	37	19.5	17.5	0.0242591	0.101247	0.239603	37	19.5	17.5	0.239603	malate dehydrogenase, putative
PVVCY_1404680	0.017105	0.0727285	0.235189	132	63	69	0.017105	0.0703079	0.243287	130	61	69	0.239238	conserved Plasmodium protein, unknown function
PVVCY_0903510	0.0174305	0.072915	0.239052	58	27.5	30.5	0.0174305	0.072915	0.239052	58	27.5	30.5	0.239052	conserved Plasmodium protein, unknown function
PVVCY_0602150	0.0338303	0.141531	0.239031	121	58.5	62.5	0.0338303	0.141531	0.239031	121	58.5	62.5	0.239031	metallo-hydrolase_oxidoreductase, putative
PVVCY_1001390	0.021743	0.0909822	0.23898	33	17	16	0.021743	0.0909822	0.23898	33	17	16	0.23898	phosphatidylinositol N- acetylglucosaminyltransferase, putative
PVVCY_1004190	0.0211316	0.0901875	0.234307	51	25	26	0.0219576	0.090166	0.243524	52	25	27	0.238916	RING zinc finger protein, putative
PVVCY_1001630	0.0320147	0.133398	0.239993	671	313.167	357.833	0.0318309	0.133884	0.237749	670	314.167	355.833	0.238871	conserved Plasmodium protein, unknown function
PVVCY_0601620	0.0192852	0.0800379	0.240951	230	113.5	116.5	0.0191174	0.0807844	0.236647	230	114.5	115.5	0.238799	cysteine repeat modular protein 2, putative
PVVCY_1103390	0.0183634	0.0778203	0.235972	82	39	43	0.0187959	0.0778203	0.241529	83	39	44	0.23875	phosphatase 2A regulatory subunit-related protein, putative
PVVCY_0702120	0.0322794	0.135804	0.237692	313	145.833	167.167	0.032184	0.134208	0.239806	311	144.333	166.667	0.238749	conserved Plasmodium protein, unknown function
PVVCY_1203940	0.0347282	0.145464	0.23874	37	18	19	0.0347282	0.145464	0.23874	37	18	19	0.23874	conserved Plasmodium protein, unknown function
PVVCY_1406240	0.020998	0.089856	0.233686	54	26.5	27.5	0.020998	0.0862623	0.243421	53	25.5	27.5	0.238554	GPI mannosyltransferase 2, putative
PVVCY_1402910	0.0097589	0.040919	0.238493	24	12	12	0.0097589	0.040919	0.238493	24	12	12	0.238493	protein phosphatase PPM5, putative
PVVCY_1104330	0.0330339	0.138579	0.238375	159	75	84	0.0330339	0.138579	0.238375	159	75	84	0.238375	rhoptry protein RHOP148, putative
PVVCY_1200830	0.0219031	0.101892	0.214965	87	45	42	0.0232213	0.0887668	0.261599	84	39.5	44.5	0.238282	conserved Plasmodium protein, unknown function
PVVCY_0802580	0.0170499	0.071582	0.238187	63	30	33	0.0170499	0.071582	0.238187	63	30	33	0.238187	conserved Plasmodium protein, unknown function
PVVCY_0801430	0.0169786	0.0713443	0.237981	12	5.5	6.5	0.0169786	0.0713443	0.237981	12	5.5	6.5	0.237981	conserved Plasmodium protein, unknown function
PVVCY_1406370	0.032555	0.136891	0.237818	205	95	110	0.032555	0.136891	0.237818	205	95	110	0.237818	conserved Plasmodium protein, unknown function
PVVCY_0301220	0.0260892	0.113431	0.230001	37	18	19	0.0261016	0.106427	0.245253	36	17	19	0.237627	conserved Plasmodium protein, unknown function
PVVCY_0401430	0.0343899	0.144811	0.237482	34	16	18	0.0343899	0.144811	0.237482	34	16	18	0.237482	conserved Plasmodium protein, unknown function
PVVCY_1304910	0.0284699	0.121257	0.23479	64	30	34	0.0301743	0.125746	0.239963	67	31	36	0.237376	conserved Plasmodium protein, unknown function
PVVCY_0601330	0.0269176	0.113411	0.237347	160	73	87	0.0269171	0.113421	0.23732	160	73	87	0.237334	conserved Plasmodium protein, unknown function
PVVCY_1101410	0.0221982	0.0935428	0.237306	89	43	46	0.0221982	0.0935428	0.237306	89	43	46	0.237306	deoxyribodipyrimidine photo-lyase, putative
PVVCY_1002240	0.0164965	0.0695517	0.237184	79	37.5	41.5	0.0164965	0.0695517	0.237184	79	37.5	41.5	0.237184	lipase, putative
PVVCY_1201120	0.0176407	0.0743928	0.237129	62	30	32	0.0176407	0.0743928	0.237129	62	30	32	0.237129	E3 ubiquitin-protein ligase, putative
PVVCY_1405430	0.0287073	0.120403	0.238427	200	95.8333	104.167	0.0287073	0.121767	0.235756	201	96.8333	104.167	0.237092	conserved Plasmodium protein, unknown function
PVVCY_1001060	0.039062	0.164805	0.23702	47	23	24	0.039062	0.164805	0.23702	47	23	24	0.23702	conserved Plasmodium protein, unknown function
PVVCY_1002780	0.0325465	0.133472	0.243846	34	16	18	0.0306972	0.133545	0.229865	33	16	17	0.236855	Hsp70-escort protein 1, putative DNL-type zinc finger protein, putative
PVVCY_1002530	0.0240905	0.101777	0.236698	64	32	32	0.0240905	0.101777	0.236698	64	32	32	0.236698	ankyrin, putative
PVVCY_1103850	0.010844	0.0458174	0.236678	13	6.5	6.5	0.010844	0.0458174	0.236678	13	6.5	6.5	0.236678	conserved Plasmodium protein, unknown function
PVVCY_1401880	0.0146043	0.0617116	0.236654	38	19.3333	18.6667	0.0146043	0.0617116	0.236654	38	19.3333	18.6667	0.236654	translocation protein SEC63, putative
PVVCY_1404390	0.0211088	0.0950046	0.222187	16	8	8	0.0238005	0.0948099	0.251034	17	8	9	0.236611	conserved Plasmodium protein, unknown function
PVVCY_1306820	0.0220883	0.0934121	0.23646	23	12	11	0.0220883	0.0934121	0.23646	23	12	11	0.23646	thioredoxin-related protein, putative
PVVCY_1303110	0.0175027	0.0707632	0.247342	67	33	34	0.0164591	0.0730642	0.225269	66	34	32	0.236306	tRNA 3'-trailer sequence RNase, putative
PVVCY_0201330	0.0171346	0.0725957	0.236028	63	31	32	0.0171346	0.0725957	0.236028	63	31	32	0.236028	mRNA (N6-adenosine)-methyltransferase, putative
PVVCY_0901280	0.0203744	0.0864334	0.235723	36	18	18	0.0203744	0.0864334	0.235723	36	18	18	0.235723	GTPase-activating protein, putative
PVVCY_0800670	0.00912224	0.0387037	0.235694	10	5	5	0.00912224	0.0387037	0.235694	10	5	5	0.235694	conserved Plasmodium protein, unknown function
PVVCY_0201190	0.0211709	0.090006	0.235217	500	238.5	261.5	0.0212536	0.0899942	0.236167	501	238.5	262.5	0.235692	conserved Plasmodium protein, unknown function
PVVCY_1404570	0.021487	0.0912025	0.235596	150	72.5	77.5	0.021487	0.0912025	0.235596	150	72.5	77.5	0.235596	conserved Plasmodium protein, unknown function
PVVCY_0401840	0.0147056	0.0624889	0.235332	86	42.5	43.5	0.0147056	0.0624889	0.235332	86	42.5	43.5	0.235332	AP-4 complex subunit epsilon, putative
PVVCY_0500390	0.0421458	0.179214	0.23517	44	20.5	23.5	0.0421458	0.179214	0.23517	44	20.5	23.5	0.23517	conserved Plasmodium protein, unknown function
PVVCY_1100710	0.0274754	0.114932	0.239059	59	28.5	30.5	0.0265618	0.114867	0.23124	58	28.5	29.5	0.23515	histone deacetylase, putative
PVVCY_0502390	0.0324657	0.138169	0.23497	69	34	35	0.0324657	0.138169	0.23497	69	34	35	0.23497	serpentine receptor, putative
PVVCY_1203530	0.0157834	0.0704027	0.224187	45	22	23	0.0164772	0.0670551	0.245726	45	21	24	0.234957	zinc finger protein, putative
PVVCY_1401530	0.0209927	0.0893917	0.23484	97	47	50	0.0209927	0.0893917	0.23484	97	47	50	0.23484	conserved Plasmodium protein, unknown function
PVVCY_1302380	0.0183624	0.0790481	0.232294	108	50.5	57.5	0.0183643	0.0773607	0.237385	107	49.5	57.5	0.23484	conserved Plasmodium protein, unknown function
PVVCY_1103730	0.0181825	0.0769407	0.236318	149	73	76	0.0179404	0.0769407	0.233171	148	73	75	0.234744	conserved Plasmodium protein, unknown function
PVVCY_1201370	0.0265122	0.117559	0.225522	156	74	82	0.0276571	0.113428	0.24383	157	71.5	85.5	0.234676	conserved Plasmodium protein, unknown function
PVVCY_1303830	0.0214097	0.0913101	0.234473	54	26	28	0.0214097	0.0913101	0.234473	54	26	28	0.234473	protein disulfide-isomerase, putative
PVVCY_0901230	0.0105694	0.0475168	0.222435	18	9	9	0.0117439	0.0476838	0.246286	19	9	10	0.23436	glyoxalase I, putative
PVVCY_1103570	0.0134507	0.0580068	0.231882	91	43	48	0.0137322	0.0580341	0.236623	92	43	49	0.234253	conserved Plasmodium protein, unknown function
PVVCY_0201010	0.0205258	0.086177	0.238182	44	20	24	0.0187886	0.0817371	0.229866	41	19	22	0.234024	conserved Plasmodium protein, unknown function
PVVCY_0200480	0.0181255	0.0775765	0.233647	16	9	7	0.0181255	0.0775765	0.233647	16	9	7	0.233647	conserved Plasmodium protein, unknown function
PVVCY_0301160	0.0190332	0.0814628	0.233643	58	28	30	0.0190332	0.0814628	0.233643	58	28	30	0.233643	conserved Plasmodium protein, unknown function
PVVCY_0600960	0.0112276	0.048073	0.233553	25	13	12	0.0112276	0.048073	0.233553	25	13	12	0.233553	GPI mannosyltransferase 1, putative
PVVCY_0400290	0.0237983	0.106554	0.223346	51	26	25	0.0237976	0.0978115	0.2433	49	24	25	0.233323	lipoamide acyltransferase component of branched- chain alpha-keto acid dehydrogenase complex, putative
PVVCY_1000460	0.0130243	0.0558241	0.233309	62	30	32	0.0130243	0.0558241	0.233309	62	30	32	0.233309	RNA helicase, putative
PVVCY_0301240	0.0266051	0.114065	0.233244	37	18	19	0.0266051	0.114065	0.233244	37	18	19	0.233244	conserved Plasmodium protein, unknown function
PVVCY_1301840	0.0208793	0.0923589	0.226067	69	34	35	0.0214886	0.0893975	0.240371	69	33	36	0.233219	dynactin subunit 4, putative
PVVCY_0701790	0.020323	0.0871623	0.233163	63	32	31	0.0203226	0.0871707	0.233135	63	32	31	0.233149	glutamyl-tRNA(Gln) amidotransferase subunit A, putative
PVVCY_0903150	0.0205037	0.0879726	0.233069	27	15	12	0.0205037	0.0879726	0.233069	27	15	12	0.233069	aquaglyceroporin, putative
PVVCY_0100920	0.0332686	0.142773	0.233018	66	31	35	0.0332686	0.142773	0.233018	66	31	35	0.233018	citrate synthase-like protein, putative
PVVCY_1200530	0.0212422	0.0967891	0.219469	87	43.5	43.5	0.0229778	0.093235	0.24645	89	42	47	0.232959	conserved Plasmodium protein, unknown function
PVVCY_1403790	0.0164205	0.0650437	0.252453	25	12	13	0.0138732	0.0649945	0.213451	23	12	11	0.232952	conserved Plasmodium protein, unknown function
PVVCY_0100780	0.0314682	0.134251	0.234398	112	52	60	0.0303977	0.131429	0.231285	109	51	58	0.232841	conserved Plasmodium protein, unknown function
PVVCY_1302200	0.0210273	0.0903265	0.232792	78	43.5	34.5	0.0210273	0.0903265	0.232792	78	43.5	34.5	0.232792	V-type H(+)-translocating pyrophosphatase, putative
PVVCY_1004250	0.0239299	0.101895	0.234848	103	47	56	0.0234958	0.101895	0.230588	102	47	55	0.232718	GTPase-activating protein, putative
PVVCY_1001500	0.012763	0.0548835	0.232548	25	12	13	0.012763	0.0548835	0.232548	25	12	13	0.232548	zinc finger protein, putative
PVVCY_1204030	0.0201658	0.0855253	0.235788	64	30.5	33.5	0.01956	0.0854423	0.228927	63	30.5	32.5	0.232357	ubiquitin fusion degradation protein 1, putative
PVVCY_1306500	0.0322886	0.138963	0.232353	29	14	15	0.0322886	0.138963	0.232353	29	14	15	0.232353	nucleoside diphosphate hydrolase, putative
PVVCY_1306830	0.0141238	0.0607944	0.232321	147	70	77	0.0141238	0.0607944	0.232321	147	70	77	0.232321	conserved Plasmodium protein, unknown function
PVVCY_0501400	0.0344127	0.148385	0.231914	17	8	9	0.0344127	0.148385	0.231914	17	8	9	0.231914	conserved Plasmodium protein, unknown function
PVVCY_1001410	0.00995661	0.0484914	0.205327	10	5	5	0.00995661	0.0385391	0.258351	9	4	5	0.231839	conserved Plasmodium protein, unknown function
PVVCY_1400940	0.0196334	0.0833492	0.235556	61	30	31	0.0196334	0.0862936	0.227519	62	31	31	0.231538	protein phosphatase PPM6, putative
PVVCY_1404500	0.0152159	0.0657619	0.231378	55	26.5	28.5	0.0152159	0.0657619	0.231378	55	26.5	28.5	0.231378	conserved Plasmodium protein, unknown function
PVVCY_1305380	0.0326315	0.14008	0.23295	121	58.25	62.75	0.0315693	0.13744	0.229695	118	57.25	60.75	0.231322	exoribonuclease, putative
PVVCY_1406080	0.0224251	0.0969996	0.231188	51	23.5	27.5	0.0224251	0.0969996	0.231188	51	23.5	27.5	0.231188	conserved Plasmodium protein, unknown function
PVVCY_1306030	0.00953239	0.0443612	0.214882	44	23	21	0.00999094	0.0403707	0.24748	43	21	22	0.231181	heat shock protein 110, putative
PVVCY_1400350	0.0196486	0.0853284	0.230271	31	15	16	0.0184054	0.0793277	0.232017	29	14	15	0.231144	conserved Plasmodium protein, unknown function
PVVCY_0200570	0.0277038	0.119241	0.232334	178	90.5	87.5	0.0273807	0.119252	0.229603	177	90.5	86.5	0.230969	lipid_sterol:H+ symporter, putative
PVVCY_1102020	0.0292946	0.126852	0.230936	36	17	19	0.0292946	0.126852	0.230936	36	17	19	0.230936	conserved Plasmodium protein, unknown function
PVVCY_1404970	0.00987413	0.0427641	0.230898	22	11	11	0.00987413	0.0427641	0.230898	22	11	11	0.230898	nucleotidyltransferase, putative
PVVCY_1203110	0.0278363	0.121502	0.229101	341	162.75	178.25	0.0279938	0.120723	0.231884	341	161.75	179.25	0.230492	ribonuclease, putative
PVVCY_0901690	0.0285409	0.123969	0.230226	83	39.5	43.5	0.0285409	0.123969	0.230226	83	39.5	43.5	0.230226	myosin light chain B, putative
PVVCY_0901910	0.0122844	0.0539559	0.227675	87	42	45	0.0125585	0.0539801	0.232651	88	42	46	0.230163	conserved Plasmodium protein, unknown function
PVVCY_0700460	0.0186989	0.081244	0.230157	43	21	22	0.0186989	0.081244	0.230157	43	21	22	0.230157	conserved Plasmodium protein, unknown function
PVVCY_1301500	0.0273865	0.117911	0.232265	131	62.5	68.5	0.0277934	0.122015	0.227787	134	64.5	69.5	0.230026	exosome complex exonuclease RRP6, putative
PVVCY_0500960	0.0304195	0.133469	0.227915	155	75	80	0.0300331	0.129551	0.231825	152	73	79	0.22987	conserved Plasmodium protein, unknown function
PVVCY_1301330	0.0415018	0.181659	0.22846	188	95.5	92.5	0.0415018	0.17951	0.231195	187	94.5	92.5	0.229828	ABC transporter B family member 2, putative multidrug resistance protein 2, putative
PVVCY_0301620	0.0324969	0.140993	0.230486	249	117.5	131.5	0.0319933	0.139645	0.229105	246	116.5	129.5	0.229795	conserved Plasmodium protein, unknown function
PVVCY_1402640	0.012186	0.0551465	0.220974	30	14	16	0.012186	0.0510701	0.238612	29	13	16	0.229793	conserved Plasmodium protein, unknown function
PVVCY_1102290	0.0393455	0.172309	0.228343	369	171.167	197.833	0.0395456	0.171268	0.230899	369	170.167	198.833	0.229621	transcription factor with AP2 domain(s), putative
PVVCY_0401760	0.015536	0.0676627	0.22961	154	75	79	0.015536	0.0676627	0.22961	154	75	79	0.22961	copper-transporting ATPase, putative
PVVCY_0600500	0.0293961	0.128076	0.22952	161	81.5	79.5	0.0290195	0.126358	0.229661	159	80.5	78.5	0.229591	conserved protein, unknown function
PVVCY_0301460	0.0199567	0.0846645	0.235715	81	40.6667	40.3333	0.0194471	0.0870288	0.223456	81	41.6667	39.3333	0.229585	conserved Plasmodium membrane protein, unknown function
PVVCY_0501930	0.0175742	0.0741102	0.237136	86	41.5	44.5	0.0155825	0.0702922	0.221682	79	39.5	39.5	0.229409	tRNA pseudouridine synthase D, putative
PVVCY_1402740	0.0194803	0.084923	0.229387	49	24	25	0.0194803	0.084923	0.229387	49	24	25	0.229387	conserved Plasmodium protein, unknown function
PVVCY_1104030	0.00940897	0.0410213	0.229368	20	10	10	0.00940897	0.0410213	0.229368	20	10	10	0.229368	bifunctional polynucleotide phosphatase/kinase, putative
PVVCY_1405300	0.0219282	0.0956474	0.229261	44	22	22	0.0219282	0.0956474	0.229261	44	22	22	0.229261	conserved Plasmodium protein, unknown function
PVVCY_1101910	0.0163865	0.0714967	0.229193	25	12	13	0.0163865	0.0714967	0.229193	25	12	13	0.229193	conserved Plasmodium protein, unknown function
PVVCY_0700540	0.0203717	0.089051	0.228765	18	9	9	0.0203717	0.089051	0.228765	18	9	9	0.228765	ankyrin-repeat protein, putative
PVVCY_1402560	0.0209236	0.0932517	0.224377	122	59	63	0.0209211	0.0899427	0.232605	120	57	63	0.228491	ABC transporter F family member 1, putative
PVVCY_0900600	0.0271747	0.116272	0.233717	142	68.5	73.5	0.0271758	0.121778	0.223159	145	71.5	73.5	0.228438	DEAD_DEAH box helicase, putative
PVVCY_0401900	0.0152719	0.0668896	0.228315	89	44.5	44.5	0.0152719	0.0668896	0.228315	89	44.5	44.5	0.228315	conserved Plasmodium protein, unknown function
PVVCY_0300890	0.0158735	0.069525	0.228314	80	38.5	41.5	0.0158735	0.069525	0.228314	80	38.5	41.5	0.228314	conserved Plasmodium protein, unknown function
PVVCY_1201030	0.0169639	0.0730119	0.232344	60	29	31	0.0169639	0.0756609	0.224209	61	30	31	0.228276	conserved Plasmodium protein, unknown function
PVVCY_1101520	0.0267342	0.117835	0.226878	165	79	86	0.0270507	0.117835	0.229565	166	79	87	0.228221	conserved Plasmodium protein, unknown function
PVVCY_1404220	0.02429	0.106467	0.228147	88	43	45	0.02429	0.106467	0.228147	88	43	45	0.228147	conserved Plasmodium protein, unknown function
PVVCY_0301590	0.0224497	0.0984508	0.22803	38	19	19	0.0224497	0.0984508	0.22803	38	19	19	0.22803	apicoplast RNA methyltransferase precursor, putative
PVVCY_0501360	0.0197771	0.0867334	0.228022	115	54.5	60.5	0.0197771	0.0867334	0.228022	115	54.5	60.5	0.228022	conserved Plasmodium protein, unknown function
PVVCY_1100720	0.0215082	0.0959187	0.224233	59	29	30	0.0222308	0.0960189	0.231525	60	29	31	0.227879	GTPase-activating protein, putative
PVVCY_1401800	0.0168285	0.0738595	0.227845	72	35	37	0.0168285	0.0738595	0.227845	72	35	37	0.227845	conserved Plasmodium protein, unknown function
PVVCY_1004550	0.0155723	0.0684014	0.227661	33	16.5	16.5	0.0155723	0.0684014	0.227661	33	16.5	16.5	0.227661	choline kinase, putative
PVVCY_1300740	0.012911	0.0567163	0.227642	14	7	7	0.012911	0.0567163	0.227642	14	7	7	0.227642	vacuolar-sorting protein SNF7, putative
PVVCY_1002300	0.0350038	0.152309	0.22982	109	56	53	0.034328	0.152309	0.225383	108	56	52	0.227602	ABC transporter G family member 2, putative
PVVCY_1302280	0.015807	0.0694543	0.227588	40	19	21	0.015807	0.0694543	0.227588	40	19	21	0.227588	conserved Plasmodium protein, unknown function
PVVCY_1103540	0.014844	0.0621435	0.238867	19	10	9	0.014844	0.0686507	0.216226	20	11	9	0.227546	pyrroline-5-carboxylate reductase, putative
PVVCY_1001760	0.00725679	0.0291892	0.248612	10	5	5	0.00725679	0.0351659	0.206359	11	6	5	0.227486	voltage-dependent anion-selective channel protein, putative
PVVCY_0902040	0.0127445	0.0548577	0.232319	47	23	24	0.012208	0.0548805	0.222447	46	23	23	0.227383	conserved Plasmodium protein, unknown function
PVVCY_1102770	0.013996	0.0615528	0.227382	65	34	31	0.013996	0.0615528	0.227382	65	34	31	0.227382	acetyl-CoA synthetase, putative
PVVCY_1400610	0.0133615	0.0587751	0.227333	30	15	15	0.0133615	0.0587751	0.227333	30	15	15	0.227333	conserved Plasmodium protein, unknown function
PVVCY_0903760	0.0185137	0.0815784	0.226944	127	60	67	0.0182339	0.0801467	0.227506	125	59	66	0.227225	RNA-binding protein, putative
PVVCY_1402080	0.0124456	0.054784	0.227176	39	19	20	0.0124456	0.054784	0.227176	39	19	20	0.227176	conserved Plasmodium protein, unknown function
PVVCY_1100290	0.0216776	0.0954546	0.227099	47	23.5	23.5	0.0216776	0.0954546	0.227099	47	23.5	23.5	0.227099	protein Mpv17, putative
PVVCY_0101320	0.0428101	0.18817	0.227508	140	64	76	0.0436965	0.192817	0.226621	143	65.5	77.5	0.227065	conserved Plasmodium protein, unknown function
PVVCY_1401700	0.0151192	0.0666171	0.226956	54	26.5	27.5	0.0151192	0.0666171	0.226956	54	26.5	27.5	0.226956	conserved Plasmodium protein, unknown function
PVVCY_1404300	0.0171529	0.075588	0.226926	65	32	33	0.0171529	0.075588	0.226926	65	32	33	0.226926	conserved Plasmodium protein, unknown function
PVVCY_0500270	0.0168633	0.0743336	0.22686	40	20	20	0.0168633	0.0743336	0.22686	40	20	20	0.22686	tRNA pseudouridine synthase, putative
PVVCY_1203870	0.0184111	0.0812053	0.226723	88	43	45	0.0184111	0.0812053	0.226723	88	43	45	0.226723	conserved Plasmodium protein, unknown function
PVVCY_0902880	0.0234952	0.103661	0.226655	82	41	41	0.0234909	0.103743	0.226434	82	41	41	0.226544	phosphoacetylglucosamine mutase, putative
PVVCY_1103780	0.0152363	0.0700949	0.217366	23	11	12	0.01652	0.0700949	0.235681	24	11	13	0.226523	conserved Plasmodium protein, unknown function
PVVCY_1003800	0.0225791	0.101452	0.222559	62	32	30	0.0225791	0.0980647	0.230247	61	31	30	0.226403	cytidine diphosphate-diacylglycerol synthase, putative
PVVCY_1300780	0.0158934	0.0702768	0.226154	70	34	36	0.0158934	0.0702768	0.226154	70	34	36	0.226154	GTP-binding protein, putative
PVVCY_1404020	0.0249767	0.110451	0.226134	54	27	27	0.0249767	0.110451	0.226134	54	27	27	0.226134	nucleus export protein BRR6, putative
PVVCY_1305690	0.0234209	0.103608	0.226054	121	57.5	63.5	0.0234209	0.103608	0.226054	121	57.5	63.5	0.226054	conserved Plasmodium protein, unknown function
PVVCY_0100470	0.0287096	0.12932	0.222004	270	133.167	136.833	0.0297741	0.129433	0.230035	275	133.167	141.833	0.226019	conserved Plasmodium protein, unknown function
PVVCY_1403180	0.0119131	0.0527254	0.225947	8	4	4	0.0119131	0.0527254	0.225947	8	4	4	0.225947	conserved Plasmodium protein, unknown function
PVVCY_1203580	0.0308907	0.136759	0.225877	91	44	47	0.0308907	0.136759	0.225877	91	44	47	0.225877	protein phosphatase PPM9, putative
PVVCY_1401890	0.0198506	0.0879294	0.225756	61	30	31	0.0198506	0.0879294	0.225756	61	30	31	0.225756	conserved Plasmodium protein, unknown function
PVVCY_0903040	0.0325604	0.144336	0.225587	22	11	11	0.0325604	0.144336	0.225587	22	11	11	0.225587	conserved Plasmodium protein, unknown function
PVVCY_0801250	0.024327	0.107925	0.225407	114	55	59	0.024327	0.107925	0.225407	114	55	59	0.225407	conserved Plasmodium protein, unknown function
PVVCY_0501780	0.0150013	0.0665647	0.225365	47	23	24	0.0150013	0.0665647	0.225365	47	23	24	0.225365	WD repeat-containing protein 70, putative
PVVCY_1201940	0.020892	0.0927237	0.225315	28	14	14	0.020892	0.0927237	0.225315	28	14	14	0.225315	conserved Plasmodium protein, unknown function
PVVCY_0502200	0.018923	0.0882534	0.214416	229	109	120	0.0202013	0.0856882	0.235753	234	106	128	0.225084	zinc finger protein, putative
PVVCY_1404690	0.0178717	0.0794286	0.225004	37	18.5	18.5	0.0178717	0.0794286	0.225004	37	18.5	18.5	0.225004	thioredoxin-like associated protein 1, putative
PVVCY_1303500	0.0183507	0.0816005	0.224884	23	12	11	0.0183507	0.0816005	0.224884	23	12	11	0.224884	pre-rRNA-processing protein PNO1, putative
PVVCY_1003080	0.0135653	0.0603642	0.224724	265	130.5	134.5	0.013463	0.0598923	0.224787	263	129.5	133.5	0.224755	NOT family protein, putative
PVVCY_0900970	0.0215351	0.095826	0.224732	54	27.5	26.5	0.0215351	0.095826	0.224732	54	27.5	26.5	0.224732	conserved Plasmodium protein, unknown function
PVVCY_0700970	0.0286921	0.129647	0.221309	162	79	83	0.0283398	0.124292	0.228009	158	76	82	0.224659	conserved Plasmodium protein, unknown function
PVVCY_1104060	0.0194876	0.0867918	0.224533	67	32.5	34.5	0.0194876	0.0867918	0.224533	67	32.5	34.5	0.224533	conserved Plasmodium protein, unknown function
PVVCY_1202640	0.0154317	0.0687687	0.2244	41	21	20	0.0154317	0.0687687	0.2244	41	21	20	0.2244	conserved Plasmodium protein, unknown function
PVVCY_1001260	0.0177696	0.079199	0.224366	48	24	24	0.0177696	0.079199	0.224366	48	24	24	0.224366	conserved Plasmodium protein, unknown function
PVVCY_1104660	0.0157554	0.0702365	0.22432	66	32	34	0.0157554	0.0702365	0.22432	66	32	34	0.22432	conserved Plasmodium protein, unknown function
PVVCY_0600600	0.0122769	0.0544414	0.225507	134	61.5	72.5	0.0119348	0.0535403	0.222913	131	60.5	70.5	0.22421	conserved Plasmodium protein, unknown function
PVVCY_0300330	0.0317716	0.140581	0.226001	140	67.9167	72.0833	0.031772	0.142852	0.222413	141	68.9167	72.0833	0.224207	5'-3' exonuclease, putative
PVVCY_0200400	0.0191887	0.0856159	0.224126	14	7	7	0.0191887	0.0856159	0.224126	14	7	7	0.224126	N-terminal acetyltransferase, putative
PVVCY_1101470	0.0297252	0.132581	0.224204	102	50.3333	51.6667	0.0297193	0.132703	0.223953	102	50.3333	51.6667	0.224079	conserved Plasmodium protein, unknown function
PVVCY_1405850	0.0127249	0.0569148	0.223577	20	10	10	0.0114452	0.0509745	0.224527	18	9	9	0.224052	SNARE protein, putative
PVVCY_1401330	0.0107143	0.047828	0.224017	23	12	11	0.0107143	0.047828	0.224017	23	12	11	0.224017	2-oxoisovalerate dehydrogenase subunit alpha, mitochondrial, putative
PVVCY_1203690	0.018556	0.0828836	0.223881	46	23	23	0.018556	0.0828836	0.223881	46	23	23	0.223881	conserved Plasmodium protein, unknown function
PVVCY_1302530	0.0240565	0.10455	0.230095	70	34	36	0.0227071	0.104392	0.217517	68	34	34	0.223806	kelch domain-containing protein, putative
PVVCY_1302950	0.0124432	0.0566974	0.219466	59	30.5	28.5	0.0128845	0.0566792	0.227323	60	30.5	29.5	0.223394	conserved Plasmodium protein, unknown function
PVVCY_0901900	0.0134329	0.0601575	0.223296	19	10	9	0.0134329	0.0601575	0.223296	19	10	9	0.223296	palmitoyltransferase DHHC3, putative
PVVCY_1202290	0.0186622	0.0864542	0.215862	60	30	30	0.019923	0.0864542	0.230446	62	30	32	0.223154	histone deacetylase complex subunit SAP18, putative
PVVCY_1402110	0.0163978	0.0735156	0.223052	233	113	120	0.0163978	0.0735156	0.223052	233	113	120	0.223052	conserved Plasmodium protein, unknown function
PVVCY_0903710	0.0171298	0.0770771	0.222242	322	165	157	0.0171303	0.0765753	0.223705	321	164	157	0.222973	guanylyl cyclase, putative
PVVCY_0600480	0.00623743	0.0279806	0.22292	10	5	5	0.00623743	0.0279806	0.22292	10	5	5	0.22292	targeted glyoxalase II, putative
PVVCY_1306080	0.0148935	0.0668779	0.222696	28	15	13	0.0148935	0.0668779	0.222696	28	15	13	0.222696	aspartate carbamoyltransferase, putative
PVVCY_0501480	0.0241764	0.110725	0.218347	108	52	56	0.0246152	0.108434	0.227008	108	51	57	0.222678	conserved Plasmodium protein, unknown function
PVVCY_0301410	0.0184591	0.083595	0.220816	125	61.5	63.5	0.0184555	0.082233	0.224429	124	60.5	63.5	0.222623	conserved Plasmodium protein, unknown function
PVVCY_0900720	0.024007	0.107946	0.222399	170	82.5	87.5	0.024007	0.107946	0.222399	170	82.5	87.5	0.222399	transcription factor with AP2 domain(s), putative
PVVCY_0702130	0.0263172	0.118336	0.222394	61	30.5	30.5	0.0263172	0.118336	0.222394	61	30.5	30.5	0.222394	conserved Plasmodium protein, unknown function
PVVCY_1402680	0.0120044	0.0553412	0.216917	43	21	22	0.0125571	0.0552895	0.227115	44	21	23	0.222016	RNA-binding protein, putative
PVVCY_0901400	0.0158454	0.0814591	0.19452	17	10	7	0.0181366	0.0729033	0.248776	17	9	8	0.221648	peptidyl-prolyl cis-trans isomerase, putative
PVVCY_1404630	0.0250771	0.114323	0.219353	102	50	52	0.0255698	0.114278	0.223752	103	50	53	0.221552	conserved Plasmodium protein, unknown function
PVVCY_1404100	0.0352579	0.159353	0.221257	48	24	24	0.0352579	0.159353	0.221257	48	24	24	0.221257	GTP cyclohydrolase I, putative
PVVCY_0800200	0.0134709	0.0608952	0.221215	6	3	3	0.0134709	0.0608952	0.221215	6	3	3	0.221215	conserved Plasmodium protein, unknown function
PVVCY_1400730	0.0188545	0.0853252	0.220973	76	36.5	39.5	0.0188545	0.0853252	0.220973	76	36.5	39.5	0.220973	U3 small nucleolar RNA-associated protein 6, putative
PVVCY_0904500	0.0295537	0.134525	0.21969	348	169.5	178.5	0.0298055	0.134124	0.222224	349	169	180	0.220957	conserved Plasmodium protein, unknown function
PVVCY_1002250	0.0116977	0.0521006	0.224522	61	29.5	31.5	0.0113234	0.0521034	0.217325	60	29.5	30.5	0.220923	conserved Plasmodium protein, unknown function
PVVCY_1101530	0.0243247	0.110118	0.220896	88	42.5	45.5	0.0243247	0.110118	0.220896	88	42.5	45.5	0.220896	kinase, putative
PVVCY_1000650	0.0144778	0.0655724	0.220792	18	9	9	0.0144778	0.0655724	0.220792	18	9	9	0.220792	conserved Plasmodium protein, unknown function
PVVCY_0201050	0.0282508	0.126205	0.223848	80	38	42	0.0282508	0.129831	0.217596	81	39	42	0.220722	conserved Plasmodium protein, unknown function
PVVCY_0301430	0.013822	0.062622	0.220722	92	44.5	47.5	0.013822	0.062622	0.220722	92	44.5	47.5	0.220722	autophagy-related protein 11, putative
PVVCY_0802270	0.0232722	0.102565	0.226903	39	19	20	0.0232667	0.108493	0.214453	40	20	20	0.220678	thiamine pyrophosphokinase, putative
PVVCY_1302450	0.0221155	0.103219	0.214257	37	19	18	0.0221155	0.0974176	0.227017	36	18	18	0.220637	conserved Plasmodium protein, unknown function
PVVCY_1306570	0.0188796	0.0855864	0.220592	15	7.5	7.5	0.0188796	0.0855864	0.220592	15	7.5	7.5	0.220592	conserved Plasmodium protein, unknown function
PVVCY_1200410	0.020462	0.0927747	0.220556	6	3	3	0.020462	0.0927747	0.220556	6	3	3	0.220556	conserved Plasmodium protein, unknown function
PVVCY_0803040	0.0220658	0.100057	0.220533	11	6	5	0.0220658	0.100057	0.220533	11	6	5	0.220533	conserved Plasmodium protein, unknown function
PVVCY_1004170	0.0210282	0.0974712	0.215738	95	47	48	0.021471	0.0952942	0.225313	95	46	49	0.220526	RNA-binding protein, putative
PVVCY_1300340	0.018912	0.0858212	0.220365	249	121	128	0.0186875	0.0846968	0.22064	246	119.5	126.5	0.220502	conserved Plasmodium protein, unknown function
PVVCY_0902110	0.0191217	0.0868449	0.220182	173	87	86	0.0188985	0.0857455	0.220403	171	86	85	0.220293	calcium-dependent protein kinase 7, putative
PVVCY_1004430	0.0141507	0.064317	0.220014	121	60	61	0.0139164	0.0632008	0.220194	119	59	60	0.220104	condensin complex subunit 1, putative
PVVCY_0601360	0.0399986	0.181758	0.220065	122	61	61	0.0399986	0.181758	0.220065	122	61	61	0.220065	conserved Plasmodium protein, unknown function
PVVCY_1102710	0.0169479	0.0764954	0.221555	146	73.5	72.5	0.0169479	0.0775919	0.218424	147	74.5	72.5	0.21999	conserved Plasmodium protein, unknown function
PVVCY_0901870	0.0224267	0.100989	0.222071	111	53	58	0.0224267	0.103031	0.217669	112	54	58	0.21987	conserved Plasmodium protein, unknown function
PVVCY_1102250	0.0156799	0.0713175	0.219861	33	17	16	0.0156799	0.0713175	0.219861	33	17	16	0.219861	RNA methyltransferase, putative
PVVCY_1404750	0.0225318	0.101167	0.222718	76	39	37	0.021918	0.101086	0.216825	75	39	36	0.219772	protein transport protein SEC13, putative
PVVCY_0801550	0.0191253	0.0870891	0.219606	49	25	24	0.0191253	0.0870891	0.219606	49	25	24	0.219606	N-glycosylase_DNA lyase, putative
PVVCY_1401130	0.00832228	0.0421944	0.197236	20	10	10	0.00915961	0.0378665	0.241892	20	9	11	0.219564	meiosis-specific nuclear structural protein 1, putative
PVVCY_0701290	0.028654	0.132317	0.216557	164	87.3333	76.6667	0.0286536	0.129017	0.222092	162	85.3333	76.6667	0.219325	rhoptry neck protein 5, putative
PVVCY_0100570	0.0268035	0.123593	0.216869	215	106	109	0.027055	0.122302	0.221216	215	105	110	0.219043	nucleoside diphosphate kinase, putative
PVVCY_1003170	0.0149421	0.0683273	0.218684	29	15	14	0.0149504	0.0681656	0.219324	29	15	14	0.219004	conserved Plasmodium protein, unknown function
PVVCY_0901580	0.0225385	0.104768	0.215128	61	30.8333	30.1667	0.0233028	0.104655	0.222663	62	30.8333	31.1667	0.218896	tyrosine--tRNA ligase, putative
PVVCY_0301310	0.0213119	0.097365	0.218887	54	26.5	27.5	0.0213119	0.097365	0.218887	54	26.5	27.5	0.218887	conserved Plasmodium protein, unknown function
PVVCY_0400230	0.0232772	0.108044	0.215441	142	68.6667	73.3333	0.0235996	0.106354	0.221898	142	67.6667	74.3333	0.21867	conserved Plasmodium protein, unknown function
PVVCY_1301160	0.0173524	0.0793877	0.218577	56	30	26	0.0173524	0.0793877	0.218577	56	30	26	0.218577	M17 leucyl aminopeptidase, putative
PVVCY_1001340	0.0237499	0.107687	0.220545	115	58.5	56.5	0.0228962	0.10571	0.216594	112	57.5	54.5	0.218569	selenide water dikinase, putative
PVVCY_1202690	0.017279	0.0826958	0.208947	47	24	23	0.0180394	0.0790618	0.228168	47	23	24	0.218558	pseudouridylate synthase, putative
PVVCY_1304890	0.0211775	0.0969144	0.218518	20	11	9	0.0211775	0.0969144	0.218518	20	11	9	0.218518	signal peptidase 21 kDa subunit, putative
PVVCY_0200850	0.026149	0.121987	0.214359	58	31	27	0.0271352	0.121987	0.222443	59	31	28	0.218401	4-hydroxy-3-methylbut-2-enyl diphosphate reductase, putative
PVVCY_0600540	0.0197568	0.107059	0.184542	35	19	16	0.0210054	0.0832803	0.252226	32	15	17	0.218384	rhodanese like protein, putative
PVVCY_1203620	0.0385377	0.183475	0.210043	30	16	14	0.0414074	0.182743	0.226589	31	16	15	0.218316	bis(5'-nucleosyl)-tetraphosphatase [asymmetrical], putative
PVVCY_0800400	0.011537	0.0528872	0.218144	28	14	14	0.011537	0.0528872	0.218144	28	14	14	0.218144	conserved Plasmodium protein, unknown function
PVVCY_0100350	0.0147744	0.0677736	0.217996	38	20	18	0.0147744	0.0677736	0.217996	38	20	18	0.217996	dihydroorotate dehydrogenase, putative
PVVCY_0300740	0.0172772	0.0758345	0.227827	21	11	10	0.0172783	0.0831037	0.207912	22	12	10	0.217869	2C-methyl-D-erythritol 2,4-cyclodiphosphate synthase, putative
PVVCY_1204180	0.0231003	0.112206	0.205875	38	20.5	17.5	0.0244365	0.106425	0.229614	38	19.5	18.5	0.217745	nucleolar Jumonji domain interacting protein, putative
PVVCY_1204580	0.0210757	0.0941297	0.2239	151	73.5	77.5	0.0207971	0.0982964	0.211576	153	76.5	76.5	0.217738	conserved Plasmodium protein, unknown function
PVVCY_1302790	0.0116485	0.0535095	0.217691	21	12	9	0.0116485	0.0535095	0.217691	21	12	9	0.217691	glyceraldehyde-3-phosphate dehydrogenase, putative
PVVCY_1302360	0.0239832	0.110187	0.217659	37	19	18	0.0239832	0.110187	0.217659	37	19	18	0.217659	aminodeoxychorismate lyase, putative
PVVCY_1101580	0.0235446	0.108752	0.216498	205	103	102	0.0237795	0.108744	0.218673	206	103	103	0.217585	phosphatidylinositol 3-kinase, putative
PVVCY_1404770	0.0101968	0.046932	0.217268	40	20.5	19.5	0.0101968	0.046932	0.217268	40	20.5	19.5	0.217268	serine_threonine protein kinase RIO1, putative
PVVCY_1404550	0.0155939	0.068942	0.226188	75	37	38	0.0147661	0.0708731	0.208345	74	38	36	0.217267	conserved Plasmodium protein, unknown function
PVVCY_1102950	0.00849632	0.0391211	0.21718	10	5	5	0.00849632	0.0391211	0.21718	10	5	5	0.21718	conserved Plasmodium protein, unknown function
PVVCY_1402310	0.0312597	0.144018	0.217054	48	25	23	0.0312597	0.144018	0.217054	48	25	23	0.217054	4-nitrophenylphosphatase, putative
PVVCY_0801270	0.0187324	0.0864621	0.216654	61	30	31	0.0187324	0.0864621	0.216654	61	30	31	0.216654	met-10+ like protein, putative
PVVCY_1303420	0.0204863	0.0932092	0.219788	74	37	37	0.0204843	0.0959384	0.213515	75	38	37	0.216651	zinc finger protein, putative
PVVCY_0502430	0.0270286	0.124844	0.216499	22	11	11	0.0270286	0.124844	0.216499	22	11	11	0.216499	asparagine rich protein, putative
PVVCY_1403860	0.010855	0.0501698	0.216364	29	16	13	0.010855	0.0501698	0.216364	29	16	13	0.216364	inner membrane complex protein 1h, putative
PVVCY_0300550	0.0203464	0.0927535	0.21936	151	74.5	76.5	0.0203464	0.0954087	0.213255	153	76.5	76.5	0.216307	conserved Plasmodium protein, unknown function
PVVCY_1305240	0.0231404	0.104035	0.22243	74	35.5	38.5	0.0231453	0.110235	0.209964	76	37.5	38.5	0.216197	conserved Plasmodium protein, unknown function
PVVCY_0800110	0.0114827	0.0531382	0.216091	19	9	10	0.0114827	0.0531382	0.216091	19	9	10	0.216091	conserved Plasmodium protein, unknown function
PVVCY_1301010	0.0181897	0.0862035	0.211008	133	68	65	0.0187573	0.0848425	0.221084	134	67	67	0.216046	GCN2 alpha-related protein kinase, putative
PVVCY_0903620	0.0154124	0.0686921	0.224369	53	26	27	0.0148344	0.071497	0.207483	53	27	26	0.215926	calcium-binding protein, putative
PVVCY_1203280	0.022446	0.106493	0.210775	51	25.5	25.5	0.0224563	0.101797	0.2206	50	24.5	25.5	0.215687	conserved Plasmodium protein, unknown function
PVVCY_0901440	0.0189735	0.0881714	0.215189	22	12	10	0.0189735	0.0881714	0.215189	22	12	10	0.215189	pyridoxine biosynthesis protein PDX2, putative
PVVCY_0401870	0.0143522	0.0667032	0.215164	106	55.5	50.5	0.0143522	0.0667032	0.215164	106	55.5	50.5	0.215164	LCCL domain-containing protein
PVVCY_0801210	0.0226987	0.105545	0.215062	68	34	34	0.0226987	0.105545	0.215062	68	34	34	0.215062	conserved Plasmodium protein, unknown function
PVVCY_0701470	0.0179493	0.0834633	0.215057	62	33.5	28.5	0.0179493	0.0834633	0.215057	62	33.5	28.5	0.215057	dihydrolipoyl dehydrogenase, apicoplast, putative
PVVCY_0904030	0.0269489	0.125341	0.215005	71	37	34	0.0269489	0.125341	0.215005	71	37	34	0.215005	inner membrane complex protein 1b, putative
PVVCY_0701340	0.0429574	0.201398	0.213295	125	62	63	0.0447307	0.206633	0.216474	129	63.5	65.5	0.214885	conserved Plasmodium protein, unknown function
PVVCY_0800860	0.0156984	0.0755608	0.207759	60	31	29	0.0167898	0.0756314	0.221995	62	31	31	0.214877	ribosome biogenesis GTPase A, putative
PVVCY_0700830	0.0190438	0.0887043	0.214689	115	56	59	0.0190438	0.0887043	0.214689	115	56	59	0.214689	conserved Plasmodium protein, unknown function
PVVCY_1302730	0.0173806	0.0809811	0.214626	102	50	52	0.0173806	0.0809811	0.214626	102	50	52	0.214626	conserved Plasmodium protein, unknown function
PVVCY_1000240	0.0161857	0.0740365	0.218618	53	26	27	0.0161857	0.0770353	0.210108	54	27	27	0.214363	conserved Plasmodium protein, unknown function
PVVCY_0300700	0.0222039	0.104052	0.213393	249	129.667	119.333	0.0216369	0.100631	0.215013	242	125.667	116.333	0.214203	6-cysteine protein
PVVCY_0903160	0.0123686	0.0577811	0.214061	12	6	6	0.0123686	0.0577811	0.214061	12	6	6	0.214061	glycine cleavage system H protein, putative
PVVCY_0901790	0.0304754	0.142369	0.21406	47	23	24	0.0304754	0.142369	0.21406	47	23	24	0.21406	conserved Plasmodium protein, unknown function
PVVCY_1001810	0.0207705	0.0985695	0.21072	67	35	32	0.0207705	0.0955658	0.217343	66	34	32	0.214031	mitogen-activated protein kinase 1, putative
PVVCY_1302770	0.0183328	0.0856679	0.213999	47	24.5	22.5	0.0183328	0.0856679	0.213999	47	24.5	22.5	0.213999	conserved Plasmodium protein, unknown function
PVVCY_1003910	0.00929125	0.0434203	0.213984	14	7	7	0.00929125	0.0434203	0.213984	14	7	7	0.213984	conserved Plasmodium protein, unknown function
PVVCY_1303100	0.0168482	0.0787377	0.213979	29	15	14	0.0168482	0.0787377	0.213979	29	15	14	0.213979	conserved Plasmodium protein, unknown function
PVVCY_0601270	0.0312368	0.146038	0.213895	145	72.5	72.5	0.0312368	0.146038	0.213895	145	72.5	72.5	0.213895	conserved Plasmodium protein, unknown function
PVVCY_1002610	0.0087444	0.0409112	0.213741	14	7	7	0.0087444	0.0409112	0.213741	14	7	7	0.213741	DnaJ protein, putative
PVVCY_0700700	0.0172768	0.0808633	0.213654	42	22	20	0.0172768	0.0808633	0.213654	42	22	20	0.213654	inner membrane complex protein 1i, putative
PVVCY_1303790	0.0136793	0.0647211	0.211358	106	54	52	0.0139446	0.0647261	0.21544	107	54	53	0.213399	histone deacetylase, putative
PVVCY_1004130	0.0462018	0.216519	0.213385	63	31	32	0.0462018	0.216519	0.213385	63	31	32	0.213385	glycerophosphodiester phosphodiesterase, putative
PVVCY_0100980	0.0225527	0.105771	0.213221	185	91.5	93.5	0.0225527	0.105771	0.213221	185	91.5	93.5	0.213221	conserved Plasmodium protein, unknown function
PVVCY_1305080	0.0172719	0.0810874	0.213004	20	10.5	9.5	0.0172719	0.0810874	0.213004	20	10.5	9.5	0.213004	conserved Plasmodium protein, unknown function
PVVCY_1401260	0.0180874	0.0849524	0.212913	134	68.5	65.5	0.0180874	0.0849524	0.212913	134	68.5	65.5	0.212913	conserved Plasmodium protein, unknown function
PVVCY_1002620	0.011814	0.0555213	0.212782	18	9	9	0.011814	0.0555213	0.212782	18	9	9	0.212782	conserved Plasmodium protein, unknown function
PVVCY_1001010	0.0298411	0.131814	0.226387	18	8	10	0.0298411	0.150048	0.198878	19	9	10	0.212633	conserved Plasmodium protein, unknown function
PVVCY_1101190	0.0223014	0.105673	0.211042	999	496.333	502.667	0.0224594	0.104865	0.214176	999	492.833	506.167	0.212609	RNA pseudouridylate synthase, putative
PVVCY_0903410	0.0148641	0.0710898	0.209089	126	65	61	0.0148649	0.0687834	0.216111	124	63	61	0.2126	condensin-2 complex subunit D3, putative
PVVCY_1203460	0.0180267	0.0848003	0.212578	19	10	9	0.0180267	0.0848003	0.212578	19	10	9	0.212578	conserved Plasmodium protein, unknown function
PVVCY_1400580	0.0122377	0.0576172	0.212396	21	11.5	9.5	0.0122377	0.0576172	0.212396	21	11.5	9.5	0.212396	membrane integral peptidase, M50 family, putative
PVVCY_1306070	0.0110658	0.052104	0.21238	62	31	31	0.0110658	0.052104	0.21238	62	31	31	0.21238	conserved Plasmodium protein, unknown function
PVVCY_1000820	0.0144172	0.0679073	0.212308	26	14	12	0.0144172	0.0679073	0.212308	26	14	12	0.212308	triosephosphate isomerase, putative
PVVCY_1405680	0.0146575	0.0669326	0.218989	160	77.5	82.5	0.0142108	0.0691546	0.205493	160	80	80	0.212241	conserved Plasmodium protein, unknown function
PVVCY_0501640	0.024761	0.116471	0.212595	113	54.5	58.5	0.0251878	0.118875	0.211885	115	55.5	59.5	0.21224	mRNA-decapping enzyme subunit 1, putative
PVVCY_0200820	0.0149722	0.0706575	0.211898	48	25.5	22.5	0.0153083	0.0721118	0.212286	49	26	23	0.212092	major facilitator superfamily-related transporter, putative
PVVCY_1404660	0.0191302	0.0901606	0.212179	168	84	84	0.0195901	0.0924799	0.211831	172	86	86	0.212005	myosin D, putative
PVVCY_0904180	0.0233862	0.110289	0.212045	98	49.5	48.5	0.0233843	0.110332	0.211945	98	49.5	48.5	0.211995	conserved Plasmodium protein, unknown function
PVVCY_0300350	0.0117864	0.0581778	0.202593	23	12	11	0.0128671	0.0581778	0.221169	24	12	12	0.211881	3'-5' exonuclease, putative
PVVCY_1405040	0.023204	0.109771	0.211387	59	30	29	0.0224019	0.105625	0.212089	57	29	28	0.211738	homocysteine S-methyltransferase, putative
PVVCY_0903740	0.0176294	0.0832628	0.211731	145	71	74	0.0176294	0.0832628	0.211731	145	71	74	0.211731	conserved Plasmodium protein, unknown function
PVVCY_1101870	0.0354564	0.167463	0.211726	39	19.5	19.5	0.0354564	0.167463	0.211726	39	19.5	19.5	0.211726	trafficking protein particle complex subunit 6A, putative
PVVCY_0500220	0.0258479	0.130512	0.198049	17	9	8	0.0258479	0.114838	0.225082	16	8	8	0.211566	conserved Plasmodium protein, unknown function
PVVCY_1000300	0.0163265	0.0771707	0.211563	236	116.5	119.5	0.0163265	0.0771707	0.211563	236	116.5	119.5	0.211563	conserved Plasmodium protein, unknown function
PVVCY_1405810	0.0242757	0.116927	0.207615	60	30	30	0.0242751	0.112735	0.21533	59	29	30	0.211473	protein farnesyltransferase subunit alpha, putative
PVVCY_1300600	0.0193655	0.0916263	0.211353	115	58	57	0.0193655	0.0916263	0.211353	115	58	57	0.211353	conserved Plasmodium protein, unknown function
PVVCY_1303600	0.010848	0.0513483	0.211264	6	3	3	0.010848	0.0513483	0.211264	6	3	3	0.211264	conserved Plasmodium protein, unknown function
PVVCY_1202710	0.0161159	0.0768869	0.209606	285	143	142	0.016118	0.0757102	0.21289	283	141	142	0.211248	conserved Plasmodium protein, unknown function
PVVCY_0200590	0.0200313	0.0976384	0.205158	35	19	16	0.0200313	0.09217	0.21733	34	18	16	0.211244	carbon catabolite repressor protein 4, putative
PVVCY_1003130	0.0202083	0.0956874	0.211191	14	7	7	0.0202083	0.0956874	0.211191	14	7	7	0.211191	conserved Plasmodium protein, unknown function
PVVCY_0502320	0.0329358	0.155981	0.211153	59	30	29	0.0329358	0.155981	0.211153	59	30	29	0.211153	transmembrane emp24 domain-containing protein, putative
PVVCY_0801040	0.0216236	0.102571	0.210816	36	18.5	17.5	0.0216236	0.102571	0.210816	36	18.5	17.5	0.210816	conserved Plasmodium protein, unknown function
PVVCY_1001490	0.0167149	0.079298	0.210786	121	60.5	60.5	0.016434	0.0779522	0.210821	119	59.5	59.5	0.210804	conserved Plasmodium protein, unknown function
PVVCY_1102800	0.0150085	0.0712693	0.210589	656	336.5	319.5	0.0150085	0.0712693	0.210589	656	336.5	319.5	0.210589	HECT-domain (ubiquitin-transferase), putative
PVVCY_1102850	0.00739654	0.0351345	0.210521	14	7	7	0.00739654	0.0351345	0.210521	14	7	7	0.210521	conserved Plasmodium protein, unknown function
PVVCY_1103250	0.02228	0.107566	0.207129	66	34	32	0.02228	0.104172	0.213877	65	33	32	0.210503	metacaspase 1, putative
PVVCY_1402630	0.0208276	0.09883	0.210741	58	29	29	0.0215517	0.102582	0.210093	60	30	30	0.210417	conserved Plasmodium protein, unknown function
PVVCY_1000760	0.0154293	0.0747659	0.206369	109	57	52	0.0154293	0.0720124	0.21426	107	55	52	0.210315	kinesin-8, putative
PVVCY_0601540	0.0165857	0.0804857	0.206071	55	29	26	0.0172349	0.080408	0.214343	56	29	27	0.210207	queuine tRNA-ribosyltransferase, putative
PVVCY_0802850	0.014864	0.07072	0.210181	79	40.5	38.5	0.014864	0.07072	0.210181	79	40.5	38.5	0.210181	conserved Plasmodium protein, unknown function
PVVCY_0802430	0.0269598	0.127445	0.21154	157	77	80	0.0266152	0.127482	0.208775	156	77	79	0.210157	protein kinase, putative
PVVCY_1306430	0.0175172	0.0858162	0.204124	291	147.5	143.5	0.0178878	0.0827405	0.216191	289	142.5	146.5	0.210157	conserved Plasmodium protein, unknown function
PVVCY_1203750	0.0153365	0.0729951	0.210103	8	4	4	0.0153365	0.0729951	0.210103	8	4	4	0.210103	conserved Plasmodium protein, unknown function
PVVCY_1003990	0.0198953	0.0947041	0.210079	41	22	19	0.0198953	0.0947041	0.210079	41	22	19	0.210079	conserved Plasmodium protein, unknown function
PVVCY_0601190	0.017803	0.0847936	0.209956	46	23.5	22.5	0.017803	0.0847936	0.209956	46	23.5	22.5	0.209956	N-acetyltransferase, putative
PVVCY_1302070	0.0113967	0.0543065	0.209858	63	34	29	0.0113967	0.0543065	0.209858	63	34	29	0.209858	AP-1 complex subunit gamma, putative
PVVCY_1306180	0.0146444	0.0708773	0.206617	68	35	33	0.0146422	0.0688049	0.212807	67	34	33	0.209712	conserved Plasmodium protein, unknown function
PVVCY_0600410	0.0376172	0.179218	0.209896	119	61.5	57.5	0.0389557	0.185925	0.209523	123	63.5	59.5	0.209709	conserved Plasmodium protein, unknown function
PVVCY_0900790	0.0315839	0.150634	0.209673	53	27.5	25.5	0.0315839	0.150634	0.209673	53	27.5	25.5	0.209673	endoplasmic reticulum-resident calcium binding protein, putative
PVVCY_1302610	0.0184956	0.0882391	0.209608	25	13	12	0.0184956	0.0882391	0.209608	25	13	12	0.209608	apicoplast ribosomal protein S10 precursor, putative
PVVCY_1405010	0.0192519	0.0928421	0.207361	112	56.5	55.5	0.0192519	0.0910949	0.211339	111	55.5	55.5	0.20935	pentatricopeptide repeat domain-containing protein, putative
PVVCY_0701040	0.0260248	0.125992	0.20656	80	41.5	38.5	0.0260248	0.122693	0.212113	79	40.5	38.5	0.209336	phosphatidylglycerophosphate synthase, putative
PVVCY_1203230	0.0218835	0.108489	0.201711	145	77.5	67.5	0.022709	0.104683	0.216932	145	75	70	0.209321	sporozoite surface antigen MB2, putative translation initiation factor IF-2, putative
PVVCY_1002420	0.0201898	0.0964588	0.20931	41	21	20	0.0201898	0.0964588	0.20931	41	21	20	0.20931	enoyl-CoA hydratase, putative
PVVCY_1301210	0.0115594	0.0527774	0.219022	20	10	10	0.0115641	0.0581581	0.198838	21	11	10	0.20893	conserved Plasmodium protein, unknown function
PVVCY_1300630	0.0130216	0.0583205	0.223277	42	21	21	0.0130244	0.0669704	0.19448	45	24	21	0.208878	adaptor complexes medium subunit family
PVVCY_1202430	0.0226768	0.111098	0.204116	47	25	22	0.0226768	0.106323	0.213282	46	24	22	0.208699	conserved Plasmodium protein, unknown function
PVVCY_1004530	0.0182344	0.0854575	0.213374	45	23	22	0.0173984	0.0854024	0.203723	44	23	21	0.208548	conserved Plasmodium protein, unknown function
PVVCY_0802660	0.0139657	0.0669815	0.208501	44	22.5	21.5	0.0139657	0.0669815	0.208501	44	22.5	21.5	0.208501	conserved Plasmodium protein, unknown function
PVVCY_0301120	0.0138123	0.0662495	0.208489	23	12	11	0.0138123	0.0662495	0.208489	23	12	11	0.208489	protein kinase 7, putative
PVVCY_1102010	0.0130349	0.0703507	0.185285	9	5	4	0.0163201	0.0705243	0.23141	10	5	5	0.208348	conserved Plasmodium protein, unknown function
PVVCY_0700720	0.0255088	0.121646	0.209698	158	80.5	77.5	0.0251741	0.121646	0.206946	157	80.5	76.5	0.208322	histone acetyltransferase GCN5, putative
PVVCY_0401640	0.03411	0.164558	0.207282	230	115	115	0.03411	0.16296	0.209315	229	114	115	0.208298	exoribonuclease II, putative
PVVCY_0601130	0.0308698	0.148204	0.208293	87	44	43	0.0308698	0.148204	0.208293	87	44	43	0.208293	conserved Plasmodium protein, unknown function
PVVCY_1300480	0.0164993	0.0763282	0.216163	193	100.5	92.5	0.0156007	0.0778734	0.200335	190	102.5	87.5	0.208249	DEAD_DEAH helicase, putative
PVVCY_0900670	0.0187563	0.090068	0.208246	278	142.5	135.5	0.0187563	0.090068	0.208246	278	142.5	135.5	0.208246	polyadenylate-binding protein-interacting protein 1, putative
PVVCY_1102690	0.0142979	0.0686814	0.208177	26	13	13	0.0142979	0.0686814	0.208177	26	13	13	0.208177	mitochondrial ribosomal protein L46 precursor, putative
PVVCY_0800530	0.024913	0.119736	0.208067	13	6.5	6.5	0.024913	0.119736	0.208067	13	6.5	6.5	0.208067	conserved Plasmodium protein, unknown function
PVVCY_1302470	0.020629	0.0991463	0.208066	83	42.5	40.5	0.0206286	0.0991538	0.208047	83	42.5	40.5	0.208057	conserved Plasmodium protein, unknown function
PVVCY_1203670	0.00731428	0.03516	0.208029	12	6	6	0.00731428	0.03516	0.208029	12	6	6	0.208029	conserved Plasmodium protein, unknown function
PVVCY_1201670	0.0214997	0.103381	0.207966	129	64.6667	64.3333	0.0214997	0.103381	0.207966	129	64.6667	64.3333	0.207966	conserved Plasmodium protein, unknown function
PVVCY_0903230	0.0210659	0.101314	0.207927	63	32	31	0.0210659	0.101314	0.207927	63	32	31	0.207927	conserved Plasmodium protein, unknown function
PVVCY_1101010	0.0159337	0.0782747	0.203562	52	28	24	0.016607	0.0782367	0.212266	53	28	25	0.207914	asparagine--tRNA ligase, putative
PVVCY_1303630	0.0112605	0.0541972	0.20777	20	10	10	0.0112605	0.0541972	0.20777	20	10	10	0.20777	RAP protein, putative
PVVCY_1202950	0.0255774	0.122573	0.208671	164	81	83	0.0249543	0.120846	0.206497	161	80	81	0.207584	sentrin-specific protease 2, putative
PVVCY_1003290	0.0214969	0.105476	0.203809	60	31.5	28.5	0.0222654	0.105414	0.211218	61	31.5	29.5	0.207513	conserved Plasmodium protein, unknown function
PVVCY_1001190	0.0222852	0.10752	0.207265	75	37	38	0.0222852	0.10752	0.207265	75	37	38	0.207265	conserved Plasmodium protein, unknown function
PVVCY_0500400	0.0392197	0.190385	0.206003	242	118.833	123.167	0.0390581	0.187611	0.208187	240	117.333	122.667	0.207095	zinc finger protein, putative
PVVCY_0400510	0.0231621	0.111879	0.207029	37	19	18	0.0231621	0.111879	0.207029	37	19	18	0.207029	conserved Plasmodium protein, unknown function
PVVCY_1402220	0.0127007	0.0613869	0.206896	39	20	19	0.0127007	0.0613869	0.206896	39	20	19	0.206896	conserved Plasmodium protein, unknown function
PVVCY_1405520	0.0240932	0.117358	0.205297	134	66.5	67.5	0.0244562	0.117351	0.208402	135	66.5	68.5	0.20685	conserved Plasmodium protein, unknown function
PVVCY_1203920	0.0191851	0.0919951	0.208545	120	60.5	59.5	0.0185322	0.090379	0.20505	117	59.5	57.5	0.206798	conserved Plasmodium protein, unknown function
PVVCY_0400710	0.0185553	0.0911825	0.203496	132	68	64	0.0188489	0.089758	0.209997	132	67	65	0.206746	conserved Plasmodium protein, unknown function
PVVCY_1404600	0.0162182	0.0831828	0.19497	56	28.5	27.5	0.0168143	0.0770414	0.21825	55	26.5	28.5	0.20661	conserved Plasmodium protein, unknown function
PVVCY_0800520	0.00598906	0.0289936	0.206565	10	5	5	0.00598906	0.0289936	0.206565	10	5	5	0.206565	transcription factor, putative
PVVCY_1202990	0.018906	0.0915329	0.206549	29	16	13	0.018906	0.0915329	0.206549	29	16	13	0.206549	von Willebrand factor A domain-related protein, putative
PVVCY_1001510	0.0137788	0.0667096	0.206548	32	17	15	0.0137788	0.0667096	0.206548	32	17	15	0.206548	conserved Plasmodium protein, unknown function
PVVCY_1305100	0.0343245	0.16419	0.209053	184	92	92	0.0343222	0.168244	0.204003	186	94	92	0.206528	U3 small nucleolar RNA-associated protein 4, putative
PVVCY_1400750	0.00746988	0.0361776	0.206478	24	13	11	0.00746988	0.0361776	0.206478	24	13	11	0.206478	ATP-dependent RNA helicase DBP6, putative
PVVCY_0501700	0.0158201	0.0743901	0.212664	34	17	17	0.0158201	0.0790045	0.200243	35	18	17	0.206454	conserved Plasmodium protein, unknown function
PVVCY_1301580	0.0152304	0.0731302	0.208265	109	55	54	0.0155185	0.0758582	0.204572	112	57	55	0.206419	conserved Plasmodium protein, unknown function
PVVCY_0500750	0.0192703	0.0933671	0.206393	82	44.5	37.5	0.0192703	0.0933671	0.206393	82	44.5	37.5	0.206393	4-hydroxy-3-methylbut-2-en-1-yl diphosphate synthase, putative
PVVCY_0201260	0.00728844	0.035316	0.206378	15	8	7	0.00728844	0.035316	0.206378	15	8	7	0.206378	conserved Plasmodium protein, unknown function
PVVCY_1405090	0.0195613	0.0966326	0.20243	168	86.5	81.5	0.0200504	0.0953855	0.210204	169	85.5	83.5	0.206317	conserved Plasmodium protein, unknown function
PVVCY_0600320	0.0256827	0.127097	0.202071	112	56	56	0.0254491	0.120948	0.210413	109	53.5	55.5	0.206242	conserved Plasmodium protein, unknown function
PVVCY_1004120	0.0181066	0.0861783	0.210107	51	26.5	24.5	0.0181066	0.0896325	0.20201	52	27.5	24.5	0.206058	pentatricopeptide repeat domain-containing protein, putative
PVVCY_1404790	0.00602858	0.0292647	0.206002	7	4	3	0.00602858	0.0292647	0.206002	7	4	3	0.206002	ras-related protein Rab-2, putative
PVVCY_1403490	0.0144595	0.0701974	0.205984	16	8	8	0.0144595	0.0701974	0.205984	16	8	8	0.205984	multiple RNA-binding domain-containing protein 1, putative
PVVCY_0903870	0.0136511	0.0662828	0.205952	25	13	12	0.0136511	0.0662828	0.205952	25	13	12	0.205952	P-loop containing nucleoside triphosphate hydrolase, putative
PVVCY_1103100	0.0281852	0.136926	0.205843	243	122	121	0.0281852	0.136926	0.205843	243	122	121	0.205843	conserved Plasmodium protein, unknown function
PVVCY_0800570	0.0206499	0.0990086	0.208567	147	73.5	73.5	0.0203693	0.100352	0.202979	147	74.5	72.5	0.205773	conserved Plasmodium protein, unknown function
PVVCY_0500680	0.0162675	0.0790661	0.205746	21	11	10	0.0162675	0.0790661	0.205746	21	11	10	0.205746	conserved Plasmodium protein, unknown function
PVVCY_1102420	0.0212217	0.108212	0.196111	22	12	10	0.0212217	0.098574	0.215287	21	11	10	0.205699	conserved Plasmodium protein, unknown function
PVVCY_1406620	0.0190295	0.0926689	0.205349	51	27	24	0.0190295	0.0926689	0.205349	51	27	24	0.205349	coronin, putative
PVVCY_1303940	0.0184409	0.0899023	0.205122	46	24	22	0.0184409	0.0899023	0.205122	46	24	22	0.205122	conserved Plasmodium protein, unknown function
PVVCY_0601880	0.0228685	0.112768	0.202793	283	142.5	140.5	0.0232019	0.11185	0.207438	284	141.5	142.5	0.205116	conserved Plasmodium protein, unknown function
PVVCY_1406030	0.0281202	0.137095	0.205114	55	27	28	0.0281202	0.137095	0.205114	55	27	28	0.205114	conserved Plasmodium protein, unknown function
PVVCY_1000850	0.01851	0.0921866	0.200788	54	27	27	0.01851	0.0885624	0.209005	53	26	27	0.204896	conserved Plasmodium protein, unknown function
PVVCY_1002040	0.0246729	0.120513	0.204733	91	47	44	0.0246729	0.120513	0.204733	91	47	44	0.204733	transcription factor with AP2 domain(s), putative
PVVCY_1401990	0.0131031	0.0640163	0.204683	13	7	6	0.0131031	0.0640163	0.204683	13	7	6	0.204683	ATP-dependent Clp protease adapter protein ClpS, putative
PVVCY_0600650	0.011384	0.055645	0.204583	31	16	15	0.011384	0.055645	0.204583	31	16	15	0.204583	tRNA delta(2)-isopentenylpyrophosphate transferase, putative
PVVCY_0101050	0.0183265	0.0896186	0.204494	65	36	29	0.0183265	0.0896186	0.204494	65	36	29	0.204494	transketolase, putative
PVVCY_0800820	0.0176182	0.087372	0.201645	84	44.5	39.5	0.0180668	0.0874318	0.206639	85	44.5	40.5	0.204142	protein phosphatase PPM1, putative
PVVCY_1303540	0.00805596	0.04447	0.181155	9	5	4	0.0100835	0.04447	0.226749	10	5	5	0.203952	mediator of RNA polymerase II transcription subunit 6, putative
PVVCY_1402190	0.0164124	0.0804978	0.203886	20	10	10	0.0164124	0.0804978	0.203886	20	10	10	0.203886	negative elongation factor A, putative
PVVCY_0904240	0.0140617	0.0689852	0.203836	9	5	4	0.0140617	0.0689852	0.203836	9	5	4	0.203836	mitochondrial large subunit ribosomal protein, putative
PVVCY_1405200	0.0199223	0.0977415	0.203827	135	69	66	0.0199223	0.0977415	0.203827	135	69	66	0.203827	CCR4-NOT transcription complex subunit 4, putative
PVVCY_0200860	0.0311179	0.152282	0.204344	433	215	218	0.0311181	0.153061	0.203306	434	216	218	0.203825	ubiquitin carboxyl-terminal hydrolase 1, putative
PVVCY_1403990	0.016687	0.0796253	0.209569	36	18	18	0.0157501	0.0796253	0.197803	35	18	17	0.203686	conserved Plasmodium protein, unknown function
PVVCY_0903130	0.0142355	0.0727165	0.195767	26	14	12	0.0142349	0.0672938	0.211534	25	13	12	0.203651	pre-mRNA-splicing factor 38A, putative
PVVCY_1401860	0.0212547	0.104374	0.20364	58	30	28	0.0212547	0.104374	0.20364	58	30	28	0.20364	conserved Plasmodium protein, unknown function
PVVCY_1202000	0.0185205	0.0872437	0.212285	23	12	11	0.0185205	0.0949937	0.194966	24	13	11	0.203626	inner membrane complex protein 1d, putative
PVVCY_0400910	0.0257894	0.12644	0.203965	445	226	219	0.0256707	0.126416	0.203066	444	226	218	0.203516	phd finger protein, putative
PVVCY_1406300	0.0215913	0.11152	0.193608	21	11	10	0.023785	0.11152	0.213279	22	11	11	0.203443	conserved Plasmodium protein, unknown function
PVVCY_1305230	0.0253593	0.123909	0.204661	157	78.8333	78.1667	0.0250322	0.123841	0.202132	156	78.8333	77.1667	0.203397	conserved Plasmodium protein, unknown function
PVVCY_1303490	0.0173405	0.0852615	0.20338	32	17	15	0.0173405	0.0852615	0.20338	32	17	15	0.20338	shewanella-like protein phosphatase 1, putative
PVVCY_1103890	0.0138423	0.0683987	0.202377	194	109.5	84.5	0.0138423	0.067745	0.204329	193	108.5	84.5	0.203353	conserved Plasmodium protein, unknown function
PVVCY_1103560	0.0053816	0.0279771	0.192358	20	10	10	0.0053816	0.0251319	0.214134	19	9	10	0.203246	conserved Plasmodium protein, unknown function
PVVCY_1301190	0.024286	0.119901	0.202551	320	169.333	150.667	0.0246125	0.120696	0.203922	323	170.333	152.667	0.203236	conserved Plasmodium protein, unknown function
PVVCY_1306390	0.0164693	0.0820326	0.200765	98	50.1667	47.8333	0.0168185	0.0820092	0.205081	99	50.1667	48.8333	0.202923	conserved Plasmodium protein, unknown function
PVVCY_0800770	0.0109109	0.055679	0.195961	29	15	14	0.0124841	0.0595102	0.20978	32	16	16	0.202871	zinc finger protein, putative
PVVCY_0802190	0.0263454	0.129876	0.202851	36	19	17	0.0263454	0.129876	0.202851	36	19	17	0.202851	cyclin-dependent kinases regulatory subunit, putative
PVVCY_1200580	0.0342425	0.168853	0.202795	20	11.5	8.5	0.0342425	0.168853	0.202795	20	11.5	8.5	0.202795	PPPDE peptidase, putative
PVVCY_1400460	0.0128259	0.0632609	0.202745	36	19	17	0.0128259	0.0632609	0.202745	36	19	17	0.202745	conserved Plasmodium protein, unknown function
PVVCY_1403520	0.0142852	0.07048	0.202684	57	29.5	27.5	0.0142852	0.07048	0.202684	57	29.5	27.5	0.202684	conserved Plasmodium protein, unknown function
PVVCY_1306010	0.014153	0.0698597	0.202591	60	31.5	28.5	0.014153	0.0698597	0.202591	60	31.5	28.5	0.202591	aminomethyltransferase, putative
PVVCY_0300860	0.014496	0.0715617	0.202567	23	12	11	0.014496	0.0715617	0.202567	23	12	11	0.202567	syntaxin, putative
PVVCY_0900960	0.0125515	0.0638951	0.196439	33	17	16	0.0133411	0.0639373	0.20866	34	17	17	0.202549	ES2 protein, putative
PVVCY_1401680	0.0132701	0.065541	0.202471	43	23	20	0.0132701	0.065541	0.202471	43	23	20	0.202471	conserved Plasmodium protein, unknown function
PVVCY_0501160	0.0291305	0.143892	0.202447	156	78.5	77.5	0.0291305	0.143892	0.202447	156	78.5	77.5	0.202447	conserved Plasmodium protein, unknown function
PVVCY_1302140	0.0164832	0.081531	0.202171	74	38	36	0.0160255	0.07915	0.20247	72	37	35	0.202321	conserved Plasmodium protein, unknown function
PVVCY_0200460	0.0296462	0.147782	0.200608	127	64.5	62.5	0.0301302	0.147782	0.203883	128	64.5	63.5	0.202246	secreted ookinete protein, putative
PVVCY_1204100	0.0281084	0.139021	0.202188	201	105.5	95.5	0.0281113	0.138958	0.202302	201	105.5	95.5	0.202245	WD repeat-containing protein, putative
PVVCY_0700520	0.0166897	0.0826162	0.202015	13	7	6	0.0166897	0.0826162	0.202015	13	7	6	0.202015	conserved protein, unknown function
PVVCY_1402750	0.0160167	0.0793382	0.201878	87	44.5	42.5	0.0160167	0.0793382	0.201878	87	44.5	42.5	0.201878	RNA-binding protein, putative
PVVCY_0802950	0.0131686	0.0691587	0.190411	55	29.5	25.5	0.0136887	0.0642843	0.212941	54	27.5	26.5	0.201676	elongation factor Tu, putative
PVVCY_1003790	0.015487	0.0768099	0.201627	23	12	11	0.015487	0.0768099	0.201627	23	12	11	0.201627	ER membrane protein complex subunit 2, putative
PVVCY_0801080	0.0182394	0.0906169	0.20128	657	338	319	0.01792	0.0887936	0.201816	645	331.5	313.5	0.201548	dynein-related AAA-type ATPase, putative
PVVCY_0602070	0.0219466	0.119408	0.183795	37	21	16	0.0247475	0.113046	0.218914	38	20	18	0.201354	conserved Plasmodium protein, unknown function
PVVCY_1100910	0.00921204	0.0504851	0.18247	11	6	5	0.00921204	0.0418314	0.220218	10	5	5	0.201344	conserved Plasmodium protein, unknown function
PVVCY_0100710	0.0319003	0.155726	0.204849	60	31	29	0.0319003	0.16133	0.197733	61	32	29	0.201291	RING zinc finger protein, putative
PVVCY_0501140	0.00484941	0.0241422	0.200869	7	4	3	0.00484941	0.0241422	0.200869	7	4	3	0.200869	40S ribosomal protein S2, putative
PVVCY_1306520	0.024821	0.125174	0.198292	172	91	81	0.0248237	0.122128	0.20326	170	89	81	0.200776	tyrosine kinase-like protein, putative
PVVCY_0401390	0.0169205	0.0843218	0.200665	17	9	8	0.0169205	0.0843218	0.200665	17	9	8	0.200665	zinc finger protein, putative
PVVCY_0601900	0.0250755	0.127471	0.196715	113	58.5	54.5	0.024376	0.119159	0.204567	108	55	53	0.200641	conserved Plasmodium protein, unknown function
PVVCY_1401640	0.0385191	0.192015	0.200605	20	10.5	9.5	0.0385191	0.192015	0.200605	20	10.5	9.5	0.200605	conserved Plasmodium protein, unknown function
PVVCY_0903200	0.0123381	0.0615197	0.200555	24	13	11	0.0123381	0.0615197	0.200555	24	13	11	0.200555	LEM3_CDC50 family protein, putative
PVVCY_1300490	0.0180759	0.0901622	0.200482	105	55	50	0.0180759	0.0901622	0.200482	105	55	50	0.200482	conserved Plasmodium protein, unknown function
PVVCY_1404260	0.0177195	0.08717	0.203275	70	36	34	0.0171907	0.0872069	0.197126	69	36	33	0.200201	conserved Plasmodium protein, unknown function
PVVCY_1201380	0.0205567	0.10373	0.198175	224	115.5	108.5	0.0205553	0.101838	0.201843	222	113.5	108.5	0.200009	transcriptional coactivator ADA2, putative
PVVCY_1405940	0.0171981	0.0860203	0.199931	80	43.5	36.5	0.0171981	0.0860203	0.199931	80	43.5	36.5	0.199931	glucose inhibited division protein a homologue, putative
PVVCY_0800230	0.0119633	0.0579546	0.206425	32	16	16	0.0112097	0.0579611	0.193401	31	16	15	0.199913	conserved Plasmodium protein, unknown function
PVVCY_1103950	0.0167206	0.0836576	0.199869	163	85.8333	77.1667	0.0167206	0.0836576	0.199869	163	85.8333	77.1667	0.199869	calpain, putative
PVVCY_1301940	0.0130688	0.0661534	0.197552	90	46.5	43.5	0.0133719	0.0661534	0.202135	91	46.5	44.5	0.199844	conserved Plasmodium protein, unknown function
PVVCY_1403880	0.0092345	0.0462156	0.199813	21	11	10	0.0092345	0.0462156	0.199813	21	11	10	0.199813	protein TSSC1, putative
PVVCY_1103070	0.00634225	0.0317579	0.199707	12	6	6	0.00634225	0.0317579	0.199707	12	6	6	0.199707	conserved Plasmodium protein, unknown function
PVVCY_1003490	0.0178699	0.0896068	0.199426	46	24	22	0.0178699	0.0896068	0.199426	46	24	22	0.199426	conserved Plasmodium protein, unknown function
PVVCY_1202270	0.0213654	0.107121	0.199452	97	51.5	45.5	0.0208927	0.104813	0.199334	95	50.5	44.5	0.199393	conserved Plasmodium protein, unknown function
PVVCY_0300390	0.0164224	0.0823752	0.199361	46	24	22	0.0164224	0.0823752	0.199361	46	24	22	0.199361	conserved Plasmodium protein, unknown function
PVVCY_1003700	0.014772	0.074098	0.199358	45	23	22	0.014772	0.074098	0.199358	45	23	22	0.199358	ribosome maturation protein SBDS, putative
PVVCY_1103770	0.01428	0.0743393	0.192092	28	15	13	0.01428	0.0691474	0.206515	27	14	13	0.199304	conserved Plasmodium protein, unknown function
PVVCY_1403230	0.0134636	0.0675647	0.199269	13	7	6	0.0134636	0.0675647	0.199269	13	7	6	0.199269	conserved Plasmodium protein, unknown function
PVVCY_0201300	0.0152211	0.0763862	0.199265	19	10	9	0.0152211	0.0763862	0.199265	19	10	9	0.199265	1-cys peroxiredoxin, putative
PVVCY_1200950	0.0180325	0.0905045	0.199244	11	6	5	0.0180325	0.0905045	0.199244	11	6	5	0.199244	succinate dehydrogenase subunit 4, putative
PVVCY_0400310	0.0380953	0.191249	0.199192	39	21	18	0.0380953	0.191249	0.199192	39	21	18	0.199192	phosphatidylethanolamine-binding protein, putative
PVVCY_1303310	0.0201232	0.101052	0.199138	52	28.5	23.5	0.0201232	0.101052	0.199138	52	28.5	23.5	0.199138	1-deoxy-D-xylulose 5-phosphate reductoisomerase, putative
PVVCY_1003640	0.00724461	0.0375018	0.193181	35	18	17	0.00810275	0.0396123	0.204551	38	19	19	0.198866	conserved Plasmodium protein, unknown function
PVVCY_0601450	0.0159112	0.0780897	0.203756	38	20	18	0.0159112	0.082216	0.193529	39	21	18	0.198642	conserved Plasmodium protein, unknown function
PVVCY_1204510	0.0230544	0.118522	0.194516	104	56	48	0.0240281	0.118574	0.202643	106	56	50	0.198579	conserved Plasmodium protein, unknown function
PVVCY_1405570	0.0157752	0.0821483	0.192033	65	35.5	29.5	0.0168553	0.0821813	0.205099	67	35.5	31.5	0.198566	phosphohydrolase, putative
PVVCY_1400560	0.0154468	0.077869	0.198369	43	22	21	0.0154468	0.077869	0.198369	43	22	21	0.198369	AAR2 protein, putative
PVVCY_0501310	0.0153224	0.0772582	0.198327	48	25	23	0.0153224	0.0772582	0.198327	48	25	23	0.198327	conserved Plasmodium protein, unknown function
PVVCY_0301570	0.0204253	0.103044	0.198219	32	17	15	0.0204253	0.103044	0.198219	32	17	15	0.198219	conserved Plasmodium membrane protein, unknown function
PVVCY_1101230	0.0323357	0.163192	0.198146	100	51	49	0.0323357	0.163192	0.198146	100	51	49	0.198146	conserved Plasmodium protein, unknown function
PVVCY_1102870	0.0140258	0.0708028	0.198097	50	26	24	0.0140258	0.0708028	0.198097	50	26	24	0.198097	glutamyl-tRNA(Gln) amidotransferase subunit B, putative
PVVCY_0902940	0.0261634	0.132082	0.198084	95	50	45	0.0261634	0.132082	0.198084	95	50	45	0.198084	methyltransferase, putative
PVVCY_1004180	0.0211896	0.104626	0.202527	90	46	44	0.0207048	0.106986	0.193529	90	47	43	0.198028	ribosome biogenesis protein BOP1, putative
PVVCY_1100550	0.0234904	0.11816	0.198801	259	132	127	0.0236799	0.120064	0.197227	262	134	128	0.198014	conserved Plasmodium protein, unknown function
PVVCY_1402710	0.0213898	0.10804	0.197981	54	29.5	24.5	0.0213898	0.10804	0.197981	54	29.5	24.5	0.197981	trypsin-like serine protease, putative
PVVCY_0901300	0.021183	0.109576	0.193317	44	23.5	20.5	0.021183	0.104572	0.202568	43	22.5	20.5	0.197942	conserved Plasmodium protein, unknown function
PVVCY_0700510	0.0174012	0.0879263	0.197907	11	6	5	0.0174012	0.0879263	0.197907	11	6	5	0.197907	conserved Plasmodium protein, unknown function
PVVCY_1000500	0.0165364	0.0856992	0.192958	124	65	59	0.0171028	0.084316	0.202842	125	64	61	0.1979	conserved Plasmodium protein, unknown function
PVVCY_1200860	0.0207749	0.0992959	0.209222	36	18.5	17.5	0.0195754	0.104977	0.186473	36	19.5	16.5	0.197848	metallopeptidase, putative
PVVCY_0500430	0.030792	0.158267	0.194557	132	68	64	0.030792	0.153102	0.20112	130	66	64	0.197839	conserved Plasmodium protein, unknown function
PVVCY_1202700	0.0232998	0.117121	0.198938	178	91.3333	86.6667	0.0233	0.118505	0.196616	179	92.3333	86.6667	0.197777	conserved Plasmodium protein, unknown function
PVVCY_0901130	0.0166987	0.0844441	0.197748	95	50	45	0.0166987	0.0844441	0.197748	95	50	45	0.197748	conserved Plasmodium protein, unknown function
PVVCY_0601230	0.0260481	0.13173	0.197739	153	77	76	0.0262225	0.132665	0.197659	154	77.5	76.5	0.197699	conserved Plasmodium protein, unknown function
PVVCY_1306800	0.0200733	0.101544	0.197682	55	28.5	26.5	0.0200733	0.101544	0.197682	55	28.5	26.5	0.197682	conserved Plasmodium protein, unknown function
PVVCY_0803360	0.0246645	0.129543	0.190397	147	78.5	68.5	0.0250319	0.122344	0.204604	144	74.5	69.5	0.197501	vacuolar protein sorting-associated protein 33, putative
PVVCY_0801010	0.0153204	0.0747547	0.204943	29	15	14	0.0142125	0.0748321	0.189924	28	15	13	0.197433	conserved Plasmodium protein, unknown function
PVVCY_0801990	0.0154427	0.0762304	0.20258	122	62.5	59.5	0.0146563	0.0762334	0.192256	119	62.5	56.5	0.197418	tetratricopeptide repeat protein, putative
PVVCY_1202030	0.0133225	0.0674881	0.197405	20	11	9	0.0133225	0.0674881	0.197405	20	11	9	0.197405	Cg3 protein, putative
PVVCY_0601860	0.0302476	0.158841	0.190427	31	17	14	0.0324556	0.158841	0.204327	32	17	15	0.197377	Ham1-like protein, putative
PVVCY_0502220	0.0244691	0.124848	0.195991	154	80.5	73.5	0.0244691	0.123162	0.198673	153	79.5	73.5	0.197332	conserved Plasmodium protein, unknown function
PVVCY_0903930	0.0244804	0.12352	0.19819	213	110.5	102.5	0.0244804	0.124736	0.196258	214	111.5	102.5	0.197224	conserved Plasmodium protein, unknown function
PVVCY_1000920	0.0188723	0.0957163	0.197169	227	119.5	107.5	0.0188723	0.0957163	0.197169	227	119.5	107.5	0.197169	conserved Plasmodium protein, unknown function
PVVCY_1002740	0.0308561	0.156516	0.197143	126	65	61	0.0308561	0.156516	0.197143	126	65	61	0.197143	surface protein P113, putative
PVVCY_1406090	0.0242085	0.122747	0.197223	168	87.5	80.5	0.0235951	0.119763	0.197014	164	85.5	78.5	0.197119	kinesin, putative
PVVCY_0500360	0.0273016	0.140263	0.194646	86	45	41	0.0286625	0.14362	0.199572	89	46	43	0.197109	conserved Plasmodium protein, unknown function
PVVCY_0300180	0.0163645	0.0809591	0.202132	156	78	78	0.0159404	0.0831544	0.191696	156	80	76	0.196914	repetitive organellar protein, putative
PVVCY_0600150	0.013166	0.0660963	0.199195	261	135.167	125.833	0.0130603	0.067124	0.194569	262	137.167	124.833	0.196882	dynein heavy chain, putative
PVVCY_0701080	0.0191339	0.0971634	0.196925	129	66.5	62.5	0.0191302	0.0972542	0.196703	129	66.5	62.5	0.196814	conserved Plasmodium protein, unknown function
PVVCY_0100230	0.0121303	0.061674	0.196684	83	45.5	37.5	0.0121303	0.061674	0.196684	83	45.5	37.5	0.196684	ATP-dependent RNA helicase, putative
PVVCY_0700920	0.0147754	0.0751284	0.196669	7	4	3	0.0147754	0.0751284	0.196669	7	4	3	0.196669	conserved Plasmodium protein, unknown function
PVVCY_1304960	0.0159358	0.0810008	0.196736	44	24	20	0.0159336	0.081048	0.196594	44	24	20	0.196665	conserved Plasmodium protein, unknown function
PVVCY_1201610	0.0146821	0.07468	0.196599	30	16	14	0.0146821	0.07468	0.196599	30	16	14	0.196599	conserved Plasmodium protein, unknown function
PVVCY_0802030	0.017706	0.0901669	0.196369	32	16.5	15.5	0.0177066	0.0901513	0.19641	32	16.5	15.5	0.196389	dynein intermediate chain, putative
PVVCY_0401480	0.0456224	0.237014	0.192488	63	32.5	30.5	0.0456462	0.227905	0.200286	62	31.5	30.5	0.196387	conserved Plasmodium protein, unknown function
PVVCY_1204310	0.0278285	0.139644	0.199282	64	34	30	0.0287742	0.148728	0.193469	67	36	31	0.196375	conserved Plasmodium protein, unknown function
PVVCY_1001440	0.0177634	0.0904859	0.196311	19	10	9	0.0177634	0.0904859	0.196311	19	10	9	0.196311	conserved Plasmodium protein, unknown function
PVVCY_1203520	0.0278368	0.141817	0.196287	241	127.333	113.667	0.0278368	0.141817	0.196287	241	127.333	113.667	0.196287	carbon catabolite repressor protein 4, putative
PVVCY_0901390	0.00876934	0.0539418	0.162571	12	7	5	0.00876934	0.0381299	0.229986	10	5	5	0.196278	transcription factor with AP2 domain(s), putative
PVVCY_0300730	0.0172367	0.0886373	0.194463	25	14	11	0.0188286	0.0952828	0.197607	27	15	12	0.196035	3' exoribonuclease, putative
PVVCY_1203130	0.0322491	0.163116	0.197707	359	184.167	174.833	0.0321561	0.165563	0.194223	361	186.667	174.333	0.195965	conserved Plasmodium protein, unknown function
PVVCY_0401180	0.0208847	0.106596	0.195923	26	13	13	0.0208847	0.106596	0.195923	26	13	13	0.195923	conserved Plasmodium protein, unknown function
PVVCY_0700240	0.0275399	0.137954	0.199631	167	86	81	0.0271934	0.141492	0.19219	168	88	80	0.19591	leucine--tRNA ligase, putative
PVVCY_1002270	0.0177293	0.0888836	0.199467	162	83	79	0.0179572	0.0934276	0.192204	167	87	80	0.195835	conserved Plasmodium protein, unknown function
PVVCY_1003120	0.0157334	0.0803918	0.195709	54	30	24	0.0157334	0.0803918	0.195709	54	30	24	0.195709	lysine--tRNA ligase, putative
PVVCY_1302850	0.0152861	0.0781487	0.195603	26	13.5	12.5	0.0152861	0.0781487	0.195603	26	13.5	12.5	0.195603	DNA-directed RNA polymerase III subunit RPC4, putative
PVVCY_1304350	0.0274248	0.1388	0.197585	202	101.5	100.5	0.0271495	0.140236	0.193598	202	102.5	99.5	0.195592	conserved Plasmodium protein, unknown function
PVVCY_1204610	0.0174464	0.086867	0.20084	77	39	38	0.0162897	0.0855933	0.190315	74	38.5	35.5	0.195578	conserved Plasmodium protein, unknown function
PVVCY_0700580	0.016527	0.0826653	0.199927	50	27	23	0.0158008	0.0826653	0.191142	49	27	22	0.195534	lipase maturation factor, putative
PVVCY_1202180	0.0363945	0.186128	0.195534	39	22	17	0.0363945	0.186128	0.195534	39	22	17	0.195534	conserved Plasmodium protein, unknown function
PVVCY_1201550	0.0269375	0.138936	0.193884	132	68.5	63.5	0.0260749	0.132264	0.197143	127	65.5	61.5	0.195514	conserved Plasmodium protein, unknown function
PVVCY_0600170	0.0228137	0.116659	0.195559	106	54	52	0.0232593	0.119	0.195456	108	55	53	0.195508	trimethylguanosine synthase, putative
PVVCY_0701980	0.020336	0.103518	0.196449	438	226.333	211.667	0.0200439	0.103026	0.194552	434	225.333	208.667	0.195501	conserved Plasmodium protein, unknown function
PVVCY_0501420	0.0198172	0.101443	0.195352	82	43.5	38.5	0.0198172	0.101443	0.195352	82	43.5	38.5	0.195352	conserved Plasmodium protein, unknown function
PVVCY_1100530	0.0310505	0.159576	0.194581	658	337.5	320.5	0.0311489	0.159063	0.195828	658	336.5	321.5	0.195205	conserved Plasmodium protein, unknown function
PVVCY_1404560	0.0187388	0.095575	0.196064	225	116.5	108.5	0.0187394	0.0964367	0.194318	226	117.5	108.5	0.195191	WD repeat-containing protein, putative
PVVCY_0701920	0.0306406	0.156825	0.19538	722	369.5	352.5	0.0307727	0.15803	0.194727	726	372	354	0.195053	conserved Plasmodium protein, unknown function
PVVCY_1406510	0.0360289	0.186434	0.193253	471	250	221	0.0360291	0.18305	0.196826	467	246	221	0.19504	osmiophilic body protein G377, putative
PVVCY_0801920	0.0234691	0.12039	0.194942	55	29	26	0.0234691	0.12039	0.194942	55	29	26	0.194942	U4_U6 snRNA-associated-splicing factor, putative
PVVCY_1102970	0.0130449	0.0669485	0.194849	65	34	31	0.0130449	0.0669485	0.194849	65	34	31	0.194849	cullin-like protein, putative
PVVCY_0300970	0.0299042	0.150832	0.198261	59	31	28	0.0299042	0.156241	0.191398	60	32	28	0.194829	conserved Plasmodium protein, unknown function
PVVCY_1300730	0.0190537	0.0978085	0.194806	43	22.5	20.5	0.0190537	0.0978085	0.194806	43	22.5	20.5	0.194806	mitochondrial inner membrane protease ATP23, putative
PVVCY_0601770	0.0233957	0.118667	0.197154	333	175.167	157.833	0.0230939	0.120153	0.192203	333	177.167	155.833	0.194679	conserved Plasmodium protein, unknown function
PVVCY_1202390	0.0227728	0.117002	0.194637	117	61.5	55.5	0.0223592	0.114877	0.194637	115	60.5	54.5	0.194637	conserved Plasmodium protein, unknown function
PVVCY_1000540	0.0142492	0.0732244	0.194596	110	57	53	0.0142492	0.0732244	0.194596	110	57	53	0.194596	conserved Plasmodium protein, unknown function
PVVCY_0201240	0.0181728	0.0934395	0.194488	154	80.5	73.5	0.018176	0.0933617	0.194684	154	80.5	73.5	0.194586	zinc finger protein, putative
PVVCY_1103490	0.0203246	0.10656	0.190734	106	54.5	51.5	0.0207234	0.104498	0.198314	106	53.5	52.5	0.194524	conserved Plasmodium protein, unknown function
PVVCY_1305540	0.0187886	0.0967238	0.19425	89	47.5	41.5	0.0187886	0.0967238	0.19425	89	47.5	41.5	0.19425	serine_threonine protein kinase, putative
PVVCY_1202150	0.0197771	0.101453	0.194939	297	151.5	145.5	0.0196385	0.101475	0.193531	296	151.5	144.5	0.194235	conserved Plasmodium protein, unknown function
PVVCY_1102610	0.010637	0.0547818	0.19417	23	13.5	9.5	0.010637	0.0547818	0.19417	23	13.5	9.5	0.19417	oxidoreductase, putative
PVVCY_0501020	0.0249012	0.129418	0.192409	583	303.5	279.5	0.0250822	0.128027	0.195914	582	300.5	281.5	0.194161	conserved Plasmodium protein, unknown function
PVVCY_1301080	0.0208715	0.107528	0.194104	62	33.5	28.5	0.0208715	0.107528	0.194104	62	33.5	28.5	0.194104	mitochondrial ribosomal protein S29 precursor, putative
PVVCY_1002010	0.0210764	0.109067	0.193243	249	132	117	0.0212579	0.109095	0.194856	250	132	118	0.194049	rRNA (adenosine-2'-O-)-methyltransferase, putative
PVVCY_1405600	0.0278072	0.143344	0.19399	30	16.5	13.5	0.0278072	0.143344	0.19399	30	16.5	13.5	0.19399	conserved Plasmodium protein, unknown function
PVVCY_0901950	0.0162857	0.083985	0.193912	44	23	21	0.0162857	0.083985	0.193912	44	23	21	0.193912	conserved Plasmodium protein, unknown function
PVVCY_1203090	0.0140659	0.0725672	0.193833	30	16	14	0.0140659	0.0725672	0.193833	30	16	14	0.193833	conserved Plasmodium protein, unknown function
PVVCY_1201540	0.0200998	0.103743	0.193745	68	36.5	31.5	0.0200998	0.103743	0.193745	68	36.5	31.5	0.193745	Rab3 GTPase-activating protein non-catalytic subunit, putative
PVVCY_1004320	0.0154494	0.0798462	0.193489	14	8	6	0.0154494	0.0798462	0.193489	14	8	6	0.193489	secreted ookinete adhesive protein, putative
PVVCY_1203040	0.0188078	0.097398	0.193103	48	25	23	0.0204687	0.105693	0.193662	52	27	25	0.193383	conserved Plasmodium protein, unknown function
PVVCY_1403890	0.0125647	0.0660265	0.190297	53	29	24	0.0120369	0.0612815	0.19642	50	27	23	0.193358	FbpA domain protein, putative
PVVCY_1001890	0.0275133	0.139524	0.197194	109	57.5	51.5	0.0264258	0.139524	0.189399	107	57.5	49.5	0.193297	exodeoxyribonuclease III, putative
PVVCY_1303950	0.0182071	0.0942048	0.193271	54	27	27	0.0182071	0.0942048	0.193271	54	27	27	0.193271	conserved Plasmodium protein, unknown function
PVVCY_1305390	0.0160249	0.0849114	0.188725	44	23	21	0.0160228	0.0810649	0.197654	43	22	21	0.19319	conserved Plasmodium protein, unknown function
PVVCY_0600830	0.0149984	0.0777004	0.193029	35	19.5	15.5	0.0149984	0.0777004	0.193029	35	19.5	15.5	0.193029	porphobilinogen deaminase, putative
PVVCY_1305940	0.0111473	0.0577662	0.192972	55	30	25	0.0111473	0.0577662	0.192972	55	30	25	0.192972	conserved Plasmodium protein, unknown function
PVVCY_1403570	0.0144335	0.0748397	0.192859	31	17	14	0.0144335	0.0748397	0.192859	31	17	14	0.192859	PPPDE peptidase domain-containing protein, putative
PVVCY_1301360	0.0166929	0.0866565	0.192633	100	52	48	0.0166929	0.0866565	0.192633	100	52	48	0.192633	condensin-2 complex subunit G2, putative
PVVCY_0901480	0.0143257	0.0743874	0.192582	58	32.5	25.5	0.0143257	0.0743874	0.192582	58	32.5	25.5	0.192582	dolichyl-diphosphooligosaccharide--protein glycosyltransferase subunit STT3, putative
PVVCY_1101290	0.0243669	0.126577	0.192507	80	42.5	37.5	0.0243669	0.126577	0.192507	80	42.5	37.5	0.192507	conserved Plasmodium protein, unknown function
PVVCY_1001240	0.0133455	0.0701881	0.190139	91	49.75	41.25	0.0136705	0.0702227	0.194673	92	49.75	42.25	0.192406	exoribonuclease, putative
PVVCY_0602080	0.0233843	0.121582	0.192333	38	20	18	0.0233843	0.121582	0.192333	38	20	18	0.192333	tRNAHis guanylyltransferase, putative
PVVCY_1306240	0.013379	0.0682837	0.195933	374	201.167	172.833	0.013145	0.0697009	0.188591	375	205.167	169.833	0.192262	conserved Plasmodium protein, unknown function
PVVCY_1102320	0.0224655	0.116854	0.192252	42	22.5	19.5	0.0224655	0.116854	0.192252	42	22.5	19.5	0.192252	ferredoxin--NADP reductase, putative
PVVCY_0200530	0.0299731	0.155913	0.192243	28	15	13	0.0299731	0.155913	0.192243	28	15	13	0.192243	conserved Plasmodium protein, unknown function
PVVCY_0902330	0.0181658	0.0945038	0.192223	59	31.5	27.5	0.0181658	0.0945038	0.192223	59	31.5	27.5	0.192223	DNA-directed RNA polymerase, putative
PVVCY_1203540	0.0088439	0.0460103	0.192216	9	5	4	0.0088439	0.0460103	0.192216	9	5	4	0.192216	conserved Plasmodium protein, unknown function
PVVCY_1304080	0.0212478	0.11055	0.1922	26	14.5	11.5	0.0212478	0.11055	0.1922	26	14.5	11.5	0.1922	beta-hydroxyacyl-ACP dehydratase, putative
PVVCY_1200460	0.0280908	0.146155	0.192198	60	30	30	0.0280908	0.146155	0.192198	60	30	30	0.192198	DnaJ protein, putative
PVVCY_1300640	0.0169605	0.086143	0.196888	48	27	21	0.0161414	0.0862007	0.187253	47	27	20	0.192071	major facilitator superfamily domain-containing protein, putative
PVVCY_1103920	0.0122927	0.0640624	0.191886	18	10	8	0.0122927	0.0640624	0.191886	18	10	8	0.191886	14-3-3 protein, putative
PVVCY_1100240	0.0155024	0.0808062	0.191847	54	28.5	25.5	0.0155024	0.0808062	0.191847	54	28.5	25.5	0.191847	anaphase-promoting complex subunit, putative
PVVCY_1203590	0.0188925	0.0903972	0.208994	55	28	27	0.0181882	0.104141	0.17465	58	32	26	0.191822	conserved Plasmodium protein, unknown function
PVVCY_1402900	0.0141926	0.0722769	0.196364	45	24	21	0.0135138	0.0722015	0.187168	44	24	20	0.191766	aquaporin, putative
PVVCY_1306540	0.0193145	0.101554	0.19019	260	136.5	123.5	0.0196315	0.101554	0.193311	262	136.5	125.5	0.19175	conserved Plasmodium protein, unknown function
PVVCY_1303300	0.0307401	0.160189	0.191899	82	43	39	0.031532	0.164677	0.191478	84	44	40	0.191688	WD repeat-containing protein 79, putative
PVVCY_1102130	0.0200339	0.101462	0.197453	66	34	32	0.0200339	0.10788	0.185706	68	36	32	0.19158	conserved Plasmodium protein, unknown function
PVVCY_1001990	0.0282643	0.147713	0.191346	29	16	13	0.0282643	0.147713	0.191346	29	16	13	0.191346	conserved Plasmodium protein, unknown function
PVVCY_0902160	0.0164784	0.0877185	0.187855	63	34	29	0.0170565	0.0876396	0.194621	64	34	30	0.191238	RAP protein, putative
PVVCY_0500440	0.0209009	0.109448	0.190966	58	30	28	0.0209009	0.109448	0.190966	58	30	28	0.190966	conserved Plasmodium protein, unknown function
PVVCY_1001370	0.0150356	0.0787821	0.19085	35	19.5	15.5	0.0150356	0.0787821	0.19085	35	19.5	15.5	0.19085	cytosolic Fe-S cluster assembly factor NBP35, putative
PVVCY_1003660	0.0175207	0.0919115	0.190626	51	27	24	0.0175207	0.0919115	0.190626	51	27	24	0.190626	conserved Plasmodium protein, unknown function
PVVCY_1403600	0.0141914	0.0749522	0.189339	150	79.6667	70.3333	0.0141914	0.0739634	0.19187	149	78.6667	70.3333	0.190605	conserved Plasmodium protein, unknown function
PVVCY_0400930	0.0267344	0.146145	0.182931	134	70	64	0.0280144	0.14147	0.198024	135	68	67	0.190478	parasite-infected erythrocyte surface protein
PVVCY_0802440	0.0230628	0.121149	0.190368	340	181.333	158.667	0.0230628	0.121149	0.190368	340	181.333	158.667	0.190368	protein kinase, putative
PVVCY_1400550	0.0146767	0.0771058	0.190345	257	138	119	0.0146767	0.0771058	0.190345	257	138	119	0.190345	conserved Plasmodium protein, unknown function
PVVCY_1306250	0.0104728	0.0532424	0.1967	29	15	14	0.0104714	0.0569652	0.183822	30	16	14	0.190261	conserved Plasmodium protein, unknown function
PVVCY_0702110	0.014672	0.0771197	0.190249	22	12	10	0.014672	0.0771197	0.190249	22	12	10	0.190249	conserved Plasmodium protein, unknown function
PVVCY_0902610	0.0253021	0.134323	0.188368	236	122	114	0.0250785	0.13066	0.191938	232	119	113	0.190153	conserved Plasmodium protein, unknown function
PVVCY_1405470	0.0165807	0.0872799	0.189972	72	41	31	0.0165807	0.0872799	0.189972	72	41	31	0.189972	conserved Plasmodium protein, unknown function
PVVCY_1400930	0.00589883	0.0310711	0.189849	7	4	3	0.00589883	0.0310711	0.189849	7	4	3	0.189849	60S ribosomal protein L24, putative
PVVCY_1302350	0.0179471	0.0952525	0.188416	135	71.5	63.5	0.0179472	0.0938293	0.191275	134	70.5	63.5	0.189846	conserved Plasmodium protein, unknown function
PVVCY_1304740	0.0184833	0.102435	0.180439	40	21	19	0.0194524	0.0976384	0.199229	40	20	20	0.189834	apicoplast calcium binding protein 1, putative
PVVCY_1101950	0.0228085	0.121773	0.187304	161	87	74	0.0234309	0.121862	0.192274	163	87	76	0.189789	acyl-CoA synthetase, putative
PVVCY_0803100	0.0152062	0.0801525	0.189716	18	10	8	0.0152062	0.0801525	0.189716	18	10	8	0.189716	apicoplast ribosomal protein S6, putative
PVVCY_1204400	0.0192304	0.10506	0.183042	32	18	14	0.020623	0.10506	0.196298	33	18	15	0.18967	F-actin-capping protein subunit alpha, putative
PVVCY_1306840	0.0134141	0.0707364	0.189636	52	28	24	0.0134141	0.0707364	0.189636	52	28	24	0.189636	vacuolar fusion protein MON1, putative
PVVCY_0702160	0.0219296	0.120511	0.181972	26	14	12	0.0219296	0.11123	0.197155	25	13	12	0.189563	60S ribosomal protein L7ae/L30e, putative
PVVCY_1404010	0.0225673	0.116602	0.193541	45	24.5	20.5	0.0225673	0.121769	0.185329	46	25.5	20.5	0.189435	CAMP-dependent protein kinase regulatory subunit, putative
PVVCY_0800100	0.0140965	0.0744416	0.189363	41	22	19	0.0140965	0.0744416	0.189363	41	22	19	0.189363	regulator of chromosome condensation, putative
PVVCY_1003510	0.0207388	0.116964	0.177309	35	20	15	0.0235478	0.116964	0.201325	37	20	17	0.189317	ubiquitin-conjugating enzyme, putative
PVVCY_1303000	0.0208429	0.113532	0.183585	37	19	18	0.019665	0.100861	0.194971	34	17	17	0.189278	zinc finger protein, putative
PVVCY_0902030	0.0164381	0.0841726	0.19529	30	16	14	0.0164374	0.0897763	0.183093	31	17	14	0.189192	conserved Plasmodium protein, unknown function
PVVCY_1305260	0.0241001	0.127441	0.189109	53	28	25	0.0241001	0.127441	0.189109	53	28	25	0.189109	conserved Plasmodium protein, unknown function
PVVCY_1200470	0.0177694	0.0908645	0.195559	63	33	30	0.016575	0.0907773	0.182589	61	33	28	0.189074	peptidase, putative
PVVCY_1302760	0.0178011	0.0941868	0.188997	71	37.5	33.5	0.0178011	0.0941868	0.188997	71	37.5	33.5	0.188997	conserved Plasmodium protein, unknown function
PVVCY_0600990	0.0217631	0.115415	0.188563	162	86	76	0.0217631	0.115415	0.188563	162	86	76	0.188563	conserved Plasmodium protein, unknown function
PVVCY_1303860	0.0233944	0.121053	0.193258	44	24	20	0.0222162	0.120841	0.183847	43	24	19	0.188553	dihydroorotase, putative
PVVCY_1405270	0.0265129	0.140674	0.188471	39	20.5	18.5	0.0265129	0.140674	0.188471	39	20.5	18.5	0.188471	vesicle transport v-SNARE protein VTI1, putative
PVVCY_1103520	0.0113124	0.0583819	0.193765	73	39.5	33.5	0.0109729	0.0599051	0.183171	73	40.5	32.5	0.188468	U3 small nucleolar RNA-associated protein 21, putative
PVVCY_0301290	0.0119835	0.0636065	0.1884	15	8	7	0.0119835	0.0636065	0.1884	15	8	7	0.1884	conserved Plasmodium protein, unknown function
PVVCY_1101810	0.0182374	0.100066	0.182253	64	34	30	0.0182374	0.0937955	0.194438	62	32	30	0.188345	conserved Plasmodium protein, unknown function
PVVCY_0902930	0.0113829	0.0594395	0.191503	56	29.5	26.5	0.0113829	0.0615393	0.184969	57	30.5	26.5	0.188236	conserved oligomeric Golgi complex subunit 2, putative
PVVCY_1101510	0.0238501	0.131781	0.180982	32	19	13	0.0256103	0.131104	0.195343	33	19	14	0.188163	ribose-5-phosphate isomerase, putative
PVVCY_1402500	0.0155843	0.0817532	0.190627	81	44	37	0.0151589	0.0817532	0.185422	80	44	36	0.188024	ATPase, putative
PVVCY_0900840	0.0220636	0.117348	0.188018	47	25	22	0.0220636	0.117348	0.188018	47	25	22	0.188018	conserved Plasmodium protein, unknown function
PVVCY_1306530	0.0216062	0.11492	0.18801	27	14.5	12.5	0.0216062	0.11492	0.18801	27	14.5	12.5	0.18801	cytidine and deoxycytidylate deaminase, putative
PVVCY_0800350	0.0158274	0.0850742	0.186042	17	9.5	7.5	0.0179632	0.0946175	0.18985	19	10.5	8.5	0.187946	conserved Plasmodium protein, unknown function
PVVCY_1002580	0.0198194	0.105529	0.18781	49	26	23	0.0198194	0.105529	0.18781	49	26	23	0.18781	conserved Plasmodium protein, unknown function
PVVCY_1406170	0.0191008	0.103576	0.184412	55	31	24	0.0191008	0.100002	0.191004	54	30	24	0.187708	conserved Plasmodium protein, unknown function
PVVCY_0400180	0.015291	0.0814657	0.187699	103	56.5	46.5	0.015291	0.0814657	0.187699	103	56.5	46.5	0.187699	ABC transporter B family member 4, putative
PVVCY_0903290	0.0176493	0.0957833	0.184262	170	91	79	0.017649	0.0924288	0.190947	167	88	79	0.187605	conserved Plasmodium protein, unknown function
PVVCY_0600230	0.0347907	0.185503	0.187548	24	12	12	0.0347907	0.185503	0.187548	24	12	12	0.187548	conserved Plasmodium protein, unknown function
PVVCY_1102140	0.0213105	0.113552	0.187671	78	42	36	0.0207146	0.110534	0.187404	76	41	35	0.187537	Pfs77 homologue, putative inner membrane complex protein 1j, putative
PVVCY_1302750	0.0120891	0.0644844	0.187473	83	45	38	0.0120891	0.0644844	0.187473	83	45	38	0.187473	conserved Plasmodium protein, unknown function
PVVCY_1203680	0.0212628	0.112529	0.188954	144	75.5	68.5	0.0206311	0.110981	0.185898	141	74.5	66.5	0.187426	conserved Plasmodium protein, unknown function
PVVCY_1203500	0.0221764	0.118327	0.187416	65	36	29	0.0221764	0.118327	0.187416	65	36	29	0.187416	protoheme IX farnesyltransferase, putative
PVVCY_0300260	0.022402	0.119558	0.187374	54	29.5	24.5	0.022402	0.119558	0.187374	54	29.5	24.5	0.187374	5'-3' exonuclease, putative
PVVCY_1304860	0.0279763	0.149357	0.187311	84	44.5	39.5	0.0279763	0.149357	0.187311	84	44.5	39.5	0.187311	protein kinase, putative
PVVCY_1402660	0.0162203	0.0866538	0.187185	15	8	7	0.0162203	0.0866538	0.187185	15	8	7	0.187185	RNA-binding protein, putative
PVVCY_1301370	0.026193	0.139943	0.187169	161	84.3333	76.6667	0.026193	0.139943	0.187169	161	84.3333	76.6667	0.187169	conserved Plasmodium protein, unknown function
PVVCY_0200390	0.0201416	0.107654	0.187095	15	8	7	0.0201397	0.107701	0.186996	15	8	7	0.187046	cold-shock protein, putative
PVVCY_1100900	0.0243351	0.131967	0.184403	296	160	136	0.0245153	0.129308	0.18959	294	157	137	0.186997	guanidine nucleotide exchange factor, putative
PVVCY_1402270	0.0172321	0.092258	0.186781	38	20	18	0.0172321	0.092258	0.186781	38	20	18	0.186781	conserved Plasmodium protein, unknown function
PVVCY_0803260	0.011265	0.060337	0.186702	9	5	4	0.011265	0.060337	0.186702	9	5	4	0.186702	conserved Plasmodium protein, unknown function
PVVCY_1100470	0.0170577	0.0914812	0.186461	45	24.5	20.5	0.0170577	0.0914812	0.186461	45	24.5	20.5	0.186461	ATP-dependent RNA helicase DDX27, putative
PVVCY_0902830	0.0178029	0.0955729	0.186276	57	30	27	0.0178029	0.0955729	0.186276	57	30	27	0.186276	phosphatidylinositol-4-phosphate 5-kinase, putative
PVVCY_1002600	0.0282163	0.153005	0.184415	203	109	94	0.0285163	0.151598	0.188105	203	108	95	0.18626	conserved Plasmodium protein, unknown function
PVVCY_1406200	0.0144758	0.0673468	0.214943	19	10	9	0.0128535	0.0815736	0.157569	20	12	8	0.186256	signal recognition particle, beta subunit, putative
PVVCY_1305130	0.017029	0.0888482	0.191664	103	54.5	48.5	0.0166739	0.0923176	0.180615	104	56.5	47.5	0.18614	conserved Plasmodium protein, unknown function
PVVCY_1203700	0.0164796	0.0885624	0.186079	44	23.5	20.5	0.0164796	0.0885624	0.186079	44	23.5	20.5	0.186079	ribosomal large subunit pseudouridylate synthase, putative
PVVCY_0904420	0.0427043	0.222378	0.192034	66	33.5	32.5	0.0400049	0.222378	0.179896	64	33.5	30.5	0.185965	conserved Plasmodium protein, unknown function
PVVCY_1303380	0.0209293	0.111961	0.186934	196	102	94	0.0209277	0.113189	0.184891	197	103	94	0.185912	conserved Plasmodium protein, unknown function
PVVCY_1402810	0.015467	0.0832275	0.18584	140	73.5	66.5	0.015467	0.0832275	0.18584	140	73.5	66.5	0.18584	CCR4-associated factor 1, putative
PVVCY_1203740	0.0159638	0.0859028	0.185836	114	60	54	0.0159638	0.0859028	0.185836	114	60	54	0.185836	conserved Plasmodium protein, unknown function
PVVCY_0904450	0.0183487	0.10629	0.172628	16	9	7	0.0210263	0.105852	0.198638	17	9	8	0.185633	conserved Plasmodium protein, unknown function
PVVCY_1000250	0.0116759	0.0634717	0.183955	124	68.5	55.5	0.011888	0.0634717	0.187296	125	68.5	56.5	0.185625	erythrocyte membrane-associated antigen, putative
PVVCY_1301400	0.0151364	0.0927578	0.163182	26	15	11	0.0165292	0.0796747	0.207459	25	13	12	0.18532	conserved Plasmodium protein, unknown function
PVVCY_0800720	0.0117768	0.0599313	0.196506	54	29	25	0.0108236	0.0621934	0.174031	53	30	23	0.185269	conserved Plasmodium protein, unknown function
PVVCY_1204640	0.0173436	0.0954165	0.181767	59	32	27	0.0179937	0.0954165	0.188581	60	32	28	0.185174	conserved Plasmodium protein, unknown function
PVVCY_0401600	0.0286208	0.154802	0.184887	105	55.1667	49.8333	0.0286208	0.154802	0.184887	105	55.1667	49.8333	0.184887	dynein light intermediate chain 2, putative
PVVCY_1406150	0.017495	0.094852	0.184445	70	38	32	0.0180484	0.0975176	0.185078	72	39	33	0.184761	conserved Plasmodium protein, unknown function
PVVCY_1204230	0.0244751	0.132511	0.184703	31	16.5	14.5	0.0244751	0.132511	0.184703	31	16.5	14.5	0.184703	conserved Plasmodium protein, unknown function
PVVCY_1400530	0.0126543	0.0685568	0.184582	26	14	12	0.0126543	0.0685568	0.184582	26	14	12	0.184582	conserved Plasmodium protein, unknown function
PVVCY_1301300	0.0292924	0.169454	0.172863	19	11	8	0.0330785	0.168536	0.196269	20	11	9	0.184566	conserved Plasmodium protein, unknown function
PVVCY_0600800	0.0245557	0.134012	0.183235	170	87.5	82.5	0.0245568	0.132308	0.185604	169	86.5	82.5	0.18442	zinc finger transcription factor, putative
PVVCY_0600890	0.02179	0.118185	0.184373	99	52	47	0.02179	0.118185	0.184373	99	52	47	0.184373	zinc finger protein, putative
PVVCY_1304780	0.0183769	0.0996857	0.184348	18	9.5	8.5	0.0183769	0.0996857	0.184348	18	9.5	8.5	0.184348	conserved Plasmodium protein, unknown function
PVVCY_1100860	0.0217037	0.117613	0.184534	194	107.5	86.5	0.0214463	0.116496	0.184095	192	106.5	85.5	0.184314	SET domain protein, putative
PVVCY_0900590	0.0242332	0.132224	0.183274	185	98.5	86.5	0.0242332	0.130757	0.18533	184	97.5	86.5	0.184302	conserved Plasmodium protein, unknown function
PVVCY_0301000	0.0304771	0.165418	0.184243	41	22.5	18.5	0.0304771	0.165418	0.184243	41	22.5	18.5	0.184243	mitochondrial ribosomal protein L12 precursor, putative
PVVCY_0902020	0.00830552	0.0450884	0.184205	20	11	9	0.00830552	0.0450884	0.184205	20	11	9	0.184205	cupin-like protein, putative
PVVCY_0300670	0.0130784	0.0846791	0.154447	30	17	13	0.019202	0.0897481	0.213955	37	18	19	0.184201	ribosome-recycling factor, putative
PVVCY_1004280	0.0141085	0.0766022	0.184179	23	13	10	0.0141085	0.0766022	0.184179	23	13	10	0.184179	conserved Plasmodium protein, unknown function
PVVCY_1201800	0.00914922	0.0496784	0.184169	16	9	7	0.00914922	0.0496784	0.184169	16	9	7	0.184169	protein kinase, putative
PVVCY_1304030	0.0367079	0.203272	0.180585	59	30	29	0.0367079	0.195529	0.187736	58	29	29	0.184161	conserved Plasmodium protein, unknown function
PVVCY_0902090	0.0105505	0.0579127	0.18218	292	161.5	130.5	0.0106319	0.0571675	0.185979	291	159.5	131.5	0.18408	dynein heavy chain, putative
PVVCY_0901260	0.0160797	0.0873719	0.184037	17	9	8	0.0160797	0.0873719	0.184037	17	9	8	0.184037	dynein light chain 2, putative
PVVCY_0800750	0.0171901	0.0915225	0.187824	105	57	48	0.0166448	0.0924286	0.180083	104	57.5	46.5	0.183953	replication protein A1, large subunit, putative
PVVCY_1101560	0.018943	0.105087	0.18026	48	27	21	0.01894	0.100989	0.187545	47	26	21	0.183902	rhomboid protease ROM9, putative
PVVCY_0401130	0.0242002	0.131618	0.183867	97	54	43	0.0242002	0.131618	0.183867	97	54	43	0.183867	major facilitator superfamily-related transporter, putative
PVVCY_0701700	0.0249772	0.135186	0.184762	202	106.667	95.3333	0.0251103	0.137277	0.182916	204	108.167	95.8333	0.183839	conserved Plasmodium protein, unknown function
PVVCY_1200670	0.0217445	0.119116	0.182549	143	78	65	0.0217445	0.117463	0.185118	142	77	65	0.183833	transcription factor with AP2 domain(s), putative
PVVCY_1304620	0.0166511	0.0881743	0.188843	35	19	16	0.0166511	0.093115	0.178823	36	20	16	0.183833	conserved protein, unknown function
PVVCY_1101000	0.00994912	0.0575504	0.172877	19	11	8	0.0112021	0.0575504	0.194648	20	11	9	0.183762	ERCC4 domain-containing protein, putative
PVVCY_1302630	0.0242207	0.131893	0.183639	73	39	34	0.0242207	0.131893	0.183639	73	39	34	0.183639	conserved Plasmodium protein, unknown function
PVVCY_0701310	0.0266099	0.144934	0.1836	29	17	12	0.0266099	0.144934	0.1836	29	17	12	0.1836	protein kinase c inhibitor-like protein, putative
PVVCY_1306040	0.013628	0.0732347	0.186086	64	35	29	0.0136302	0.0753813	0.180816	65	36	29	0.183451	zinc finger protein, putative
[truncated: 2,264 more rows]

## Sheet: Pvl-Pvv
ID	Ka.lDE	Ks.lDE	Ka/Ks.lDE	Substitutions.lDE	S-Substitutions.lDE	N-Substitutions.lDE	Ka.lDS	Ks.lDS	Ka/Ks.lDS	Substitutions.lDS	S-Substitutions.lDS	N-Substitutions.lDS	avgkaks	Product
PVVCY_0501990	0.0679613	0.0150648	4.51126	35	2	33	0.0638254	0.0149251	4.27639	33	2	31	4.39382	conserved Plasmodium protein, unknown function
PVVCY_0100120	0.0338263	0.0232975	1.45193	14	2	12	0.0395997	0.011577	3.42054	15	1	14	2.43623	conserved rodent malaria protein, unknown function
PVVCY_1202630	0.0545498	0.0168772	3.23216	13	1	12	0.0545498	0.034143	1.59769	14	2	12	2.41493	IMC-associated apicomplexan protein, putative gamete release protein, putative
PVVCY_0402040	0.015437	0.00655826	2.35382	31	3	28	0.014881	0.00655677	2.26956	30	3	27	2.31169	Plasmodium exported protein, unknown function
PVVCY_1200100	0.0435976	0.0224095	1.9455	49	6	43	0.0446157	0.0224587	1.98657	50	6	44	1.96603	6-cysteine protein
PVVCY_1403840	0.0572103	0.030465	1.87791	15	2	13	0.0617042	0.0306244	2.01487	16	2	14	1.94639	conserved Plasmodium protein, unknown function
PVVCY_1400060	0.0108203	0.00646194	1.67447	23	3	20	0.0116371	0.00538309	2.16178	24	2.5	21.5	1.91812	Plasmodium exported protein, unknown function
PVVCY_1101120	0.0343918	0.0210123	1.63675	32	4	28	0.0343918	0.0157038	2.19004	31	3	28	1.91339	conserved Plasmodium protein, unknown function
PVVCY_1400260	0.0147835	0.0094822	1.55908	7	1	6	0.01976	0.00951328	2.07709	9	1	8	1.81808	conserved Plasmodium protein, unknown function
PVVCY_0802980	0.0107386	0.00598766	1.79345	9	1	8	0.0107335	0.00600032	1.78883	9	1	8	1.79114	conserved Plasmodium protein, unknown function
PVVCY_1403260	0.0392563	0.0804555	0.487926	15	5	10	0.0473863	0.0153825	3.08054	13	1	12	1.78423	conserved Plasmodium protein, unknown function
PVVCY_0903420	0.0473041	0.0207489	2.27983	11	1	10	0.0473041	0.0420882	1.12393	12	2	10	1.70188	conserved Plasmodium protein, unknown function
PVVCY_0602440	0.0309749	0.0133811	2.31482	10	1	9	0.027489	0.0269298	1.02076	10	2	8	1.66779	conserved rodent malaria protein, unknown function
PVVCY_1001200	0.0681704	0.0476606	1.43033	108	15	93	0.0666457	0.0378623	1.76022	103	12	91	1.59527	conserved Plasmodium protein, unknown function
PVVCY_0903390	0.0390982	0.0284739	1.37312	45	7	38	0.0390912	0.0243566	1.60496	44	6	38	1.48904	conserved Plasmodium membrane protein, unknown function
PVVCY_0900810	0.0498257	0.0246103	2.02459	20	2	18	0.0470144	0.0498377	0.94335	21	4	17	1.48397	conserved Plasmodium protein, unknown function
PVVCY_1200790	0.0412859	0.0334921	1.23271	36	6	30	0.0498831	0.0333303	1.49663	42	6	36	1.36467	Plasmodium exported protein, unknown function
PVVCY_1102000	0.0711476	0.0522181	1.36251	67	10	57	0.0775493	0.0584078	1.32772	73	11.1667	61.8333	1.34512	conserved Plasmodium protein, unknown function
PVVCY_1000150	0.0763621	0.0836613	0.912754	16	3.83333	12.1667	0.0752618	0.0424838	1.77154	14	2	12	1.34215	conserved Plasmodium protein, unknown function
PVVCY_0802970	0.0382091	0.0323447	1.18131	47	8.5	38.5	0.0422795	0.0285004	1.48347	50	7.5	42.5	1.33239	conserved Plasmodium protein, unknown function
PVVCY_1100230	0.0733582	0.0668413	1.0975	80	14.5	65.5	0.0727925	0.0500908	1.45321	76	11	65	1.27535	rhoptry-associated protein 2/3, putative
PVVCY_1201070	0.0917638	0.0785418	1.16834	44	8.5	35.5	0.10565	0.0785146	1.34561	49	8.5	40.5	1.25697	conserved Plasmodium protein, unknown function
PVVCY_0803380	0.0728027	0.0729341	0.998198	152	32.6667	119.333	0.0740422	0.0522852	1.41612	145	23.75	121.25	1.20716	conserved Plasmodium protein, unknown function
PVVCY_1305250	0.0454179	0.0363079	1.25091	92	18	74	0.0454053	0.0404898	1.1214	94	20	74	1.18615	thrombospondin-related anonymous protein, putative sporozoite surface protein 2, putative
PVVCY_0500770	0.0558211	0.0390787	1.42843	61	9	52	0.0569278	0.0617406	0.922049	67	14	53	1.17524	conserved Plasmodium protein, unknown function
PVVCY_0800420	0.0780843	0.0846429	0.922514	38	8.5	29.5	0.0818339	0.0582017	1.40604	37	6	31	1.16428	conserved rodent malaria protein, unknown function
PVVCY_0501550	0.0661601	0.0559275	1.18296	40	7	33	0.0683068	0.0640894	1.0658	42	8	34	1.12438	25 kDa ookinete surface antigen precursor, putative
PVVCY_1103620	0.030168	0.0225598	1.33725	13	2	11	0.030168	0.0340994	0.884708	14	3	11	1.11098	HVA22-like protein, putative
PVVCY_0400850	0.0233637	0.0427646	0.546332	9	3	6	0.0233671	0.0139783	1.67168	7	1	6	1.10901	60S acidic ribosomal protein P2, putative
PVVCY_0801310	0.0741185	0.0678972	1.09163	102	20	82	0.07225	0.064255	1.12443	99	19	80	1.10803	major facilitator superfamily-related transporter, putative
PVVCY_1201420	0.0179136	0.0167513	1.06939	17	3	14	0.0192061	0.0167646	1.14563	18	3	15	1.10751	FAD synthetase, putative
PVVCY_0903370	0.0426098	0.0404104	1.05443	75	15.1667	59.8333	0.0418722	0.040429	1.0357	74	15.1667	58.8333	1.04507	protein phosphatase PPM8, putative
PVVCY_1203000	0.0559749	0.0595262	0.94034	151	31.5	119.5	0.0552394	0.0488087	1.13175	144	26	118	1.03605	Plasmodium exported protein (PHIST), unknown function
PVVCY_1101040	0.0459966	0.0499859	0.920192	62	12.5	49.5	0.0479186	0.04175	1.14775	62	10.5	51.5	1.03397	conserved Plasmodium protein, unknown function
PVVCY_1104640	0.0619878	0.0655723	0.945336	77	15	62	0.0630397	0.0564564	1.11661	76	13	63	1.03097	Plasmodium exported protein (PHIST), unknown function
PVVCY_0501970	0.0727992	0.0705795	1.03145	127	26.5	100.5	0.0727341	0.0736202	0.987965	128	27.5	100.5	1.00971	conserved Plasmodium protein, unknown function
PVVCY_0300880	0.0280804	0.0286443	0.980313	23	5	18	0.0280804	0.0286443	0.980313	23	5	18	0.980313	conserved Plasmodium protein, unknown function
PVVCY_1402700	0.031702	0.0382108	0.829659	42	9.5	32.5	0.0337088	0.0299614	1.12507	42	7.5	34.5	0.977364	sporozoite surface protein 3, putative
PVVCY_0200970	0.101293	0.111449	0.908869	124	27.5	96.5	0.104066	0.105086	0.990297	125	26	99	0.949583	nucleoside transporter 4, putative
PVVCY_0602330	0.0300735	0.0343668	0.875076	9	2	7	0.0344751	0.0343462	1.00375	10	2	8	0.939413	conserved Plasmodium protein, unknown function
PVVCY_0902780	0.0669328	0.071149	0.94074	75	15	60	0.07223	0.0785202	0.919891	81	16.5	64.5	0.930316	parasitophorous vacuolar protein 1, putative
PVVCY_0501540	0.036446	0.0368564	0.988865	23	5	18	0.0384907	0.0445899	0.863216	25	6	19	0.926041	28 kDa ookinete surface protein, putative
PVVCY_1401780	0.0103991	0.0112348	0.925612	5	1	4	0.0103991	0.0112348	0.925612	5	1	4	0.925612	conserved Plasmodium protein, unknown function
PVVCY_0802340	0.0933909	0.108334	0.862061	80	17.6667	62.3333	0.102282	0.104777	0.976192	85	17.1667	67.8333	0.919126	conserved Plasmodium protein, unknown function
PVVCY_1000620	0.0306887	0.0303456	1.01131	47	8	39	0.0282752	0.034272	0.825025	45	9	36	0.918168	rhoptry-associated membrane antigen, putative
PVVCY_0501940	0.0435148	0.0426225	1.02094	60	12	48	0.0467638	0.059377	0.787574	68	16.5	51.5	0.904257	conserved Plasmodium membrane protein, unknown function
PVVCY_0902460	0.068222	0.0783687	0.870527	110	24.1667	85.8333	0.0653549	0.0696995	0.937667	104	21.6667	82.3333	0.904097	steryl ester hydrolase, putative
PVVCY_1403330	0.0333807	0.0416307	0.801828	14	3	11	0.0272142	0.0274301	0.99213	11	2	9	0.896979	conserved Plasmodium protein, unknown function
PVVCY_0701660	0.0438672	0.0493287	0.889285	14	3	11	0.0439344	0.0490195	0.896265	14	3	11	0.892775	conserved Plasmodium protein, unknown function
PVVCY_0904080	0.0551801	0.0676963	0.815111	21	5	16	0.0516034	0.0536851	0.961224	19	4	15	0.888167	60S ribosomal protein L28, putative
PVVCY_1305180	0.0356327	0.0396436	0.898826	44	10	34	0.0345714	0.0395946	0.873134	43	10	33	0.88598	MSP7-like protein
PVVCY_0300540	0.0629964	0.0680037	0.926366	42	9.5	32.5	0.0599937	0.0716516	0.837297	41	10	31	0.881831	merozoite surface protein 4/5, putative
PVVCY_1200870	0.0796297	0.0829361	0.960133	93	20	73	0.0764283	0.095386	0.801253	93	22.6667	70.3333	0.880693	protein phosphatase, putative
PVVCY_1304270	0.0565048	0.0636305	0.888013	53	13	40	0.0549723	0.0638997	0.86029	52	13	39	0.874151	L-lactate dehydrogenase, putative
PVVCY_1401010	0.030814	0.037212	0.828066	14	3	11	0.0222995	0.0245258	0.909226	10	2	8	0.868646	conserved Plasmodium protein, unknown function
PVVCY_1302320	0.0675141	0.0794616	0.849644	101	22.1667	78.8333	0.065597	0.0754903	0.868946	98	21.1667	76.8333	0.859295	chabaupain 1
PVVCY_0701620	0.072258	0.0765597	0.943812	66	13	53	0.0737113	0.095278	0.773644	70	16	54	0.858728	conserved Plasmodium protein, unknown function
PVVCY_1404540	0.0451409	0.0541356	0.833849	82	19.5	62.5	0.0473788	0.0541302	0.875274	85	19.5	65.5	0.854561	merozoite surface protein 9, putative
PVVCY_0502490	0.0704553	0.0803361	0.877006	73	13.5	59.5	0.0667238	0.0804341	0.829545	70	13.5	56.5	0.853275	tryptophan-rich protein tryptophan-rich antigen
PVVCY_0200870	0.0660332	0.0825679	0.799743	83	19.5	63.5	0.0661098	0.0733246	0.901605	81	17.5	63.5	0.850674	StAR-related lipid transfer protein
PVVCY_1202280	0.0714567	0.0835535	0.855221	24	5	19	0.0558077	0.0662363	0.842555	19	4	15	0.848888	conserved Plasmodium protein, unknown function
PVVCY_1104100	0.0211282	0.018751	1.12678	11	2	9	0.0211282	0.0379828	0.556256	13	4	9	0.841518	conserved Plasmodium protein, unknown function
PVVCY_0902870	0.0393112	0.0461136	0.852487	59	14	45	0.0388759	0.047754	0.814086	59	14.5	44.5	0.833287	major facilitator superfamily-related transporter, putative
PVVCY_0501330	0.0603135	0.0748953	0.805304	118	29.5	88.5	0.059548	0.0698191	0.85289	115	27.5	87.5	0.829097	merozoite TRAP-like protein, putative
PVVCY_1102920	0.0327397	0.0383685	0.853296	75	17	58	0.0362124	0.0453336	0.798798	84	20	64	0.826047	phosphatidylcholine-sterol acyltransferase, putative phospholipase, putative
PVVCY_1403620	0.0354299	0.037848	0.936112	50	11	39	0.036837	0.0538413	0.684177	56	15.5	40.5	0.810145	phosphate translocator, putative
PVVCY_1400360	0.0147978	0.0158487	0.933696	13	2.5	10.5	0.0147978	0.0222831	0.664083	14	3.5	10.5	0.79889	LisH domain-containing protein, putative
PVVCY_0901380	0.0577905	0.0798271	0.723946	84	21	63	0.057798	0.0678538	0.851802	81	18	63	0.787874	chabaupain 2
PVVCY_1301730	0.039811	0.0480937	0.82778	219	51.1667	167.833	0.0393233	0.0549235	0.715966	224	58.1667	165.833	0.771873	rhoptry neck protein 2, putative
PVVCY_1100790	0.0212853	0.0611677	0.347983	10	4	6	0.0176977	0.0148233	1.19391	6	1	5	0.770946	conserved Plasmodium protein, unknown function
PVVCY_1405980	0.0496349	0.0792584	0.626241	129	36	93	0.0618787	0.0677111	0.913863	146	31	115	0.770052	conserved Plasmodium protein, unknown function
PVVCY_0501980	0.0343974	0.0483648	0.711206	66	18	48	0.0351241	0.0428659	0.819395	65	16	49	0.7653	conserved Plasmodium protein, unknown function
PVVCY_1003750	0.0724368	0.0953076	0.760031	142	34	108	0.0717313	0.0953167	0.752557	141	34	107	0.756294	rhoptry-associated protein 1, putative
PVVCY_1104360	0.0267595	0.0354784	0.754247	27	6	21	0.0267616	0.0354654	0.754583	27	6	21	0.754415	conserved Plasmodium protein, unknown function
PVVCY_1200410	0.0344202	0.0296678	1.16019	6	1	5	0.020462	0.0605577	0.337892	5	2	3	0.749041	conserved Plasmodium protein, unknown function
PVVCY_1201330	0.0584921	0.0782761	0.747253	218	51	167	0.0568717	0.075754	0.750742	212	49.5	162.5	0.748997	conserved Plasmodium protein, unknown function
PVVCY_1303710	0.0541165	0.0667949	0.810189	74	17.5	56.5	0.0526526	0.0766987	0.686486	75	20	55	0.748338	diacylglycerol kinase, putative
PVVCY_1303060	0.0236043	0.0315409	0.748372	9	2	7	0.0235765	0.0317155	0.743376	9	2	7	0.745874	conserved Plasmodium protein, unknown function
PVVCY_0701280	0.0412091	0.0556267	0.740816	7	2	5	0.0412091	0.0556267	0.740816	7	2	5	0.740816	conserved Plasmodium protein, unknown function
PVVCY_0701880	0.051155	0.065935	0.77584	44	10	34	0.0511659	0.0727905	0.70292	45	11	34	0.73938	conserved Plasmodium protein, unknown function
PVVCY_1300820	0.0222279	0.028982	0.766956	180	44.5	135.5	0.0212999	0.0299922	0.710179	176	46	130	0.738568	TRAP-like protein
PVVCY_0800290	0.0257431	0.0371028	0.69383	33	9	24	0.0273704	0.0350483	0.780933	34	8.5	25.5	0.737381	6-cysteine protein
PVVCY_0801220	0.0555281	0.0654782	0.84804	12	3	9	0.0555281	0.0886393	0.62645	13	4	9	0.737245	conserved Plasmodium protein, unknown function
PVVCY_1305200	0.0936334	0.112414	0.832931	59	12.5	46.5	0.0991816	0.156187	0.635018	66	17	49	0.733974	conserved Plasmodium protein, unknown function
PVVCY_0903800	0.0484042	0.0811148	0.596737	97	25.5	71.5	0.0459379	0.0532118	0.863303	85	17	68	0.73002	conserved Plasmodium protein, unknown function
PVVCY_1301850	0.0387968	0.0494681	0.78428	172	38.5	133.5	0.0376161	0.0560631	0.670961	173	43.5	129.5	0.727621	conserved Plasmodium protein, unknown function
PVVCY_1202040	0.0674434	0.0999161	0.675001	90	25	65	0.0679447	0.0895141	0.75904	88	22.5	65.5	0.717021	chloroquine resistance transporter, putative
PVVCY_0600110	0.0283589	0.0280574	1.01075	17	3	14	0.0201051	0.0478245	0.420394	15	5	10	0.715572	conserved Plasmodium protein, unknown function
PVVCY_0502480	0.0777935	0.104568	0.743948	84	20	64	0.0790109	0.116286	0.679455	87	22	65	0.711701	tryptophan-rich antigen tryptophan-rich protein
PVVCY_0901420	0.0524069	0.0777709	0.673863	135	36.6667	98.3333	0.0494216	0.0675391	0.731748	125	32.1667	92.8333	0.702805	rhoptry neck protein 4, putative
PVVCY_0600910	0.0384572	0.0534777	0.719126	64	14	50	0.0398929	0.0582025	0.685416	67	15.1667	51.8333	0.702271	conserved Plasmodium protein, unknown function
PVVCY_0901310	0.0270878	0.0380224	0.712418	25	6	19	0.0212937	0.031613	0.673575	20	5	15	0.692997	conserved Plasmodium protein, unknown function
PVVCY_1102830	0.0192975	0.0290226	0.664913	18	5	13	0.0208135	0.0289641	0.718595	19	5	14	0.691754	conserved Plasmodium protein, unknown function
PVVCY_1404380	0.0572768	0.0804052	0.712351	85	22	63	0.0563238	0.0843263	0.667926	85	23	62	0.690138	conserved Plasmodium protein, unknown function
PVVCY_1204290	0.0590631	0.0739163	0.799055	31	7	24	0.0488817	0.0851639	0.573972	28	8	20	0.686513	conserved Plasmodium protein, unknown function
PVVCY_0903210	0.0515966	0.0789433	0.653591	92	25.5	66.5	0.0504599	0.0704539	0.716211	88	23	65	0.684901	apical membrane antigen 1, putative
PVVCY_1300460	0.0221117	0.0324242	0.68195	14	4	10	0.0221117	0.0324242	0.68195	14	4	10	0.68195	thioredoxin peroxidase 1, putative
PVVCY_0701210	0.0152974	0.0211884	0.721969	11	2.5	8.5	0.0134807	0.0211939	0.636062	10	2.5	7.5	0.679015	zinc finger protein, putative
PVVCY_0904250	0.026956	0.0584057	0.46153	27	9	18	0.0284999	0.0318013	0.896185	24	5	19	0.678858	conserved Plasmodium protein, unknown function
PVVCY_1104490	0.0169541	0.0276246	0.613732	7	2	5	0.0204155	0.0274928	0.742576	8	2	6	0.678154	conserved Plasmodium protein, unknown function
PVVCY_0500180	0.0308005	0.0405559	0.759458	22	5	17	0.0289277	0.0491325	0.588771	22	6	16	0.674114	rhoptry neck protein 12, putative
PVVCY_1202610	0.0292444	0.0420223	0.695926	21	5.5	15.5	0.0272872	0.0422463	0.645908	20	5.5	14.5	0.670917	acetyltransferase, putative
PVVCY_1204160	0.0268624	0.0597356	0.449688	26	9	17	0.0348303	0.0390749	0.891374	28	6	22	0.670531	conserved Plasmodium protein, unknown function
PVVCY_1405720	0.0275047	0.0456796	0.602121	25	8	17	0.0291508	0.0398327	0.73183	25	7	18	0.666975	mitochondrial carrier protein, putative
PVVCY_1100310	0.0634657	0.0986302	0.643472	82	22	60	0.0612817	0.0889834	0.688687	78	20	58	0.66608	merozoite surface protein 8, putative
PVVCY_1400870	0.0450086	0.0626783	0.71809	64	15.5	48.5	0.0502875	0.0819014	0.614	74	20	54	0.666045	conserved Plasmodium protein, unknown function
PVVCY_1405780	0.0250549	0.0377709	0.66334	15	4	11	0.0250569	0.0377587	0.663606	15	4	11	0.663473	conserved Plasmodium protein, unknown function
PVVCY_1201590	0.0438632	0.0666861	0.657757	151	39	112	0.0436441	0.0659077	0.662201	150	38.5	111.5	0.659979	Rh5 interacting protein, putative
PVVCY_0900530	0.0768956	0.121753	0.631571	32	10	22	0.0658159	0.0963661	0.682978	27	8	19	0.657274	conserved Plasmodium protein, unknown function
PVVCY_1003830	0.0352894	0.0617609	0.571387	61	18	43	0.0352894	0.0475901	0.741528	57	14	43	0.656457	conserved Plasmodium protein, unknown function
PVVCY_0400380	0.0213813	0.0390157	0.548017	32	11.5	20.5	0.0192718	0.0251988	0.76479	26	7.5	18.5	0.656403	circumsporozoite (CS) protein, putative
PVVCY_1200450	0.0500883	0.0992357	0.504741	23	6.75	16.25	0.043646	0.0540444	0.807596	18	3.75	14.25	0.656168	DnaJ protein, putative
PVVCY_1301630	0.0356516	0.0582256	0.612302	92	24.5	67.5	0.0380955	0.0544911	0.699114	95	23	72	0.655708	conserved Plasmodium protein, unknown function
PVVCY_0800900	0.0439036	0.0693771	0.632826	118	31	87	0.0439036	0.0647022	0.678549	116	29	87	0.655687	translocon component PTEX150, putative
PVVCY_0401380	0.0557935	0.0945419	0.590146	90	24.5	65.5	0.0593263	0.0823841	0.720119	91	21.5	69.5	0.655132	conserved Plasmodium protein, unknown function
PVVCY_1000270	0.0500765	0.0719837	0.695664	32	8	24	0.0500765	0.0814876	0.614528	33	9	24	0.655096	conserved Plasmodium protein, unknown function
PVVCY_1302920	0.0226169	0.0524767	0.430989	6	2	4	0.0226169	0.0257795	0.877321	5	1	4	0.654155	conserved Plasmodium protein, unknown function
PVVCY_1303520	0.0509699	0.0801853	0.635652	131	34.5	96.5	0.0523173	0.0790937	0.66146	133	34	99	0.648556	duffy-binding protein
PVVCY_0200890	0.0441531	0.0546572	0.807819	21	5	16	0.0440727	0.090139	0.488941	24	8	16	0.64838	thrombospondin related sporozoite protein, putative
PVVCY_1003500	0.0169963	0.0255015	0.666485	20	5	15	0.0158512	0.0255015	0.621579	19	5	14	0.644032	conserved Plasmodium protein, unknown function
PVVCY_1305170	0.0388361	0.0612018	0.634558	51	16	35	0.0371418	0.0591459	0.627968	49	15.5	33.5	0.631263	MSP7-like protein
PVVCY_1303550	0.0103865	0.011294	0.919641	5	1	4	0.00777698	0.0227524	0.34181	5	2	3	0.630726	conserved Plasmodium protein, unknown function
PVVCY_0901430	0.0314968	0.0522301	0.60304	146	39	107	0.0310472	0.0473833	0.655234	141	35.5	105.5	0.629137	serine esterase, putative
PVVCY_1200750	0.022548	0.0315596	0.714458	64	15.5	48.5	0.0218377	0.0409992	0.532636	67	20	47	0.623547	conserved Plasmodium protein, unknown function
PVVCY_0902400	0.0168021	0.0201663	0.833173	5	1	4	0.0168021	0.0408899	0.410909	6	2	4	0.622041	conserved Plasmodium protein, unknown function
PVVCY_0501320	0.0639324	0.0890926	0.717595	28	7	21	0.0607995	0.116307	0.522748	29	9	20	0.620171	conserved Plasmodium protein, unknown function
PVVCY_1303750	0.0268039	0.0708094	0.378536	29	10.5	18.5	0.0312357	0.0362902	0.860719	27	5.5	21.5	0.619627	conserved Plasmodium protein, unknown function
PVVCY_1100850	0.0553168	0.0970172	0.570175	64	20.5	43.5	0.05405	0.0817224	0.661386	60	17.5	42.5	0.615781	6-cysteine protein
PVVCY_1200820	0.0299758	0.0367403	0.815883	36	8	28	0.026722	0.0653571	0.408862	39	14	25	0.612372	conserved Plasmodium protein, unknown function
PVVCY_1004370	0.051944	0.0794408	0.653871	60	16	44	0.0422195	0.0742855	0.568341	51	15	36	0.611106	translocation associated membrane protein, putative
PVVCY_0401710	0.0657646	0.123976	0.530463	188	57.3333	130.667	0.0671279	0.0971236	0.691159	179	45.8333	133.167	0.610811	high molecular weight rhoptry protein 3, putative
PVVCY_0100840	0.0238611	0.0668707	0.356824	10	4	6	0.0279515	0.0325057	0.859894	9	2	7	0.608359	conserved Plasmodium protein, unknown function
PVVCY_1305190	0.0501817	0.0871086	0.576082	38	11	27	0.0502139	0.0785444	0.639306	37	10	27	0.607694	MSP7-like protein
PVVCY_1102940	0.0292063	0.0494992	0.590037	60	18	42	0.0291923	0.0467503	0.624431	59	17	42	0.607234	amino acid transporter, putative
PVVCY_0904330	0.042954	0.0762705	0.56318	84	25	59	0.0500923	0.0779683	0.642471	94	25.5	68.5	0.602826	conserved Plasmodium protein, unknown function
PVVCY_1203160	0.0467051	0.0784768	0.595145	207	55	152	0.0506694	0.0838306	0.604426	223	58.5	164.5	0.599786	conserved Plasmodium protein, unknown function
PVVCY_1102750	0.0465115	0.0720168	0.645843	55	14	41	0.0429664	0.077785	0.552373	53	15	38	0.599108	conserved Plasmodium protein, unknown function
PVVCY_0903060	0.0457261	0.0762064	0.60003	106	29	77	0.0488142	0.0816087	0.59815	113	31	82	0.59909	conserved Plasmodium protein, unknown function
PVVCY_1305640	0.0497783	0.088427	0.562931	121	34	87	0.053075	0.0840406	0.63154	125	32.5	92.5	0.597236	secreted ookinete protein, putative
PVVCY_0401370	0.0215093	0.0357279	0.602032	62	16	46	0.0210301	0.035769	0.587941	61	16	45	0.594987	conserved Plasmodium protein, unknown function
PVVCY_1303740	0.0372535	0.0644165	0.578322	107	29	78	0.0333458	0.0551995	0.604097	95	25	70	0.591209	conserved Plasmodium protein, unknown function
PVVCY_1101050	0.0282051	0.0514323	0.548394	65	18.5	46.5	0.0297615	0.0470598	0.632418	66	17	49	0.590406	conserved Plasmodium protein, unknown function
PVVCY_1401900	0.044815	0.0694945	0.644871	93	23.3333	69.6667	0.0417254	0.0778847	0.535733	91	26	65	0.590302	conserved Plasmodium protein, unknown function
PVVCY_1102820	0.0278811	0.0482934	0.577328	37	12	25	0.0312794	0.0525724	0.594978	41	13	28	0.586153	choline_ethanolaminephosphotransferase, putative
PVVCY_0200150	0.0296403	0.0423721	0.699525	8	2	6	0.0196796	0.0419118	0.469547	6	2	4	0.584536	conserved Plasmodium protein, unknown function
PVVCY_1201700	0.0387932	0.0635002	0.610915	70	19.5	50.5	0.0372231	0.0668682	0.556663	69	20.5	48.5	0.583789	diacylglycerol O-acyltransferase, putative
PVVCY_0800480	0.0396135	0.0636976	0.621899	305	79.5	225.5	0.0389027	0.0728632	0.533914	312	90.5	221.5	0.577906	conserved Plasmodium protein, unknown function
PVVCY_1300990	0.0563578	0.0931847	0.604796	54	16.5	37.5	0.0547702	0.0994178	0.550909	54	17.5	36.5	0.577852	1-acyl-sn-glycerol-3-phosphate acyltransferase, putative
PVVCY_1402480	0.0401623	0.0762096	0.526998	44	12.5	31.5	0.0420699	0.0670964	0.627007	44	11	33	0.577002	conserved Plasmodium protein, unknown function
PVVCY_0801700	0.0325505	0.0667327	0.487774	63	19.5	43.5	0.0325589	0.0489903	0.664598	58	14.5	43.5	0.576186	conserved Plasmodium protein, unknown function
PVVCY_1003960	0.0592727	0.112148	0.528523	32	9.5	22.5	0.0619622	0.0999276	0.620071	32	8.5	23.5	0.574297	conserved Plasmodium protein, unknown function
PVVCY_1004450	0.0253633	0.0408768	0.620481	65	17	48	0.0226902	0.0432714	0.524369	61	18	43	0.572425	conserved Plasmodium protein, unknown function
PVVCY_0201320	0.0223256	0.0347216	0.642989	28	7	21	0.0223339	0.044866	0.497792	30	9	21	0.570391	ribosome biogenesis protein BRX1 homolog, putative
PVVCY_1303480	0.0113192	0.0148626	0.761591	9	2	7	0.0113192	0.0300257	0.376984	11	4	7	0.569287	conserved Plasmodium protein, unknown function
PVVCY_1104370	0.072372	0.139852	0.517491	87	29	58	0.0736265	0.11929	0.617204	84	25	59	0.567348	phosphatidylserine synthase, putative
PVVCY_1101180	0.0282426	0.0475458	0.594008	49	13	36	0.0274249	0.0514952	0.532571	49	14	35	0.563289	conserved Plasmodium protein, unknown function
PVVCY_1101200	0.0211037	0.0310907	0.678779	12	3	9	0.0187217	0.0418227	0.447645	12	4	8	0.563212	apical rhoptry neck protein, putative
PVVCY_1302510	0.0244204	0.0333412	0.732437	23	5.5	17.5	0.0230033	0.0585556	0.392845	26	9.5	16.5	0.562641	biotin protein ligase, putative
PVVCY_0801580	0.0312938	0.0576647	0.542685	156	45.5	110.5	0.0304354	0.0523468	0.581418	149	41.5	107.5	0.562051	conserved Plasmodium protein, unknown function
PVVCY_0501950	0.0279498	0.0609669	0.458442	33	13	20	0.030816	0.0463858	0.664341	32	10	22	0.561392	CCAT-binding transcription factor-like protein, putative
PVVCY_0800650	0.0426964	0.0793378	0.538159	146	48.1667	97.8333	0.0431391	0.0741859	0.5815	144	45.1667	98.8333	0.559829	sporozoite invasion-associated protein 1, putative
PVVCY_0801570	0.0263105	0.0467057	0.563326	30	9	21	0.0288651	0.0520794	0.554252	33	10	23	0.558789	conserved Plasmodium protein, unknown function
PVVCY_1003870	0.0582459	0.103908	0.560552	36	10	26	0.0512862	0.0928754	0.552204	32	9	23	0.556378	conserved Plasmodium protein, unknown function
PVVCY_1001870	0.0355071	0.0516324	0.68769	27	7	20	0.0282874	0.0668877	0.422908	25	9	16	0.555299	conserved Plasmodium protein, unknown function
PVVCY_1303870	0.0627039	0.122855	0.51039	29	9.5	19.5	0.0610288	0.102068	0.597922	27	8	19	0.554156	conserved Plasmodium protein, unknown function
PVVCY_1203850	0.0458341	0.0803996	0.570079	216	67	149	0.0456629	0.086215	0.52964	220	71.5	148.5	0.549859	ABC transporter B family member 1, putative multidrug resistance protein 1, putative
PVVCY_1401840	0.0283307	0.0538205	0.526393	143	40.8333	102.167	0.0287617	0.0503537	0.571194	142	38.3333	103.667	0.548793	conserved Plasmodium protein, unknown function
PVVCY_0600930	0.0316508	0.0593937	0.532898	50	15	35	0.0274842	0.049331	0.557139	43	12.5	30.5	0.545019	conserved Plasmodium protein, unknown function
PVVCY_0701780	0.0186473	0.036118	0.51629	35	10	25	0.0186376	0.0325091	0.573303	34	9	25	0.544797	conserved Plasmodium protein, unknown function
PVVCY_1306630	0.0566031	0.10382	0.545205	147	45.5	101.5	0.05774	0.10644	0.542464	150	46.5	103.5	0.543834	conserved Plasmodium protein, unknown function
PVVCY_1102720	0.0298258	0.0551217	0.541091	47	14	33	0.0298258	0.0551217	0.541091	47	14	33	0.541091	E3 ubiquitin-protein ligase RNF5, putative
PVVCY_1004000	0.0342971	0.0687812	0.49864	226	69	157	0.0355203	0.061048	0.581842	224	61.5	162.5	0.540241	conserved Plasmodium protein, unknown function
PVVCY_1402050	0.029853	0.0530266	0.562981	134	38.1667	95.8333	0.0301692	0.0588217	0.512892	139	42.1667	96.8333	0.537937	conserved Plasmodium protein, unknown function
PVVCY_1102590	0.032511	0.0584465	0.556252	34	9.5	24.5	0.0318553	0.0614548	0.518353	34	10	24	0.537303	conserved Plasmodium protein, unknown function
PVVCY_0501030	0.0383732	0.0623512	0.615437	11	3	8	0.0383732	0.0843426	0.454968	12	4	8	0.535203	cytochrome c oxidase copper chaperone, putative
PVVCY_1405530	0.0549966	0.102185	0.538207	92	28	64	0.0509722	0.0965267	0.528063	86	26.5	59.5	0.533135	sphingomyelin phosphodiesterase, putative
PVVCY_1002130	0.0380504	0.0698703	0.544586	83	24.5	58.5	0.0380419	0.0729374	0.521569	84	25.5	58.5	0.533077	major facilitator superfamily domain-containing protein, putative
PVVCY_1404430	0.027124	0.0513455	0.528264	553	173.667	379.333	0.0268838	0.0502051	0.535479	546	170	376	0.531872	cyclin-related protein, putative
PVVCY_1001420	0.0399559	0.0731597	0.546147	415	124.5	290.5	0.04186	0.0815857	0.51308	442	138	304	0.529613	cysteine repeat modular protein 1, putative
PVVCY_1102520	0.0781112	0.154283	0.506285	106	35.3333	70.6667	0.0792771	0.144649	0.548065	105	33.3333	71.6667	0.527175	sphingomyelin synthase 2, putative
PVVCY_1104070	0.0228206	0.061828	0.369097	16	6	10	0.020546	0.0300246	0.684307	12	3	9	0.526702	conserved Plasmodium protein, unknown function
PVVCY_0903360	0.0458733	0.0852099	0.538356	36	11.8333	24.1667	0.043904	0.0853157	0.514607	35	11.8333	23.1667	0.526482	PQ-loop repeat-containing protein
PVVCY_0700170	0.0136832	0.0179926	0.760492	8	2	6	0.0159946	0.0552384	0.289556	13	6	7	0.525024	conserved Plasmodium protein, unknown function
PVVCY_0802870	0.0260295	0.0484416	0.537339	163	55	108	0.0248082	0.0484135	0.512424	158	55	103	0.524882	merozoite surface protein 1
PVVCY_1403910	0.0268999	0.0468189	0.574552	63	18.1667	44.8333	0.0265967	0.0561642	0.473553	66	21.6667	44.3333	0.524053	conserved Plasmodium protein, unknown function
PVVCY_1001400	0.0355507	0.065973	0.538867	103	30.5	72.5	0.0345787	0.0679623	0.508792	102	31.5	70.5	0.523829	conserved Plasmodium protein, unknown function
PVVCY_1102040	0.0442562	0.0890514	0.496973	67	21.8333	45.1667	0.0442607	0.080406	0.550465	65	19.8333	45.1667	0.523719	merozoite surface protein 10, putative
PVVCY_1102470	0.0241863	0.0410142	0.589705	18	5.5	12.5	0.0222373	0.0485921	0.457632	18	6.5	11.5	0.523668	N-acetylglucosaminylphosphatidylinositol deacetylase, putative
PVVCY_1404910	0.0194773	0.0345207	0.564219	10	3	7	0.0166636	0.0345207	0.482714	9	3	6	0.523467	cytochrome b5, putative
PVVCY_0903630	0.0564961	0.104984	0.538142	28	9	19	0.0534141	0.104984	0.508785	27	9	18	0.523464	conserved Plasmodium protein, unknown function
PVVCY_1102560	0.0124984	0.0214441	0.582834	14	4	10	0.0124957	0.0269275	0.464048	15	5	10	0.523441	conserved Plasmodium protein, unknown function
PVVCY_0601930	0.0265785	0.0508214	0.522979	61	18	43	0.0234403	0.0449915	0.520994	54	16	38	0.521986	conserved Plasmodium protein, unknown function
PVVCY_1400620	0.0340948	0.0621539	0.548554	135	39	96	0.0322767	0.0655161	0.492653	132	41	91	0.520603	conserved Plasmodium protein, unknown function
PVVCY_1200890	0.0290355	0.0566342	0.512685	119	35	84	0.0297516	0.0565375	0.526227	121	35	86	0.519456	conserved Plasmodium protein, unknown function
PVVCY_1200110	0.0563894	0.132747	0.424789	32	11	21	0.0566411	0.0923518	0.613318	29	8	21	0.519054	ATP-dependent RNA helicase DDX51, putative
PVVCY_1402460	0.0479187	0.0804434	0.595683	45	12.5	32.5	0.0456715	0.104269	0.438016	47	16	31	0.516849	conserved Plasmodium protein, unknown function
PVVCY_1400600	0.0113964	0.0193963	0.587557	11	3	8	0.00853527	0.0193525	0.441042	9	3	6	0.5143	conserved Plasmodium protein, unknown function
PVVCY_1002060	0.0198035	0.0434866	0.455394	15	5	10	0.0197967	0.0346376	0.571538	14	4	10	0.513466	protein archease, putative
PVVCY_1303100	0.0229264	0.0412059	0.556387	27	8	19	0.0192789	0.0410289	0.469887	24	8	16	0.513137	conserved Plasmodium protein, unknown function
PVVCY_0800330	0.0241575	0.0442588	0.545823	191	57	134	0.0243425	0.0506686	0.480427	200	65	135	0.513125	6-cysteine protein liver specific protein 2, putative
PVVCY_1004420	0.0594312	0.12298	0.483258	41	12.5	28.5	0.0551235	0.101725	0.541889	37	10.5	26.5	0.512574	conserved Plasmodium protein, unknown function
PVVCY_0200900	0.0353319	0.0593223	0.595592	59	17	42	0.0344911	0.0812335	0.424592	64	23	41	0.510092	parasite-infected erythrocyte surface protein
PVVCY_1001480	0.053862	0.109787	0.490606	66	22	44	0.0525716	0.0992855	0.529499	63	20	43	0.510053	inhibitor of cysteine proteases, putative
PVVCY_1201530	0.0279078	0.0465441	0.5996	22	6	16	0.0332664	0.0791711	0.420184	29	10	19	0.509892	conserved Plasmodium protein, unknown function
PVVCY_1401930	0.0234605	0.05437	0.431498	69	23.5	45.5	0.0276709	0.0471407	0.586986	74	20.5	53.5	0.509242	N2,N2-dimethylguanosine tRNA methyltransferase, putative
PVVCY_1002150	0.0310038	0.0629987	0.492135	45	15	30	0.0330696	0.063368	0.521866	47	15	32	0.507	conserved Plasmodium protein, unknown function
PVVCY_1201790	0.0324889	0.0607741	0.534585	96	29	67	0.0320049	0.0672483	0.475921	98	32	66	0.505253	peptidase, putative
PVVCY_1405790	0.024629	0.0488407	0.504273	38	11	27	0.0246376	0.0487581	0.505303	38	11	27	0.504788	GAS8-like protein, putative
PVVCY_0800790	0.0436226	0.0756208	0.57686	96	28.5	67.5	0.0420128	0.097141	0.432492	101	36	65	0.504676	erythrocyte vesicle protein 1, putative
PVVCY_1003840	0.0339913	0.0726552	0.467845	111	34	77	0.0344465	0.0637025	0.54074	108	30	78	0.504293	conserved Plasmodium protein, unknown function
PVVCY_1401060	0.0531002	0.0992239	0.535155	227	71	156	0.0501062	0.105994	0.472729	223	75.5	147.5	0.503942	conserved Plasmodium protein, unknown function
PVVCY_0501850	0.0223833	0.0311268	0.719101	15	4	11	0.0182738	0.0634623	0.287948	17	8	9	0.503524	apicoplast ribosomal protein L27 precursor, putative
PVVCY_0800280	0.0282092	0.0591947	0.47655	53	17	36	0.0274207	0.051903	0.528307	50	15	35	0.502428	conserved Plasmodium protein, unknown function
PVVCY_0800180	0.0249526	0.0634547	0.393235	70	26.5	43.5	0.0258224	0.0425489	0.606888	63	18	45	0.500061	alpha_beta hydrolase, putative
PVVCY_1104580	0.0289079	0.0682137	0.423785	38	13.5	24.5	0.0482558	0.0840857	0.573889	57	16.5	40.5	0.498837	conserved Plasmodium protein, unknown function
PVVCY_1202220	0.0274712	0.0501183	0.548126	20	5.5	14.5	0.0245875	0.0547874	0.448781	19	6	13	0.498453	conserved Plasmodium protein, unknown function
PVVCY_1401990	0.0153023	0.0268195	0.570566	10	3	7	0.0153035	0.0359656	0.425503	11	4	7	0.498035	ATP-dependent Clp protease adapter protein ClpS, putative
PVVCY_1003140	0.0402306	0.0805108	0.499692	356	108	248	0.0389795	0.0785664	0.496135	346	105.5	240.5	0.497914	conserved Plasmodium protein, unknown function
PVVCY_1201960	0.0215258	0.0432824	0.497333	201	62.5	138.5	0.0226295	0.045431	0.498107	211	65.5	145.5	0.49772	ABC transporter I family member 1, putative
PVVCY_0900250	0.0125436	0.0200996	0.624069	5	1.5	3.5	0.0125436	0.033805	0.371056	6	2.5	3.5	0.497563	60S acidic ribosomal protein P1, putative
PVVCY_0500740	0.0180391	0.0513216	0.351492	24	9	15	0.0180435	0.0280454	0.643368	20	5	15	0.49743	phospholipid scramblase, putative
PVVCY_0903300	0.0257226	0.0518213	0.49637	183	54	129	0.0253172	0.0508258	0.498117	180	53	127	0.497243	conserved Plasmodium protein, unknown function
PVVCY_1200200	0.028738	0.0655756	0.438243	118	41	77	0.0279725	0.0507205	0.551502	107	32	75	0.494873	conserved Plasmodium protein, unknown function
PVVCY_0903470	0.0335742	0.0670668	0.500608	78	26	52	0.0315596	0.0646697	0.488012	74	25	49	0.49431	conserved Plasmodium protein, unknown function
PVVCY_0904310	0.031668	0.0661319	0.478861	54	16.5	37.5	0.0316524	0.0620988	0.50971	53	15.5	37.5	0.494285	conserved Plasmodium protein, unknown function
PVVCY_1306250	0.0134924	0.0279219	0.483219	26	8	18	0.0104744	0.0208308	0.502832	20	6	14	0.493026	conserved Plasmodium protein, unknown function
PVVCY_0601660	0.0151447	0.0309171	0.489849	25	8	17	0.0151462	0.0309043	0.4901	25	8	17	0.489974	conserved Plasmodium protein, unknown function
PVVCY_1301770	0.0337609	0.0715852	0.471619	87	26.1667	60.8333	0.0320511	0.063107	0.507885	81	23.1667	57.8333	0.489752	conserved Plasmodium protein, unknown function
PVVCY_0800910	0.0381945	0.0732872	0.521162	221	63.5	157.5	0.0370755	0.0812124	0.456525	223	70	153	0.488843	conserved Plasmodium protein, unknown function
PVVCY_1001300	0.0285629	0.054449	0.52458	104	31	73	0.0275639	0.060878	0.452772	105	34.5	70.5	0.488676	SET domain protein, putative
PVVCY_1004440	0.0284715	0.0527996	0.539237	42	13	29	0.0304193	0.0695027	0.43767	48	17	31	0.488453	conserved Plasmodium protein, unknown function
PVVCY_1403440	0.0293967	0.0610936	0.481175	103	34	69	0.0278701	0.0564912	0.493352	97	31.5	65.5	0.487264	perforin-like protein 2
PVVCY_0401920	0.0297594	0.0611817	0.48641	219	68.3333	150.667	0.0290394	0.0599252	0.484594	214	66.8333	147.167	0.485502	conserved Plasmodium protein, unknown function
PVVCY_1200680	0.0276454	0.0597661	0.462559	79	25.5	53.5	0.0288397	0.0568309	0.507466	80	24.1667	55.8333	0.485012	conserved Plasmodium protein, unknown function
PVVCY_1400150	0.00652952	0.013478	0.484456	6	2	4	0.00652952	0.013478	0.484456	6	2	4	0.484456	orotate phosphoribosyltransferase, putative
PVVCY_0904270	0.0359488	0.0764223	0.470397	145	44	101	0.0383333	0.0772308	0.496347	152	44.5	107.5	0.483372	conserved Plasmodium protein, unknown function
PVVCY_0903660	0.0274006	0.0517362	0.529621	130	37.5	92.5	0.0248327	0.0568362	0.436916	125	41	84	0.483268	conserved Plasmodium protein, unknown function
PVVCY_0501860	0.0203074	0.0466674	0.435152	44	15	29	0.0171217	0.0323456	0.529335	35	10.5	24.5	0.482243	thioredoxin-like associated protein 2, putative
PVVCY_0602110	0.0420794	0.0882328	0.476913	82	28	54	0.0402279	0.0825439	0.487352	78	26.3333	51.6667	0.482132	conserved Plasmodium protein, unknown function
PVVCY_0903520	0.0299509	0.054397	0.550598	17	5	12	0.0223599	0.0542946	0.411825	14	5	9	0.481212	conserved Plasmodium protein, unknown function
PVVCY_0800890	0.028243	0.0557424	0.50667	98	30.5	67.5	0.0299064	0.0657148	0.455094	107	35.5	71.5	0.480882	conserved Plasmodium protein, unknown function
PVVCY_0902710	0.0210749	0.0536648	0.392714	26	10	16	0.0210749	0.0371584	0.567165	23	7	16	0.47994	spermidine synthase, putative
PVVCY_0903550	0.037454	0.076116	0.492064	157	51	106	0.037814	0.0808644	0.467623	161	54	107	0.479843	subtilisin-like protease 2, putative
PVVCY_1004270	0.0407851	0.107294	0.380125	44	15.5	28.5	0.0385918	0.0673633	0.572891	37	10	27	0.476508	conserved Plasmodium protein, unknown function
PVVCY_1303350	0.0242758	0.0643032	0.377522	8	3	5	0.0242758	0.0422505	0.574569	7	2	5	0.476046	conserved Plasmodium protein, unknown function
PVVCY_1302700	0.0380218	0.0787059	0.483087	152	46.5	105.5	0.0378687	0.0810677	0.467125	153	48	105	0.475106	conserved Plasmodium protein, unknown function
PVVCY_0904600	0.0239977	0.0563979	0.425507	162	57.8333	104.167	0.0252223	0.0482061	0.523218	159	49.5	109.5	0.474363	merozoite adhesive erythrocytic binding protein
PVVCY_1401920	0.0344252	0.0741598	0.464203	87	27.1667	59.8333	0.0323646	0.0670468	0.482717	81	24.6667	56.3333	0.47346	conserved Plasmodium protein, unknown function
PVVCY_1305730	0.04107	0.0774352	0.53038	81	28.5	52.5	0.037483	0.0902346	0.415396	81	33	48	0.472888	sodium-dependent phosphate transporter, putative
PVVCY_1304510	0.0259744	0.0565037	0.459693	138	47	91	0.0262607	0.0540465	0.485891	137	45	92	0.472792	conserved Plasmodium protein, unknown function
PVVCY_1406420	0.0417262	0.0757587	0.550778	24	7	17	0.0391696	0.0993064	0.394432	25	9	16	0.472605	conserved Plasmodium protein, unknown function
PVVCY_0501130	0.033504	0.068748	0.487345	152	48.5	103.5	0.0341707	0.0746681	0.457635	158	52.5	105.5	0.47249	conserved Plasmodium protein, unknown function
PVVCY_1400800	0.024421	0.045217	0.540085	39	11	28	0.0217622	0.0537854	0.404612	38	13	25	0.472349	fork head domain protein, putative
PVVCY_1301030	0.0166591	0.0358274	0.464983	23	9	14	0.0190795	0.0398459	0.478832	26	10	16	0.471907	fructose-bisphosphate aldolase, putative
PVVCY_1201520	0.0260322	0.0630789	0.412693	46	16	30	0.0269191	0.0508121	0.529777	44	13	31	0.471235	conserved Plasmodium protein, unknown function
PVVCY_1201810	0.0263986	0.0597586	0.441755	94	30.5	63.5	0.0261928	0.0526004	0.497959	90	27	63	0.469857	conserved Plasmodium protein, unknown function
PVVCY_1200360	0.0204172	0.0388243	0.525888	19	6	13	0.0188063	0.0457015	0.411503	19	7	12	0.468696	conserved Plasmodium protein, unknown function
PVVCY_0903900	0.0333744	0.0780847	0.427412	157	52.1667	104.833	0.033535	0.0663658	0.505305	150	44.6667	105.333	0.466359	conserved Plasmodium protein, unknown function
PVVCY_1303130	0.0215492	0.0481587	0.447463	115	39.5	75.5	0.0221279	0.0456504	0.484725	115	37.5	77.5	0.466094	potassium channel, putative
PVVCY_1100370	0.0197935	0.0361412	0.547673	34	10	24	0.0181318	0.0472422	0.383805	35	13	22	0.465739	4-diphosphocytidyl-2-C-methyl-D-erythritol kinase, putative
PVVCY_0500810	0.0148632	0.0296027	0.502088	10	3	7	0.021347	0.0497608	0.428992	15	5	10	0.46554	HORMA domain protein, putative
PVVCY_0904480	0.0483944	0.110352	0.438546	136	42	94	0.0473337	0.0963089	0.491478	129	37	92	0.465012	CCAAT-box DNA binding protein subunit B, putative
PVVCY_0600670	0.0270103	0.0575666	0.469202	76	23.5	52.5	0.0264903	0.0575286	0.460472	75	23.5	51.5	0.464837	conserved Plasmodium protein, unknown function
PVVCY_1406740	0.030235	0.0592249	0.510512	16	5	11	0.0246653	0.0590283	0.417855	14	5	9	0.464183	conserved rodent malaria protein, unknown function
PVVCY_1400890	0.0400728	0.0773686	0.517947	50	15	35	0.0394856	0.0966241	0.408651	53	18.5	34.5	0.463299	conserved Plasmodium protein, unknown function
PVVCY_0901520	0.0359215	0.0884603	0.406075	30	12	18	0.0338918	0.0652653	0.519293	26	9	17	0.462684	conserved Plasmodium protein, unknown function
PVVCY_1302000	0.00967391	0.0209413	0.461953	6	2	4	0.00967391	0.0209413	0.461953	6	2	4	0.461953	conserved Plasmodium protein, unknown function
PVVCY_1000230	0.0355305	0.0650899	0.545867	17	5	12	0.0295056	0.078636	0.375218	16	6	10	0.460542	conserved Plasmodium protein, unknown function
PVVCY_0101120	0.0156371	0.0354209	0.441465	21	7	14	0.0145093	0.0302572	0.479532	19	6	13	0.460499	conserved Plasmodium protein, unknown function
PVVCY_1402780	0.0504097	0.0986994	0.51074	224	71	153	0.0400894	0.0979281	0.409376	193	70.5	122.5	0.460058	conserved Plasmodium protein, unknown function
PVVCY_1404710	0.0228352	0.0467238	0.488729	21	7	14	0.0228482	0.053518	0.426925	22	8	14	0.457827	subpellicular microtubule protein 2, putative
PVVCY_1102510	0.0625284	0.129253	0.483768	86	30.5	55.5	0.0613569	0.143234	0.428368	88	33.5	54.5	0.456068	sphingomyelin synthase 1, putative
PVVCY_1102490	0.0448733	0.0967939	0.463597	44	15.5	28.5	0.0464776	0.103667	0.448334	46	16.5	29.5	0.455966	conserved Plasmodium protein, unknown function
PVVCY_0500280	0.0163738	0.0378167	0.432978	15	5	10	0.018038	0.0377498	0.477829	16	5	11	0.455403	conserved Plasmodium protein, unknown function
PVVCY_1001130	0.0215462	0.0492199	0.437754	40	14	26	0.0232255	0.0492556	0.47153	42	14	28	0.454642	conserved Plasmodium protein, unknown function
PVVCY_0900750	0.0348895	0.0790265	0.441491	99	31.5	67.5	0.0332938	0.0712353	0.467378	93	28.5	64.5	0.454435	conserved Plasmodium protein, unknown function
PVVCY_1303730	0.0293277	0.0695388	0.421747	124	44	80	0.0304637	0.0628241	0.484904	123	40	83	0.453325	conserved Plasmodium protein, unknown function
PVVCY_1406020	0.0302191	0.0625083	0.483441	83	26	57	0.0285878	0.0676483	0.422594	82	28	54	0.453018	conserved Plasmodium protein, unknown function
PVVCY_1300800	0.0294813	0.0685216	0.430248	188	60.6667	127.333	0.0317278	0.0667514	0.475312	196	59.1667	136.833	0.45278	conserved Plasmodium protein, unknown function
PVVCY_0901240	0.0216552	0.0473932	0.456926	54	17.5	36.5	0.0198635	0.0444804	0.446567	50	16.5	33.5	0.451746	conserved Plasmodium protein, unknown function
PVVCY_0600530	0.025205	0.0589654	0.427454	211	69.1667	141.833	0.025295	0.0532262	0.475236	205	62.6667	142.333	0.451345	conserved Plasmodium protein, unknown function
PVVCY_0501600	0.0505895	0.112172	0.450998	24	9	15	0.0505895	0.112172	0.450998	24	9	15	0.450998	protein phosphatase inhibitor 3, putative
PVVCY_1304570	0.0126968	0.0281908	0.450389	6	2	4	0.0126968	0.0281908	0.450389	6	2	4	0.450389	conserved Plasmodium protein, unknown function
PVVCY_1302990	0.023607	0.0502399	0.469885	71	22.5	48.5	0.0226225	0.0525119	0.430807	70	23.5	46.5	0.450346	conserved Plasmodium protein, unknown function
PVVCY_1400740	0.00818818	0.0125872	0.650518	8	2	6	0.00956161	0.0384135	0.248913	13	6	7	0.449716	DnaJ protein, putative
PVVCY_0500840	0.037645	0.0845484	0.445248	95	33.5	61.5	0.0382648	0.0846234	0.452177	96	33.5	62.5	0.448712	conserved Plasmodium protein, unknown function
PVVCY_0300580	0.0421021	0.0887245	0.474526	135	45	90	0.043306	0.102454	0.422688	144	51.5	92.5	0.448607	serine repeat antigen 4, putative
PVVCY_1302050	0.0260883	0.0698307	0.373593	69	29	40	0.0327241	0.0625112	0.523493	76	26	50	0.448543	conserved Plasmodium protein, unknown function
PVVCY_0401260	0.0194437	0.0485857	0.400194	45	16	29	0.0194441	0.0392291	0.495656	42	13	29	0.447925	conserved Plasmodium protein, unknown function
PVVCY_1203980	0.0165309	0.0264243	0.625594	20	5	15	0.0137525	0.0509898	0.269711	22	9.5	12.5	0.447653	conserved Plasmodium protein, unknown function
PVVCY_0802930	0.0228272	0.0458121	0.498279	33	10	23	0.0238363	0.0601109	0.396539	37	13	24	0.447409	conserved Plasmodium protein, unknown function
PVVCY_0902070	0.0156836	0.0409099	0.383368	16	6	10	0.0172701	0.0339347	0.508921	16	5	11	0.446144	conserved Plasmodium protein, unknown function
PVVCY_1301430	0.04815	0.109993	0.437757	43	15	28	0.046376	0.102136	0.454062	41	14	27	0.44591	gamete egress and sporozoite traversal protein, putative
PVVCY_0401350	0.0229088	0.0452674	0.506078	18	5	13	0.0211084	0.0548348	0.384945	18	6	12	0.445512	conserved Plasmodium protein, unknown function
PVVCY_1003980	0.0429071	0.0948151	0.452535	70	26	44	0.0424055	0.0967613	0.438249	70	26.5	43.5	0.445392	plasmepsin IV, putative
PVVCY_0901860	0.0271138	0.0617712	0.438939	170	58	112	0.0278609	0.0617012	0.451546	173	58	115	0.445242	conserved Plasmodium protein, unknown function
PVVCY_1104470	0.0240507	0.0521797	0.460921	105	34.5	70.5	0.0237114	0.0552433	0.429218	106	36.5	69.5	0.44507	secreted ookinete protein, putative
PVVCY_0902380	0.0287138	0.0619776	0.463294	53	18	35	0.0278867	0.0654892	0.425822	53	19	34	0.444558	kelch domain-containing protein, putative
PVVCY_1402130	0.0237012	0.0546483	0.433705	100	34	66	0.0226061	0.0496768	0.455064	94	31	63	0.444385	3',5'-cyclic nucleotide phosphodiesterase, putative
PVVCY_1403010	0.0258987	0.0591122	0.438128	88	29.5	58.5	0.0234113	0.0519916	0.450289	79	26	53	0.444209	asparagine-rich antigen, putative
PVVCY_1002750	0.0260516	0.0538781	0.483528	49	16.3333	32.6667	0.0260378	0.0643505	0.404625	52	19.3333	32.6667	0.444076	pantothenate kinase, putative
PVVCY_0500200	0.0289272	0.0743296	0.389175	47	16.5	30.5	0.0313268	0.0627879	0.498931	47	14	33	0.444053	golgi re-assembly stacking protein, putative
PVVCY_1405540	0.0261263	0.0529446	0.493465	43	13.5	29.5	0.0207267	0.053076	0.39051	37	13.5	23.5	0.441987	conserved Plasmodium protein, unknown function
PVVCY_1100780	0.0405855	0.085826	0.472881	121	39.5	81.5	0.0400572	0.0976049	0.410401	125	44.5	80.5	0.441641	conserved Plasmodium protein, unknown function
PVVCY_0201310	0.0293163	0.0606346	0.483492	85	27.3333	57.6667	0.0274962	0.0688506	0.399361	85	30.8333	54.1667	0.441426	60S ribosomal export protein NMD3, putative
PVVCY_0700070	0.0316815	0.104451	0.303315	37	14	23	0.0331602	0.0572571	0.579145	32	8	24	0.44123	Plasmodium exported protein (PHIST), unknown function
PVVCY_0600700	0.0291861	0.0646787	0.451247	352	120.167	231.833	0.0302718	0.0702196	0.431102	370	129.5	240.5	0.441175	cysteine repeat modular protein 3, putative
PVVCY_0401170	0.0315545	0.0810294	0.38942	39	15	24	0.0342449	0.0697062	0.491275	39	13	26	0.440348	conserved Plasmodium protein, unknown function
PVVCY_1404470	0.0224347	0.0405875	0.55275	38	11	27	0.018218	0.0560644	0.324947	37	15	22	0.438848	RNA pseudouridylate synthase, putative
PVVCY_1403190	0.0266629	0.0612291	0.435462	124	43.5	80.5	0.0268159	0.0606467	0.442166	124	43	81	0.438814	GPI ethanolamine phosphate transferase 3, putative
PVVCY_1303560	0.018027	0.0345259	0.52213	25	7	18	0.0139976	0.0393922	0.35534	22	8	14	0.438735	conserved Plasmodium protein, unknown function
PVVCY_1400760	0.0207489	0.0367279	0.564937	24	7	17	0.0182687	0.0586818	0.311317	26	11	15	0.438127	conserved Plasmodium protein, unknown function
PVVCY_1302790	0.0175619	0.0373559	0.470123	22	8.5	13.5	0.0142689	0.035186	0.405529	19	8	11	0.437826	glyceraldehyde-3-phosphate dehydrogenase, putative
PVVCY_0802890	0.0255259	0.0557544	0.457827	115	37.5	77.5	0.0251883	0.0604276	0.416834	117	40.5	76.5	0.43733	diacylglycerol kinase, putative
PVVCY_1402180	0.018198	0.0416483	0.436946	14	5	9	0.018198	0.0416483	0.436946	14	5	9	0.436946	conserved Plasmodium protein, unknown function
PVVCY_1202260	0.0606331	0.125342	0.483743	36	12	24	0.0579558	0.148979	0.38902	37	14	23	0.436381	conserved Plasmodium protein, unknown function
PVVCY_1204020	0.0337513	0.0722416	0.467201	13	5	8	0.0294055	0.0726054	0.405005	12	5	7	0.436103	mitochondrial import receptor subunit TOM22, putative
PVVCY_1001330	0.0283963	0.0662634	0.428536	45	16	29	0.0274056	0.0618829	0.442863	43	15	28	0.4357	conserved Plasmodium protein, unknown function
PVVCY_1103770	0.0209644	0.0588608	0.356169	31	12	19	0.0277073	0.053784	0.515159	36	11	25	0.435664	conserved Plasmodium protein, unknown function
PVVCY_0801360	0.0156719	0.0461664	0.339464	19	7.5	11.5	0.0211928	0.0399104	0.531008	22	6.5	15.5	0.435236	ribonuclease H2 subunit C, putative
PVVCY_1401300	0.0263865	0.0566214	0.466017	259	83	176	0.0252479	0.0626126	0.40324	260	91.5	168.5	0.434628	conserved Plasmodium protein, unknown function
PVVCY_1000290	0.0255373	0.0571541	0.446814	356	113.5	242.5	0.0252195	0.0597347	0.422192	358	118.5	239.5	0.434503	conserved Plasmodium protein, unknown function
PVVCY_1103170	0.0286962	0.0586347	0.489407	50	14.5	35.5	0.030336	0.0801001	0.378726	57	19.5	37.5	0.434067	conserved Plasmodium protein, unknown function
PVVCY_1405740	0.0272216	0.0557119	0.488613	83	26.5	56.5	0.02649	0.0699864	0.378502	88	33	55	0.433558	ATP-dependent RNA helicase DBP9, putative
PVVCY_1302300	0.0349481	0.0788142	0.443424	61	19.5	41.5	0.0315209	0.0744168	0.423572	56	18.5	37.5	0.433498	conserved Plasmodium protein, unknown function
PVVCY_1201300	0.0262811	0.0551776	0.476299	39	11.5	27.5	0.0195088	0.0501462	0.389038	31	10.5	20.5	0.432669	conserved Plasmodium protein, unknown function
PVVCY_0301280	0.0113879	0.0269106	0.423176	13	5	8	0.0106743	0.0241483	0.442031	12	4.5	7.5	0.432604	hypothetical protein
PVVCY_0700840	0.0343901	0.0770887	0.446111	49	17.5	31.5	0.0343602	0.0820317	0.418864	50	18.5	31.5	0.432488	quinone oxidoreductase, putative
PVVCY_0501040	0.0207459	0.0402905	0.514908	14	4.5	9.5	0.0141216	0.0404171	0.349398	11	4.5	6.5	0.432153	conserved Plasmodium protein, unknown function
PVVCY_0700110	0.0265703	0.0632205	0.420281	237	82	155	0.0282252	0.0636704	0.443301	247	82.5	164.5	0.431791	conserved Plasmodium protein, unknown function
PVVCY_0601650	0.0292169	0.0655441	0.44576	111	38	73	0.025942	0.0621228	0.417593	101	36	65	0.431677	conserved Plasmodium protein, unknown function
PVVCY_0903460	0.0303539	0.05823	0.521276	62	17.8333	44.1667	0.0220029	0.0647918	0.339594	52	19.8333	32.1667	0.430435	conserved Plasmodium protein, unknown function
PVVCY_0700100	0.0334833	0.0727092	0.46051	20	7	13	0.0334833	0.0836965	0.400056	21	8	13	0.430283	conserved Plasmodium protein, unknown function
PVVCY_0903910	0.03462	0.0845623	0.409403	216	72.5	143.5	0.0353638	0.0783854	0.451153	214	67.5	146.5	0.430278	conserved Plasmodium protein, unknown function
PVVCY_1202510	0.0380253	0.0868166	0.437996	113	41	72	0.0364219	0.086625	0.420455	110	41	69	0.429226	DnaJ protein, putative
PVVCY_0500700	0.0110929	0.0325302	0.341004	14	6	8	0.0110929	0.0215293	0.515248	12	4	8	0.428126	ZIP domain-containing protein, putative
PVVCY_0600080	0.0279695	0.0574656	0.486717	29	9.5	19.5	0.0279681	0.0765829	0.365201	32	12.5	19.5	0.425959	NIMA related kinase 3, putative
PVVCY_0801950	0.0402822	0.0939515	0.428755	303	102.5	200.5	0.0400718	0.0949714	0.421936	303	103.5	199.5	0.425345	conserved Plasmodium protein, unknown function
PVVCY_1401730	0.0358561	0.0814978	0.439965	304	99	205	0.0346903	0.0845726	0.410184	301	102.5	198.5	0.425075	transcription factor with AP2 domain(s)
PVVCY_1406210	0.0364965	0.0997093	0.366029	98	37.5	60.5	0.0405467	0.0840371	0.482486	99	32	67	0.424258	rac-beta serine/threonine protein kinase, putative
PVVCY_1103960	0.0267506	0.0533233	0.501667	66	20	46	0.0232238	0.0670403	0.346416	65	25	40	0.424041	exonuclease, putative
PVVCY_0702100	0.0191746	0.0452617	0.423637	10	4	6	0.0191746	0.0452617	0.423637	10	4	6	0.423637	protein transport protein GOT1, putative
PVVCY_0501270	0.0255067	0.0558316	0.456851	58	20	38	0.0224201	0.0575007	0.38991	54	20.5	33.5	0.42338	protoporphyrinogen oxidase, putative
PVVCY_1302060	0.0346945	0.078883	0.439823	36	13	23	0.0346945	0.0853089	0.406693	37	14	23	0.423258	hemolysin III, putative
PVVCY_1406160	0.0319058	0.0677426	0.470986	23	7.5	15.5	0.0308308	0.0823452	0.37441	24	9	15	0.422698	myosin light chain 1, putative myosin A tail domain interacting protein MTIP, putative
PVVCY_0500880	0.032528	0.0753317	0.431797	115	37.8333	77.1667	0.031449	0.0764111	0.411576	113	38.3333	74.6667	0.421686	conserved Plasmodium protein, unknown function
PVVCY_1004520	0.0273402	0.0654238	0.417894	81	28	53	0.0268055	0.0630883	0.424888	79	27	52	0.421391	conserved Plasmodium protein, unknown function
PVVCY_1004410	0.0246529	0.0583124	0.422774	122	41.5	80.5	0.0229401	0.0546952	0.419416	114	39	75	0.421095	conserved Plasmodium protein, unknown function
PVVCY_1101440	0.0152545	0.0425677	0.358358	15	6	9	0.0169879	0.0351385	0.483454	15	5	10	0.420906	conserved Plasmodium protein, unknown function
PVVCY_1403960	0.0265577	0.067716	0.392192	227	78	149	0.0257377	0.0573827	0.448528	211	66.5	144.5	0.42036	transcription factor with AP2 domain(s), putative
PVVCY_0300150	0.0281669	0.0727388	0.387233	112	38	74	0.0320503	0.0707905	0.452749	121	37	84	0.419991	conserved Plasmodium protein, unknown function
PVVCY_1303640	0.0181101	0.0439703	0.411871	39	14	25	0.0173772	0.0407427	0.426512	37	13	24	0.419191	conserved Plasmodium protein, unknown function
PVVCY_1002290	0.0302497	0.0673938	0.44885	150	48.5	101.5	0.0284392	0.0730875	0.389111	148	52.5	95.5	0.41898	conserved Plasmodium protein, unknown function
PVVCY_1303680	0.0205223	0.0492471	0.416722	21	8	13	0.0205223	0.0492471	0.416722	21	8	13	0.416722	exported protein 2, putative
PVVCY_1101710	0.0216303	0.0501711	0.431131	35	12	23	0.0235449	0.058826	0.400247	39	14	25	0.415689	ras GTPAse, putative
PVVCY_0801140	0.0441864	0.100026	0.441748	23	8	15	0.0441864	0.113522	0.389231	24	9	15	0.415489	conserved protein, unknown function
PVVCY_1202160	0.0303721	0.0603383	0.503363	49	15	34	0.021764	0.0666096	0.326739	41	16.5	24.5	0.415051	conserved Plasmodium protein, unknown function
PVVCY_0802780	0.0577653	0.144191	0.400617	288	105	183	0.0582557	0.135929	0.428575	284	99.5	184.5	0.414596	high molecular weight rhoptry protein 2, putative
PVVCY_0701940	0.0293595	0.070737	0.415052	71	25	46	0.0280557	0.067809	0.413746	68	24	44	0.414399	conserved Plasmodium protein, unknown function
PVVCY_0801230	0.0305069	0.0724715	0.42095	98	33	65	0.0276307	0.0679615	0.406564	90	31	59	0.413757	arginine--tRNA ligase, putative
PVVCY_1002990	0.0282246	0.0689736	0.409209	341	122.5	218.5	0.0258656	0.061861	0.418124	311	110.5	200.5	0.413666	liver specific protein 1, putative
PVVCY_0803110	0.0483804	0.117465	0.41187	161	56.6667	104.333	0.0463007	0.11158	0.414956	154	54	100	0.413413	conserved Plasmodium protein, unknown function
PVVCY_1002490	0.0360014	0.0796166	0.452185	88	28.5	59.5	0.0325719	0.0873725	0.372794	85	31	54	0.41249	conserved Plasmodium protein, unknown function
PVVCY_1100700	0.0388241	0.0970056	0.400225	379	136	243	0.0375385	0.0884132	0.42458	360	125	235	0.412403	conserved Plasmodium protein, unknown function
PVVCY_1101570	0.0207451	0.0395442	0.524604	10	3	7	0.0117779	0.0396361	0.29715	7	3	4	0.410877	conserved Plasmodium protein, unknown function
PVVCY_0801260	0.0522964	0.123432	0.423687	82	30	52	0.0543825	0.13697	0.397039	87	33	54	0.410363	phospholipid or glycerol acyltransferase, putative
PVVCY_0800150	0.0213927	0.0458808	0.466265	74	24	50	0.0172787	0.0488704	0.353562	66	25.5	40.5	0.409913	conserved Plasmodium protein, unknown function
PVVCY_0903950	0.0413265	0.098506	0.419533	300	100.667	199.333	0.0426195	0.106764	0.399195	314	108.667	205.333	0.409364	conserved Plasmodium protein, unknown function
PVVCY_1302120	0.0356559	0.0828255	0.430495	85	28.5	56.5	0.031465	0.0813094	0.386979	78	28	50	0.408737	transcription factor with AP2 domain(s), putative
PVVCY_0700550	0.026836	0.061572	0.435847	154	49	105	0.026185	0.0688201	0.380484	157	54.5	102.5	0.408165	conserved Plasmodium protein, unknown function
PVVCY_0602300	0.0330818	0.0828145	0.399469	166	57.3333	108.667	0.0304285	0.0730925	0.416302	151	50.8333	100.167	0.407886	conserved Plasmodium protein, unknown function
PVVCY_1203250	0.038871	0.0904412	0.429794	259	88	171	0.0371288	0.096408	0.385121	257	93.5	163.5	0.407458	transcription factor with AP2 domain(s), putative
PVVCY_0502330	0.034982	0.0844965	0.414005	372	129	243	0.0343041	0.0857082	0.400243	369	130.5	238.5	0.407124	erythrocyte membrane-associated antigen, putative
PVVCY_1104010	0.0349585	0.0871799	0.400992	144	50.5	93.5	0.0322703	0.0782358	0.412475	132	45.5	86.5	0.406733	conserved Plasmodium protein, unknown function
PVVCY_1000720	0.0212658	0.0498742	0.42639	76	25.5	50.5	0.0199826	0.0519348	0.384763	74	26.5	47.5	0.405577	conserved Plasmodium protein, unknown function
PVVCY_1103980	0.0324196	0.0778646	0.416359	164	53.5	110.5	0.0306374	0.0776814	0.394398	158	53.5	104.5	0.405378	conserved Plasmodium protein, unknown function
PVVCY_0300600	0.0272524	0.0580313	0.469616	113	42	71	0.0270394	0.0793445	0.340786	127	56.5	70.5	0.405201	serine repeat antigen 3, putative
PVVCY_0601320	0.040254	0.0923977	0.43566	15	4.83333	10.1667	0.0355679	0.0952177	0.373543	14	5	9	0.404602	conserved Plasmodium protein, unknown function
PVVCY_1101680	0.0371486	0.0940805	0.39486	175	62	113	0.0374826	0.0908887	0.412401	174	60	114	0.403631	conserved Plasmodium protein, unknown function
PVVCY_1403420	0.0353304	0.0880033	0.401467	28	10	18	0.0393876	0.0971009	0.405635	31	11	20	0.403551	male development gene 1, putative
PVVCY_1401440	0.0354624	0.093488	0.379325	63	22	41	0.0363114	0.0849158	0.427617	62	20	42	0.403471	conserved Plasmodium protein, unknown function
PVVCY_0300300	0.018891	0.0617639	0.305858	48	19	29	0.0241895	0.048309	0.500724	52	15	37	0.403291	conserved Plasmodium protein, unknown function
PVVCY_1001580	0.0374327	0.101314	0.369473	255	93	162	0.040414	0.092468	0.43706	260	85.5	174.5	0.403266	protein kinase, putative
PVVCY_1402390	0.02763	0.0711169	0.388516	43	17	26	0.0297774	0.0713128	0.41756	45	17	28	0.403038	drug_metabolite transporter, putative
PVVCY_0901500	0.0172782	0.0419891	0.411494	42	16	26	0.0165951	0.042101	0.394174	41	16	25	0.402834	dipeptidyl aminopeptidase 1, putative
PVVCY_1003440	0.0409428	0.110053	0.372026	158	57.5	100.5	0.0402411	0.0929971	0.432714	148	49	99	0.40237	conserved Plasmodium protein, unknown function
PVVCY_1101930	0.0345115	0.0836018	0.412808	349	120.833	228.167	0.0331831	0.0848623	0.391023	342	122.333	219.667	0.401915	conserved Plasmodium protein, unknown function
PVVCY_1201990	0.0247683	0.069875	0.354466	42	15.5	26.5	0.0228715	0.051196	0.446743	36	11.5	24.5	0.400605	heat shock protein 90, putative
PVVCY_1203840	0.0219613	0.0581259	0.377823	135	48	87	0.0224749	0.0530938	0.423306	133	44	89	0.400564	zinc finger protein, putative
PVVCY_1202580	0.0434631	0.101079	0.429994	85	28.8333	56.1667	0.0418385	0.112829	0.370815	86	31.8333	54.1667	0.400404	conserved Plasmodium protein, unknown function
PVVCY_0600720	0.0224356	0.0508762	0.440983	123	42.5	80.5	0.0248369	0.069143	0.359211	146	57	89	0.400097	amino acid transporter, putative
PVVCY_0800920	0.0191274	0.0453466	0.421804	117	41	76	0.018869	0.0499615	0.377671	120	45	75	0.399737	conserved Plasmodium protein, unknown function
PVVCY_1301350	0.0345098	0.0955788	0.361061	17	6	11	0.0345098	0.078779	0.438058	16	5	11	0.39956	conserved Plasmodium protein, unknown function
PVVCY_0401360	0.0242432	0.060784	0.398842	82	29.5	52.5	0.0209519	0.0523954	0.39988	71	25.5	45.5	0.399361	zinc finger protein, putative
PVVCY_1400970	0.0140831	0.0431391	0.326458	12	5	7	0.012055	0.0255846	0.471181	9	3	6	0.398819	H_ACA ribonucleoprotein complex subunit 1, putative
PVVCY_1000780	0.0208495	0.0603059	0.345729	66	26	40	0.0229529	0.0508419	0.451456	66	22	44	0.398593	conserved Plasmodium protein, unknown function
PVVCY_1102810	0.0168169	0.0455113	0.36951	163	61	102	0.0168153	0.0393991	0.426794	155	53	102	0.398152	eukaryotic translation initiation factor 2-alpha kinase, putative
PVVCY_0800550	0.0385331	0.0959304	0.401678	136	46	90	0.0347977	0.0883115	0.394034	124	42.5	81.5	0.397856	conserved Plasmodium protein, unknown function
PVVCY_1303040	0.0224229	0.0522288	0.429319	105	36	69	0.0224282	0.0612334	0.366273	111	42	69	0.397796	serine_threonine protein phosphatase UIS2, putative
PVVCY_0400430	0.0270738	0.0610378	0.443558	90	28.5	61.5	0.023044	0.0656004	0.351278	83	30.5	52.5	0.397418	conserved Plasmodium protein, unknown function
PVVCY_0401240	0.0258505	0.0583259	0.443207	51	17	34	0.0243011	0.0691561	0.351395	52	20	32	0.397301	conserved Plasmodium protein, unknown function
PVVCY_1300830	0.0322538	0.0790493	0.408022	235	80	155	0.0301315	0.077996	0.386322	224	79	145	0.397172	conserved Plasmodium protein, unknown function
PVVCY_0801530	0.0344422	0.107709	0.31977	38	16	22	0.0344141	0.072609	0.473964	33	11	22	0.396867	conserved Plasmodium protein, unknown function
PVVCY_1400500	0.0217212	0.0503243	0.431625	98	33	65	0.0193484	0.0535259	0.361477	93	35	58	0.396551	NLI interacting factor-like phosphatase, putative
PVVCY_0802500	0.0224181	0.0565492	0.396435	98	35	63	0.0223995	0.0564879	0.396537	98	35	63	0.396486	conserved Plasmodium protein, unknown function
PVVCY_1000660	0.0232682	0.0587756	0.395881	80	29	51	0.0232744	0.0587059	0.396457	80	29	51	0.396169	E3 ubiquitin-protein ligase, putative
PVVCY_1202550	0.0195202	0.0544775	0.358316	38	14	24	0.0236467	0.054532	0.433629	43	14	29	0.395973	conserved Plasmodium protein, unknown function
PVVCY_1300860	0.0332885	0.0763636	0.43592	153	50	103	0.0312918	0.0879241	0.355895	154	57	97	0.395907	serine_threonine protein kinase, putative
PVVCY_0802830	0.045942	0.125795	0.365214	29	11.5	17.5	0.0486321	0.114194	0.425874	29	10.5	18.5	0.395544	conserved Plasmodium protein, unknown function
PVVCY_0400820	0.0260891	0.0681101	0.383043	68	25	43	0.025472	0.0624278	0.408023	65	23	42	0.395533	N2227-like protein, putative
PVVCY_0701090	0.0327911	0.0870164	0.376838	68	25.5	42.5	0.0343884	0.083212	0.413262	69	24.5	44.5	0.39505	conserved Plasmodium protein, unknown function
PVVCY_0700290	0.0347936	0.0922537	0.377151	77	30	47	0.0340275	0.0825883	0.412014	73	27	46	0.394583	magnesium transporter, putative
PVVCY_1400860	0.0254109	0.0630693	0.402904	445	154.5	290.5	0.0251382	0.0652729	0.385124	447	159.5	287.5	0.394014	conserved Plasmodium protein, unknown function
PVVCY_1404780	0.0219256	0.0590656	0.371208	76	28.5	47.5	0.0209984	0.0503927	0.416696	70	24.5	45.5	0.393952	conserved Plasmodium protein, unknown function
PVVCY_1404410	0.0265489	0.0694501	0.382274	195	73.5	121.5	0.0265486	0.0655045	0.405294	191	69.5	121.5	0.393784	potassium channel, putative
PVVCY_0201390	0.0223933	0.0530432	0.422172	68	24	44	0.0218562	0.0601943	0.363094	70	27	43	0.392633	tRNA pseudouridine synthase D, putative
PVVCY_1003180	0.0268943	0.066585	0.40391	168	59	109	0.0258809	0.0678776	0.381287	165	60	105	0.392598	metacaspase-like protein
PVVCY_1002500	0.0201603	0.0527064	0.382502	101	36	65	0.0209386	0.0520423	0.402338	103	35.5	67.5	0.39242	conserved Plasmodium protein, unknown function
PVVCY_1000330	0.0263117	0.064439	0.408319	181	64.25	116.75	0.0249404	0.0664923	0.375087	177	66.25	110.75	0.391703	conserved Plasmodium protein, unknown function
PVVCY_1300630	0.0169776	0.0432547	0.392502	43	15.6667	27.3333	0.0157222	0.040418	0.38899	40	14.6667	25.3333	0.390746	adaptor complexes medium subunit family
PVVCY_0904460	0.0317102	0.0854856	0.370942	22	8.5	13.5	0.0329108	0.080178	0.410472	22	8	14	0.390707	conserved Plasmodium protein, unknown function
PVVCY_1000220	0.0199814	0.0569011	0.351161	95	36.5	58.5	0.0210101	0.0489575	0.429149	93	31.5	61.5	0.390155	conserved Plasmodium protein, unknown function
PVVCY_1003450	0.0234791	0.0645509	0.36373	22	8	14	0.0303337	0.0729205	0.415983	27	9	18	0.389856	conserved Plasmodium protein, unknown function
PVVCY_1402060	0.0153638	0.0422687	0.363478	26	11	15	0.0143246	0.0344496	0.415813	23	9	14	0.389645	dihydrolipoyllysine-residue succinyltransferase component of 2-oxoglutarate dehydrogenase complex, putative
PVVCY_1403590	0.0293212	0.0851296	0.34443	47	18.5	28.5	0.0388798	0.0894438	0.434684	57	19.5	37.5	0.389557	conserved Plasmodium protein, unknown function
PVVCY_1001910	0.0350645	0.087481	0.400824	86	30	56	0.0331265	0.0876962	0.377742	83	30	53	0.389283	autophagy protein 5, putative
PVVCY_1301950	0.0219689	0.0498674	0.440546	78	26.5	51.5	0.021765	0.0644392	0.33776	85	34	51	0.389153	serine_threonine protein kinase KIN, putative
PVVCY_1400630	0.0121486	0.0361211	0.33633	7	3	4	0.0214	0.0484771	0.441445	11	4	7	0.388887	conserved Plasmodium protein, unknown function
PVVCY_1401770	0.0254965	0.0779127	0.327245	62	24.5	37.5	0.0261797	0.0581604	0.450129	57	18.5	38.5	0.388687	conserved Plasmodium protein, unknown function
PVVCY_0201250	0.0302143	0.0759478	0.39783	64	24	40	0.0272762	0.0719536	0.37908	59	22.8333	36.1667	0.388455	alpha_beta hydrolase, putative
PVVCY_1401810	0.015768	0.0511361	0.308353	13	6	7	0.015768	0.0337005	0.467886	11	4	7	0.38812	conserved Plasmodium protein, unknown function
PVVCY_1401310	0.0165142	0.0471286	0.350407	64	23.5	40.5	0.0148595	0.0348957	0.425828	54	17.5	36.5	0.388118	eukaryotic translation initation factor 4 gamma, putative
PVVCY_0904200	0.0263925	0.0656951	0.401742	89	31.5	57.5	0.0233622	0.0624304	0.374212	81	30	51	0.387977	conserved Plasmodium protein, unknown function
PVVCY_1406460	0.0241743	0.0593325	0.407439	59	22	37	0.0208532	0.0566261	0.368261	53	21	32	0.38785	leucine-rich repeat protein
PVVCY_0902990	0.0203882	0.0527412	0.386571	48	17.5	30.5	0.0217401	0.0559234	0.388748	51	18.5	32.5	0.387659	conserved Plasmodium protein, unknown function
PVVCY_0300840	0.0338584	0.084585	0.400288	156	53.5	102.5	0.033037	0.0884866	0.373355	156	56	100	0.386821	conserved Plasmodium protein, unknown function
PVVCY_1300410	0.0301569	0.0816051	0.369547	181	69.5	111.5	0.0315229	0.0780553	0.403853	183	66.5	116.5	0.3867	metacaspase-like protein
PVVCY_1301280	0.0275123	0.0719748	0.38225	26	10	16	0.0222763	0.0570166	0.390698	21	8	13	0.386474	conserved Plasmodium protein, unknown function
PVVCY_1300740	0.00919758	0.0238043	0.386383	8	3	5	0.00919758	0.0238043	0.386383	8	3	5	0.386383	vacuolar-sorting protein SNF7, putative
PVVCY_1204130	0.0266233	0.0701255	0.379653	31	12.5	18.5	0.0251788	0.0640804	0.392925	29	11.5	17.5	0.386289	inner membrane complex protein 1g, putative
PVVCY_1402230	0.0317635	0.0849593	0.373867	145	53	92	0.0324762	0.0814904	0.398528	145	51	94	0.386197	conserved Plasmodium protein, unknown function
PVVCY_1001040	0.0269679	0.0654187	0.412235	126	44	82	0.0244402	0.06801	0.359362	120	45.5	74.5	0.385799	conserved Plasmodium protein, unknown function
PVVCY_1000370	0.031077	0.078872	0.394018	142	50	92	0.0328197	0.0870332	0.377094	152	55	97	0.385556	phosphopantetheine adenylyltransferase, putative
PVVCY_1000280	0.0109472	0.0266241	0.411176	33	11.5	21.5	0.0104326	0.0290079	0.359646	33	12.5	20.5	0.385411	conserved Plasmodium protein, unknown function
PVVCY_1305470	0.0190991	0.0461557	0.413796	17	6.5	10.5	0.0190991	0.0535157	0.356888	18	7.5	10.5	0.385342	60S ribosomal protein L6-2, putative
PVVCY_0501080	0.0157629	0.0425921	0.370089	16	6	10	0.014167	0.035375	0.40048	14	5	9	0.385285	conserved Plasmodium protein, unknown function
PVVCY_0300990	0.0270387	0.0650457	0.415687	94	31.5	62.5	0.0272701	0.0768533	0.354833	100	37	63	0.38526	conserved Plasmodium protein, unknown function
PVVCY_1000200	0.0196041	0.0571308	0.343144	127	49.5	77.5	0.0199955	0.0469325	0.426048	120	41	79	0.384596	conserved Plasmodium protein, unknown function
PVVCY_1103180	0.051663	0.111322	0.464086	60	17.8333	42.1667	0.0450774	0.147969	0.30464	60	23	37	0.384363	conserved Plasmodium protein, unknown function
PVVCY_1103430	0.0274541	0.0728688	0.37676	360	130	230	0.0267942	0.0683653	0.391927	347	122.5	224.5	0.384344	serine_threonine protein kinase, putative
PVVCY_0500530	0.0392178	0.102843	0.381337	226	82.5	143.5	0.0403306	0.104302	0.386672	231	83.5	147.5	0.384004	conserved Plasmodium protein, unknown function
PVVCY_0601580	0.0217727	0.0583701	0.373012	100	36.5	63.5	0.0210754	0.0534191	0.394529	95	33.5	61.5	0.383771	conserved Plasmodium protein, unknown function
PVVCY_0902320	0.0371866	0.117013	0.317799	21	8.5	12.5	0.0360171	0.0803326	0.448349	18	6	12	0.383074	conserved Plasmodium protein, unknown function
PVVCY_0802520	0.027569	0.0772573	0.356847	115	43.5	71.5	0.0284189	0.0695204	0.408785	113	39.3333	73.6667	0.382816	conserved Plasmodium protein, unknown function
PVVCY_0702090	0.0241763	0.0737501	0.327814	26	10.5	15.5	0.0225855	0.0520032	0.43431	22	7.5	14.5	0.381062	conserved Plasmodium protein, unknown function
PVVCY_0501960	0.023709	0.0798864	0.296783	39	17	22	0.0258865	0.0556365	0.465279	36	12	24	0.381031	CCAT-binding transcription factor-like protein, putative
PVVCY_1100980	0.0124501	0.0271362	0.458801	6	2	4	0.0124501	0.0410816	0.303058	7	3	4	0.38093	conserved Plasmodium protein, unknown function
PVVCY_1400400	0.0236695	0.0609693	0.38822	685	244	441	0.0221596	0.059357	0.373328	651	237.667	413.333	0.380774	conserved Plasmodium protein, unknown function
PVVCY_1103060	0.0226667	0.0572307	0.396059	56	20.5	35.5	0.0203944	0.0558633	0.365077	52	20	32	0.380568	bifunctional methylenetetrahydrofolate dehydrogenase/cyclohydrolase, putative
PVVCY_0903350	0.0137827	0.0299761	0.45979	31	10	21	0.0117987	0.0392002	0.300985	31	13	18	0.380387	conserved Plasmodium protein, unknown function
PVVCY_1402410	0.0253499	0.061593	0.41157	88	31	57	0.0233117	0.0668576	0.348677	86	33.5	52.5	0.380124	FAD-dependent monooxygenase, putative
PVVCY_0500910	0.0238273	0.0699455	0.340655	43	16.5	26.5	0.0256519	0.0611645	0.419392	43	14.5	28.5	0.380023	conserved Plasmodium protein, unknown function
PVVCY_0700650	0.0253726	0.0770263	0.329401	81	32.5	48.5	0.0304352	0.0709105	0.429206	88	30	58	0.379304	conserved Plasmodium protein, unknown function
PVVCY_1302150	0.0222718	0.0587925	0.378821	36	13	23	0.0222725	0.0587841	0.378886	36	13	23	0.378854	conserved Plasmodium protein, unknown function
PVVCY_0701050	0.0162701	0.0367541	0.442675	21	7	14	0.011583	0.0367878	0.314861	17	7	10	0.378768	conserved Plasmodium protein, unknown function
PVVCY_1101330	0.0388849	0.102339	0.379963	189	69	120	0.0383741	0.101691	0.377362	187	68.5	118.5	0.378663	conserved Plasmodium protein, unknown function
PVVCY_0701200	0.0750621	0.178974	0.419402	77	28.5	48.5	0.0653447	0.193464	0.337762	73	30.5	42.5	0.378582	BEM46-like protein, putative
PVVCY_0301370	0.0280253	0.0744046	0.37666	115	42.1667	72.8333	0.0280966	0.0740229	0.379567	115	42	73	0.378113	conserved Plasmodium protein, unknown function
PVVCY_0901340	0.0208009	0.0595086	0.349545	201	78	123	0.0209746	0.0515864	0.406592	192	68	124	0.378069	conserved Plasmodium protein, unknown function
PVVCY_0401020	0.0356983	0.100489	0.355247	328	126.167	201.833	0.0365596	0.0912793	0.400525	322	115.5	206.5	0.377886	protein kinase, putative
PVVCY_1003090	0.0249641	0.0699283	0.356996	28	10.5	17.5	0.0278639	0.0700097	0.398	30	10.5	19.5	0.377498	conserved Plasmodium protein, unknown function
PVVCY_1001260	0.0200155	0.0485656	0.412134	42	15	27	0.0200336	0.0584363	0.342828	45	18	27	0.377481	conserved Plasmodium protein, unknown function
PVVCY_1300660	0.0110988	0.0343925	0.32271	25	10	15	0.0118411	0.0274241	0.431777	24	8	16	0.377244	cytoplasmic tRNA 2-thiolation protein 2, putative
PVVCY_1406680	0.0263423	0.0666638	0.395151	54	19	35	0.0278867	0.0776111	0.359313	59	22	37	0.377232	conserved Plasmodium protein, unknown function
PVVCY_1103840	0.0210025	0.0564926	0.371774	132	49.5	82.5	0.0207384	0.0541956	0.382658	129	47.5	81.5	0.377216	conserved Plasmodium protein, unknown function
PVVCY_1201600	0.0343022	0.0847582	0.404706	48	17.5	30.5	0.0331691	0.0948755	0.349607	49	19.5	29.5	0.377157	conserved protein, unknown function
PVVCY_1201200	0.0182637	0.0460446	0.396653	51	18	33	0.0168715	0.0472729	0.356896	49	18.5	30.5	0.376775	conserved Plasmodium protein, unknown function
PVVCY_1402160	0.0313329	0.074308	0.421662	112	37	75	0.0253798	0.0764808	0.331846	99	38	61	0.376754	conserved Plasmodium protein, unknown function
PVVCY_0300690	0.0389663	0.0918162	0.424395	31	11	20	0.0389821	0.118729	0.328329	34	14	20	0.376362	conserved Plasmodium protein, unknown function
PVVCY_0501740	0.0357054	0.104487	0.341721	191	76.6667	114.333	0.0357143	0.0870467	0.410289	179	64.6667	114.333	0.376005	S-adenosylmethionine decarboxylase/ornithine decarboxylase, putative
PVVCY_1403490	0.0144595	0.0520225	0.277947	14	6	8	0.0162765	0.0343803	0.473425	13	4	9	0.375686	multiple RNA-binding domain-containing protein 1, putative
PVVCY_1406610	0.0515761	0.149839	0.344211	27	11	16	0.0549204	0.13491	0.407088	27	10	17	0.375649	conserved Plasmodium protein, unknown function
PVVCY_0801780	0.0372662	0.0995479	0.374354	70	27.5	42.5	0.0390247	0.103888	0.375642	73	28.5	44.5	0.374998	major facilitator superfamily domain-containing protein, putative
PVVCY_0903610	0.0300753	0.0795625	0.378008	49	18	31	0.0260997	0.070619	0.369585	43	16	27	0.373796	conserved Plasmodium protein, unknown function
PVVCY_0904120	0.0271516	0.0687965	0.394665	40	14	26	0.026085	0.0740132	0.352437	40	15	25	0.373551	conserved Plasmodium protein, unknown function
PVVCY_1303360	0.0278308	0.0745208	0.373464	10	4	6	0.0278308	0.0745208	0.373464	10	4	6	0.373464	conserved Plasmodium protein, unknown function
PVVCY_0600390	0.0309995	0.0773569	0.400734	5	2	3	0.0415491	0.120078	0.346018	7	3	4	0.373376	conserved Plasmodium protein, unknown function
PVVCY_0401790	0.0318417	0.0887087	0.358947	167	63	104	0.0315256	0.0813116	0.387714	161	58	103	0.373331	ubiquitin specific protease, putative
PVVCY_0702150	0.0294794	0.0926152	0.3183	31	12	19	0.0294412	0.0688054	0.42789	28	9	19	0.373095	apical merozoite protein, putative
PVVCY_1000810	0.0176236	0.050805	0.346888	41	16	25	0.0176193	0.0443118	0.39762	39	14	25	0.372254	conserved protein, unknown function
PVVCY_0903880	0.0152378	0.0410098	0.371565	10	4	6	0.0152378	0.0410098	0.371565	10	4	6	0.371565	conserved Plasmodium protein, unknown function
PVVCY_1406050	0.0266164	0.066198	0.402073	126	44.5	81.5	0.0201627	0.0592167	0.340491	102	40	62	0.371282	conserved Plasmodium protein, unknown function
PVVCY_0500650	0.0205961	0.0535837	0.384372	140	51	89	0.0193088	0.0541032	0.356887	135	51.5	83.5	0.37063	schizont egress antigen-1, putative
PVVCY_1302110	0.0134333	0.0408644	0.32873	16	7	9	0.0119282	0.0289659	0.411801	13	5	8	0.370266	polyprenol reductase, putative
PVVCY_1002430	0.00884984	0.0361485	0.244819	12	6	6	0.00884984	0.0178565	0.495609	9	3	6	0.370214	60S ribosomal protein L7-3, putative
PVVCY_1203450	0.0102202	0.0243071	0.420461	8	3	5	0.018503	0.0579267	0.319422	16	7	9	0.369941	secreted ookinete protein, putative
PVVCY_1401450	0.028299	0.0698788	0.404972	13	5	8	0.028299	0.0846713	0.334222	14	6	8	0.369597	conserved Plasmodium protein, unknown function
PVVCY_1403340	0.0267943	0.0787858	0.340091	106	40.5	65.5	0.0297197	0.0746416	0.398166	111	38.5	72.5	0.369128	conserved Plasmodium protein, unknown function
PVVCY_0600590	0.0403395	0.0991188	0.406981	94	31	63	0.0383893	0.116089	0.330688	96	36	60	0.368834	conserved Plasmodium protein, unknown function
PVVCY_1100940	0.0357665	0.0929031	0.384987	329	118.5	210.5	0.0343962	0.0976561	0.352217	327	124.5	202.5	0.368602	conserved Plasmodium protein, unknown function
PVVCY_1201760	0.0234085	0.0605201	0.386788	71	24.5	46.5	0.0216224	0.0617865	0.349953	68	25	43	0.368371	conserved Plasmodium protein, unknown function
PVVCY_0600200	0.0237139	0.0753423	0.314749	9	4	5	0.023675	0.0561474	0.421657	8	3	5	0.368203	conserved Plasmodium protein, unknown function
PVVCY_1401320	0.0252277	0.0714769	0.352949	194	72.5	121.5	0.0255549	0.0667089	0.38308	191	68	123	0.368015	conserved Plasmodium protein, unknown function
PVVCY_1102150	0.0311354	0.0845144	0.368403	44	17	27	0.0281885	0.0767685	0.367188	40	15.5	24.5	0.367795	ribonuclease P/MRP protein subunit RPP1, putative
PVVCY_1400370	0.0229444	0.0652919	0.351412	153	60.5	92.5	0.0235715	0.0613875	0.383979	152	57	95	0.367696	sodium_hydrogen exchanger, Na+, H+ antiporter, putative
PVVCY_0300650	0.0250797	0.0639671	0.392071	115	40.5	74.5	0.0247389	0.0722364	0.342471	119	45.5	73.5	0.367271	conserved Plasmodium protein, unknown function
PVVCY_1306160	0.0203009	0.0720473	0.281771	34	15	19	0.0213847	0.0472545	0.452543	30	10	20	0.367157	inner membrane complex protein, putative
PVVCY_1302820	0.0222004	0.0601239	0.369244	479	175	304	0.022941	0.0630036	0.364122	497	183	314	0.366683	conserved Plasmodium protein, unknown function
PVVCY_1103780	0.0152189	0.0506057	0.300734	20	8	12	0.0190716	0.0440983	0.43248	22	7	15	0.366607	conserved Plasmodium protein, unknown function
PVVCY_0900580	0.0163459	0.0493856	0.330986	8	3	5	0.0130481	0.0325598	0.400743	6	2	4	0.365865	conserved Plasmodium protein, unknown function
PVVCY_0903010	0.0187486	0.0435158	0.430846	27	9	18	0.0145459	0.0484435	0.300265	24	10	14	0.365556	conserved Plasmodium protein, unknown function
PVVCY_0702040	0.0372037	0.11317	0.328743	206	80.8333	125.167	0.0397905	0.0990414	0.401756	205	71.3333	133.667	0.36525	regulator of chromosome condensation, putative
PVVCY_1403830	0.0194674	0.0672116	0.289644	22	10	12	0.0145367	0.0330032	0.440463	14	5	9	0.365054	conserved Plasmodium protein, unknown function
PVVCY_1000670	0.0174766	0.0559651	0.312276	83	35.5	47.5	0.0185975	0.0445602	0.417356	79	28.5	50.5	0.364816	RAP protein, putative
PVVCY_1301960	0.0271125	0.0747471	0.362724	82	33	49	0.0282468	0.0770597	0.366557	85	34	51	0.364641	aminopeptidase P, putative
PVVCY_1003100	0.0255178	0.074279	0.34354	37	15	22	0.0266877	0.0692117	0.385595	37	14	23	0.364568	inner membrane complex protein 1l, putative
PVVCY_1302360	0.0280548	0.0796005	0.352444	35	14	21	0.0253512	0.0675407	0.375347	31	12	19	0.363895	aminodeoxychorismate lyase, putative
PVVCY_0803130	0.019176	0.0555055	0.345479	13	5	8	0.0167659	0.0439031	0.381885	11	4	7	0.363682	conserved Plasmodium protein, unknown function
PVVCY_1102870	0.0164053	0.0480805	0.341205	46	18	28	0.0164087	0.042544	0.385687	44	16	28	0.363446	glutamyl-tRNA(Gln) amidotransferase subunit B, putative
PVVCY_0801420	0.0194184	0.0561776	0.345661	17	7	10	0.0213911	0.0561464	0.380987	18	7	11	0.363324	glycolipid transfer protein, putative
PVVCY_1304390	0.0266181	0.0755924	0.352127	71	27	44	0.0244646	0.0653671	0.374265	64	23.5	40.5	0.363196	GTPase-activating protein, putative
PVVCY_0500660	0.0177681	0.0476084	0.373213	110	40.5	69.5	0.0159529	0.0452682	0.352409	101	38.5	62.5	0.362811	PHAX domain-containing protein, putative
PVVCY_0902820	0.0265373	0.0801436	0.331122	66	27	39	0.0279218	0.0708264	0.394228	65	24	41	0.362675	A_G-specific adenine glycosylase, putative
PVVCY_0802490	0.0320902	0.0854542	0.375526	173	63.5	109.5	0.0316367	0.0905199	0.349499	175	67	108	0.362513	conserved Plasmodium protein, unknown function
PVVCY_0200340	0.0220069	0.0518396	0.424519	17	6	11	0.0250761	0.0835624	0.300089	22	9.5	12.5	0.362304	conserved Plasmodium protein, unknown function
PVVCY_0601670	0.0171448	0.0590703	0.290243	21	10	11	0.0203057	0.0468681	0.433253	21	8	13	0.361748	conserved Plasmodium protein, unknown function
PVVCY_1401030	0.0267042	0.0731765	0.364929	98	37.5	60.5	0.0251285	0.070166	0.358129	93	36	57	0.361529	conserved Plasmodium protein, unknown function
PVVCY_0602190	0.0246653	0.0665059	0.370874	81	29.5	51.5	0.0229666	0.0652817	0.351807	77	29	48	0.36134	conserved Plasmodium protein, unknown function
PVVCY_0901490	0.039812	0.113471	0.350855	106	43.5	62.5	0.0411088	0.110801	0.371014	107	42.5	64.5	0.360934	dipeptidyl aminopeptidase 1, putative
PVVCY_0502120	0.018564	0.0547276	0.339208	17	7	10	0.0148057	0.0387729	0.381857	13	5	8	0.360533	conserved Plasmodium protein, unknown function
PVVCY_1300840	0.0174886	0.044793	0.39043	26	9.5	16.5	0.0164109	0.0497493	0.329872	26	10.5	15.5	0.360151	conserved Plasmodium protein, unknown function
PVVCY_1200490	0.0213288	0.0621543	0.343158	39	16	23	0.020386	0.054127	0.376633	36	14	22	0.359896	conserved Plasmodium protein, unknown function
PVVCY_1203320	0.0329646	0.0922363	0.357393	97	37.5	59.5	0.0341001	0.0948349	0.359573	100	38.5	61.5	0.358483	UTP--glucose-1-phosphate uridylyltransferase, putative
PVVCY_1103700	0.0167492	0.0456142	0.367193	11	4	7	0.0119155	0.0340825	0.349607	8	3	5	0.3584	conserved Plasmodium protein, unknown function
PVVCY_0500670	0.0141339	0.0393632	0.359065	72	27	45	0.0127149	0.0355467	0.357697	65	24.5	40.5	0.358381	RNA-binding protein, putative
PVVCY_1102550	0.0334737	0.0902077	0.371073	47	17.5	29.5	0.0311587	0.0901778	0.345525	45	17.5	27.5	0.358299	conserved Plasmodium protein, unknown function
PVVCY_1200130	0.0242381	0.061042	0.397073	39	14	25	0.0217611	0.0681371	0.319372	38	15.5	22.5	0.358222	conserved Plasmodium protein, unknown function
PVVCY_1003040	0.0238131	0.0618457	0.385041	373	134.5	238.5	0.0217796	0.0657917	0.331039	361	142.5	218.5	0.35804	conserved Plasmodium protein, unknown function
PVVCY_1201900	0.0266591	0.0726234	0.367087	337	131.333	205.667	0.0267847	0.0767773	0.348862	345	138.333	206.667	0.357974	oocyst capsule protein
PVVCY_0400860	0.0284295	0.0855223	0.332423	59	23	36	0.0320566	0.0836003	0.383451	63	22.5	40.5	0.357937	SECIS-binding protein 2, putative
PVVCY_0401180	0.0224873	0.0476174	0.47225	20	6	14	0.0176197	0.0724412	0.243227	20	9	11	0.357739	conserved Plasmodium protein, unknown function
PVVCY_1300540	0.0432577	0.104282	0.414815	52	18.5	33.5	0.0413206	0.137497	0.30052	56	24	32	0.357668	leucine carboxyl methyltransferase, putative
PVVCY_1104190	0.0261705	0.0783139	0.334174	32	12	20	0.0248058	0.0651255	0.380892	29	10	19	0.357533	conserved Plasmodium protein, unknown function
PVVCY_1302130	0.0249711	0.0654551	0.3815	46	17	29	0.0205826	0.061757	0.333284	40	16	24	0.357392	serine hydroxymethyltransferase, putative
PVVCY_0904540	0.0224305	0.0654527	0.342697	242	92.5	149.5	0.0224256	0.0603567	0.371551	235	85.5	149.5	0.357124	tubulin--tyrosine ligase, putative
PVVCY_1403120	0.0226629	0.0667067	0.339739	54	23	31	0.0226623	0.060671	0.373528	52	21	31	0.356634	conserved Plasmodium protein, unknown function
PVVCY_1405970	0.0220271	0.0631289	0.348923	97	36.5	60.5	0.0190734	0.0524268	0.363811	83	30.5	52.5	0.356367	RNA-binding protein, putative
PVVCY_1204000	0.0351973	0.121968	0.288577	18	7.5	10.5	0.040406	0.0954535	0.423306	18	6	12	0.355942	conserved Plasmodium protein, unknown function
PVVCY_1003060	0.0210483	0.0592365	0.355327	258	98.5	159.5	0.0209852	0.058875	0.356436	257	98	159	0.355881	rap guanine nucleotide exchange factor, putative
PVVCY_1102060	0.0270222	0.0574346	0.470486	20	6	14	0.021128	0.0883401	0.239167	20	9	11	0.354826	conserved Plasmodium protein, unknown function
PVVCY_0903450	0.024312	0.0677586	0.358803	294	108.5	185.5	0.0247083	0.0704248	0.350846	301	112.5	188.5	0.354824	conserved Plasmodium protein, unknown function
PVVCY_1402950	0.0206653	0.0575218	0.35926	75	28.5	46.5	0.0215675	0.0617227	0.349426	79	30.5	48.5	0.354343	conserved Plasmodium protein, unknown function
PVVCY_0601470	0.029296	0.0796536	0.367792	115	43	72	0.0253759	0.0746284	0.340031	103	40.5	62.5	0.353912	conserved Plasmodium protein, unknown function
PVVCY_1402010	0.0167144	0.0541387	0.308732	51	21	30	0.0184058	0.0461687	0.398664	51	18	33	0.353698	conserved Plasmodium protein, unknown function
PVVCY_1302230	0.0391067	0.122006	0.32053	125	49.5	75.5	0.038039	0.0983561	0.386748	114	40.5	73.5	0.353639	conserved Plasmodium protein, unknown function
PVVCY_1404440	0.0125848	0.0363625	0.346093	41	16	25	0.0130915	0.0363768	0.359885	42	16	26	0.352989	conserved Plasmodium protein, unknown function
PVVCY_1300930	0.0217055	0.0557103	0.389614	23	9	14	0.0217055	0.0686732	0.31607	25	11	14	0.352842	dephospho-CoA kinase, putative
PVVCY_1300500	0.0256171	0.0761783	0.336277	161	63	98	0.023632	0.0641011	0.368667	144	53.5	90.5	0.352472	Sad1_UNC domain-containing protein, putative
PVVCY_0700610	0.0301666	0.0839225	0.359458	62	26	36	0.030165	0.0873633	0.345282	63	27	36	0.35237	nucleoside transporter 2, putative
PVVCY_0803090	0.0244776	0.077339	0.316497	41	18	23	0.0266206	0.0685863	0.388133	41	16	25	0.352315	palmitoyltransferase DHHC6, putative
PVVCY_1304760	0.0230764	0.0624118	0.369745	46	17	29	0.0206882	0.0619666	0.33386	43	17	26	0.351803	conserved Plasmodium protein, unknown function
PVVCY_1102960	0.0191608	0.0542665	0.353088	430	162.5	267.5	0.0183268	0.0523657	0.349977	413	157	256	0.351533	SET domain protein, putative
PVVCY_1002480	0.0327425	0.102505	0.319425	53	21	32	0.0295851	0.0771209	0.383619	45	16	29	0.351522	conserved Plasmodium protein, unknown function
PVVCY_1103000	0.0192034	0.0552089	0.347832	46	18	28	0.0184985	0.0521659	0.354609	44	17	27	0.35122	conserved Plasmodium protein, unknown function
PVVCY_0600610	0.0157549	0.0548097	0.287448	53	22.5	30.5	0.0170491	0.0411731	0.414083	50	17	33	0.350765	small subunit rRNA processing factor, putative
PVVCY_1103360	0.0294834	0.0878709	0.33553	97	38	59	0.0294803	0.0805851	0.365829	94	35	59	0.35068	conserved Plasmodium protein, unknown function
PVVCY_1300250	0.0262349	0.0734246	0.357304	550	214.5	335.5	0.0258079	0.0750183	0.344022	549	218.833	330.167	0.350663	cysteine repeat modular protein 4, putative
PVVCY_1302090	0.01998	0.0592849	0.337017	73	28.5	44.5	0.0199867	0.0548837	0.364164	71	26.5	44.5	0.350591	conserved Plasmodium protein, unknown function
PVVCY_0400810	0.0234704	0.0677762	0.346293	146	55.5	90.5	0.0240007	0.067733	0.354343	148	55.5	92.5	0.350318	serine_threonine protein kinase, putative
PVVCY_0903510	0.0206349	0.0575288	0.358688	58	22	36	0.0206291	0.0603292	0.341942	59	23	36	0.350315	conserved Plasmodium protein, unknown function
PVVCY_1003610	0.0168939	0.0461775	0.365847	30	11	19	0.0168939	0.0505199	0.334401	31	12	19	0.350124	conserved Plasmodium protein, unknown function
PVVCY_0401220	0.033911	0.0993014	0.341496	84	33	51	0.0332482	0.0926791	0.358745	81	31	50	0.350121	conserved Plasmodium protein, unknown function
PVVCY_1301250	0.0343327	0.0984778	0.348634	16	6	10	0.034374	0.0979153	0.351058	16	6	10	0.349846	conserved Plasmodium protein, unknown function
PVVCY_0800130	0.0210881	0.0581218	0.362826	278	105	173	0.0196659	0.0584343	0.336548	267	105.5	161.5	0.349687	conserved Plasmodium protein, unknown function
PVVCY_0901570	0.0259254	0.0704276	0.368115	32	13	19	0.0280174	0.0846843	0.330846	36	15.5	20.5	0.34948	conserved Plasmodium protein, unknown function
PVVCY_1202540	0.0212807	0.0588234	0.361772	81	32.5	48.5	0.0217166	0.0646077	0.33613	85	35.5	49.5	0.348951	C-mannosyltransferase, putative
PVVCY_0801650	0.0447889	0.126958	0.352786	26	10.6667	15.3333	0.0479035	0.138866	0.344962	28	11.6667	16.3333	0.348874	cytochrome b5, putative
PVVCY_0700740	0.021865	0.0673828	0.324489	20	8	12	0.0218662	0.0586056	0.373108	19	7	12	0.348799	RWD domain-containing protein, putative
PVVCY_0900470	0.0485103	0.137035	0.353999	138	53.5	84.5	0.0464357	0.135654	0.342309	134	53	81	0.348154	conserved Plasmodium protein, unknown function
PVVCY_1001600	0.0308305	0.0926483	0.33277	204	77.8333	126.167	0.0281095	0.0773573	0.363372	181	65.8333	115.167	0.348071	conserved Plasmodium protein, unknown function
PVVCY_1101380	0.0575629	0.159054	0.361908	55	23	32	0.0556993	0.166753	0.334022	55	24	31	0.347965	purine nucleoside phosphorylase, putative
PVVCY_1404590	0.0339755	0.097744	0.347597	251	100	151	0.0331592	0.0952772	0.348029	245	97.5	147.5	0.347813	multidrug resistance-associated protein 2, putative ABC transporter C family member 2, putative
PVVCY_0800620	0.0300297	0.092752	0.323763	31	12	19	0.0284203	0.0764565	0.371718	28	10	18	0.347741	zinc finger, RAN binding protein, putative
PVVCY_0801290	0.0316376	0.0983843	0.321572	185	73	112	0.0326604	0.0875046	0.373242	181	65.5	115.5	0.347407	conserved Plasmodium protein, unknown function
PVVCY_1301880	0.0252503	0.0809189	0.312044	171	71	100	0.0242077	0.063268	0.382622	152	56	96	0.347333	RAP protein, putative
PVVCY_1404700	0.0197555	0.0542317	0.364279	73	29	44	0.0179284	0.054352	0.329857	69	29	40	0.347068	vacuolar transporter chaperone, putative
PVVCY_0800210	0.0289628	0.0837487	0.34583	384	147	237	0.0275296	0.0792652	0.34731	365	139.5	225.5	0.34657	transcription factor with AP2 domain(s), putative
PVVCY_0904140	0.037387	0.106966	0.349522	172	63.5	108.5	0.036494	0.106207	0.343613	169	63	106	0.346568	transcription factor with AP2 domain(s), putative
PVVCY_1202620	0.0145887	0.0439955	0.331596	59	23	36	0.0158284	0.0438519	0.360951	62	23	39	0.346274	conserved Plasmodium protein, unknown function
PVVCY_0801560	0.0183036	0.0577956	0.316696	25	11	14	0.0196283	0.0523535	0.374919	25	10	15	0.345807	conserved Plasmodium membrane protein, unknown function
PVVCY_0802120	0.0300922	0.0846619	0.355439	424	157	267	0.0297431	0.0887288	0.335213	428	164	264	0.345326	conserved Plasmodium protein, unknown function
PVVCY_1405760	0.0204611	0.0611701	0.334495	43	18	25	0.0204721	0.0575086	0.355984	42	17	25	0.34524	conserved Plasmodium protein, unknown function
PVVCY_0700540	0.0181176	0.0576734	0.314141	14	6	8	0.0180892	0.0480666	0.376336	13	5	8	0.345239	ankyrin-repeat protein, putative
PVVCY_1104620	0.0217668	0.0526677	0.413286	35	12	23	0.023676	0.085426	0.277152	44	19	25	0.345219	conserved Plasmodium protein, unknown function
PVVCY_1406710	0.0278572	0.0790724	0.3523	245	97.5	147.5	0.0271815	0.0803881	0.338129	243	99	144	0.345214	rhoptry neck protein 3, putative
PVVCY_0500330	0.0263738	0.0782458	0.337063	162	63	99	0.0278641	0.0789333	0.353008	168	63.5	104.5	0.345035	conserved Plasmodium protein, unknown function
PVVCY_1404420	0.016698	0.0503121	0.331888	74	29	45	0.0157621	0.0440374	0.357925	68	25.5	42.5	0.344907	conserved Plasmodium protein, unknown function
PVVCY_1303760	0.0215426	0.0631487	0.34114	158	60.8333	97.1667	0.0224094	0.0643569	0.348205	163	62	101	0.344672	conserved Plasmodium protein, unknown function
PVVCY_0801390	0.0311801	0.0946538	0.329412	83	32.5	50.5	0.0274104	0.0762111	0.359665	71	26.5	44.5	0.344538	conserved Plasmodium protein, unknown function
PVVCY_1000750	0.0148869	0.0578771	0.257215	19	9	10	0.0164014	0.0379915	0.431711	17	6	11	0.344463	RNA-binding protein, putative
PVVCY_1405350	0.0212798	0.067661	0.314506	40	17	23	0.022211	0.0594669	0.373501	39	15	24	0.344004	S-adenosyl-methyltransferase, putative
PVVCY_1300340	0.0218934	0.058737	0.372737	232	84	148	0.0204496	0.0649796	0.314708	231	92.6667	138.333	0.343722	conserved Plasmodium protein, unknown function
PVVCY_1103030	0.0344531	0.116341	0.296139	56	24	32	0.0383148	0.0982593	0.389936	56	20.5	35.5	0.343037	conserved Plasmodium protein, unknown function
PVVCY_0800390	0.0271245	0.0824791	0.328865	77	30.5	46.5	0.0257381	0.0720918	0.357019	71	26.8333	44.1667	0.342942	apical sushi protein, putative
PVVCY_1203790	0.0225809	0.0646508	0.349275	783	297	486	0.0216702	0.0644901	0.336023	763	296.333	466.667	0.342649	conserved Plasmodium protein, unknown function
PVVCY_0900420	0.0470919	0.136945	0.343875	209	81.75	127.25	0.0457568	0.134186	0.340997	204	80.25	123.75	0.342436	calcium_calmodulin-dependent protein kinase, putative
PVVCY_1002970	0.0380947	0.10066	0.378448	20	8	12	0.0348603	0.11405	0.305659	20	9	11	0.342054	calmodulin, putative
PVVCY_1100320	0.0150644	0.0433346	0.347631	48	18	30	0.01456	0.043298	0.336273	47	18	29	0.341952	conserved Plasmodium protein, unknown function
PVVCY_1304470	0.0322918	0.0948531	0.34044	133	50.5	82.5	0.0339039	0.0987206	0.343433	139	52.5	86.5	0.341936	conserved Plasmodium protein, unknown function
PVVCY_1201310	0.016334	0.0483634	0.337735	68	27	41	0.0167359	0.0483757	0.345958	69	27	42	0.341846	translation initiation factor eIF-2B subunit delta, putative
PVVCY_0500310	0.0369453	0.106873	0.345694	28	11	17	0.0325008	0.0965337	0.336678	25	10	15	0.341186	conserved Plasmodium protein, unknown function
PVVCY_0701420	0.0259562	0.0747987	0.347013	25	9.5	15.5	0.027662	0.0831243	0.332779	27	10.5	16.5	0.339896	EF-hand calcium-binding domain-containing protein
PVVCY_1301750	0.023188	0.0770327	0.301015	50	20.5	29.5	0.0247738	0.0654103	0.378744	49	17.5	31.5	0.33988	aminomethyltransferase, putative
PVVCY_1406270	0.0310577	0.0943955	0.329017	56	23	33	0.0300885	0.085809	0.350645	53	21	32	0.339831	conserved Plasmodium protein, unknown function
PVVCY_0301260	0.0413319	0.123821	0.333802	104	39.5	64.5	0.042301	0.122397	0.345604	105	39	66	0.339703	rhoptry neck protein 6, putative
PVVCY_1306450	0.0251304	0.0668432	0.375961	34	13	21	0.0251493	0.0828826	0.303432	37	16	21	0.339696	conserved Plasmodium protein, unknown function
PVVCY_1403670	0.0195434	0.0535821	0.364737	57	21.5	35.5	0.0184361	0.05866	0.314287	57	23.5	33.5	0.339512	conserved Plasmodium protein, unknown function
PVVCY_1204650	0.0243913	0.0656834	0.371347	225	80	145	0.0213995	0.0696436	0.307272	212	84.5	127.5	0.339309	conserved Plasmodium protein, unknown function
PVVCY_0501520	0.0329836	0.0904941	0.364483	30	11.6667	18.3333	0.031123	0.0991098	0.314026	30	12.6667	17.3333	0.339255	RNA methyltransferase, putative
PVVCY_0902570	0.0282444	0.0773363	0.365215	51	19	32	0.0282479	0.0902581	0.312968	54	22	32	0.339091	conserved Plasmodium protein, unknown function
PVVCY_0401750	0.00975629	0.0255337	0.382095	10	3.5	6.5	0.00975673	0.0329843	0.295799	11	4.5	6.5	0.338947	conserved Plasmodium protein, unknown function
PVVCY_0301550	0.0218529	0.0621005	0.351895	42	17	25	0.0227376	0.0697922	0.32579	45	19	26	0.338843	conserved Plasmodium protein, unknown function
PVVCY_0600850	0.0109128	0.0378105	0.288618	9	4	5	0.0109185	0.0281139	0.388367	8	3	5	0.338492	ATP synthase mitochondrial F1 complex assembly factor 1, putative
PVVCY_1001100	0.0186436	0.0609213	0.306027	14	6	8	0.0186511	0.0503298	0.370578	13	5	8	0.338303	ribosomal protein L35, putative
PVVCY_1003800	0.0290875	0.0932067	0.312075	68	29.5	38.5	0.0267666	0.0734392	0.364473	59	23.5	35.5	0.338274	cytidine diphosphate-diacylglycerol synthase, putative
PVVCY_0900730	0.0262014	0.0746869	0.350816	173	68.5	104.5	0.0246741	0.0758049	0.325495	168	69.5	98.5	0.338155	mechanosensitive ion channel protein, putative
PVVCY_1401750	0.0227819	0.0574006	0.396892	13	5	8	0.0227819	0.0816501	0.279018	15	7	8	0.337955	conserved Plasmodium protein, unknown function
PVVCY_0500380	0.0394112	0.120619	0.32674	218	85	133	0.0388179	0.111234	0.348975	210	79	131	0.337857	conserved Plasmodium protein, unknown function
PVVCY_1303030	0.0202986	0.0577773	0.351325	231	86	145	0.0206539	0.0637296	0.324087	242	94.5	147.5	0.337706	conserved Plasmodium protein, unknown function
PVVCY_0900450	0.0206547	0.0581479	0.35521	10	4	6	0.0137244	0.0429461	0.319574	7	3	4	0.337392	WD repeat-containing protein WRAP73, putative
PVVCY_0801980	0.0224462	0.0686394	0.327017	39	15.5	23.5	0.0253776	0.0730644	0.347332	43	16.5	26.5	0.337174	conserved Plasmodium protein, unknown function
PVVCY_1304560	0.0180043	0.0492388	0.365653	38	15.5	22.5	0.0171944	0.0558406	0.307919	39	17.5	21.5	0.336786	ribose-phosphate pyrophosphokinase, putative
PVVCY_1401290	0.0264081	0.0690548	0.382422	66	25	41	0.0244226	0.0839815	0.290809	68	30	38	0.336615	methionyl-tRNA formyltransferase, putative
PVVCY_1306120	0.0249634	0.0754745	0.330753	53	22	31	0.0233341	0.0682093	0.342096	49	20	29	0.336425	rhomboid protease ROM6, putative
PVVCY_1200160	0.0206556	0.06035	0.342263	41	16	25	0.0173161	0.0524821	0.329942	35	14	21	0.336102	conserved Plasmodium protein, unknown function
PVVCY_1406350	0.026836	0.136647	0.196389	41	24	17	0.0365261	0.0767699	0.475786	37	14	23	0.336087	bax inhibitor 1, putative
PVVCY_0904190	0.0251831	0.0990662	0.254205	27	12	15	0.0303495	0.0727381	0.417244	27	9	18	0.335724	conserved Plasmodium protein, unknown function
PVVCY_1401420	0.0290999	0.0795037	0.36602	121	48.5	72.5	0.0274589	0.0900291	0.305	123	54.5	68.5	0.33551	M1-family alanyl aminopeptidase, putative
PVVCY_1306090	0.0236269	0.0714771	0.330552	120	47	73	0.0216494	0.0636416	0.340177	109	42	67	0.335365	conserved Plasmodium protein, unknown function
PVVCY_1301000	0.015413	0.0492793	0.312768	32	13	19	0.0162339	0.0453607	0.357884	32	12	20	0.335326	conserved Plasmodium protein, unknown function
PVVCY_1100280	0.0259684	0.0605595	0.428809	22	7	15	0.0259528	0.107354	0.24175	27	12	15	0.33528	HCNGP-like protein, putative
PVVCY_1102210	0.0260949	0.0768041	0.339759	137	52.5	84.5	0.026394	0.0801097	0.329474	140	54.5	85.5	0.334616	conserved Plasmodium protein, unknown function
PVVCY_1303920	0.021922	0.0642428	0.341237	52	20	32	0.0233064	0.0710848	0.327867	56	22	34	0.334552	conserved Plasmodium protein, unknown function
PVVCY_0401270	0.0215181	0.0626827	0.343286	71	27.5	43.5	0.0207691	0.0638237	0.325414	70	28	42	0.33435	conserved Plasmodium protein, unknown function
PVVCY_0601030	0.023024	0.0726017	0.317128	234	94.5	139.5	0.0226915	0.0645434	0.35157	222	84.5	137.5	0.334349	lysine-specific histone demethylase 1, putative
PVVCY_0700250	0.0307105	0.0856147	0.358706	112	42.5	69.5	0.0268836	0.086724	0.30999	104	43	61	0.334348	conserved Plasmodium protein, unknown function
PVVCY_1400390	0.0241754	0.0670997	0.360292	91	35.5	55.5	0.0206466	0.0670385	0.307981	83	35.5	47.5	0.334137	conserved Plasmodium protein, unknown function
PVVCY_1305380	0.0381481	0.115342	0.330739	122	49	73	0.0381328	0.113006	0.337439	121	48	73	0.334089	exoribonuclease, putative
PVVCY_1003580	0.0171468	0.0571847	0.299848	55	22.6667	32.3333	0.0219962	0.0597321	0.368249	65	23.6667	41.3333	0.334048	conserved Plasmodium protein, unknown function
PVVCY_1301520	0.0393026	0.107328	0.36619	56	21.5	34.5	0.0398734	0.132087	0.301873	61	26	35	0.334032	conserved Plasmodium protein, unknown function
PVVCY_1001430	0.0213263	0.0611479	0.348766	98	37.5	60.5	0.0197257	0.0619001	0.318671	94	38	56	0.333719	conserved Plasmodium protein, unknown function
PVVCY_1002910	0.0213649	0.0684313	0.312209	98	41	57	0.0224958	0.0633395	0.355162	98	38	60	0.333685	conserved Plasmodium protein, unknown function
PVVCY_1306360	0.0240259	0.0725379	0.331218	55	23	32	0.0209911	0.062533	0.335681	48	20	28	0.33345	ethanolamine-phosphate cytidylyltransferase, putative
PVVCY_1404730	0.021548	0.0685845	0.314182	39	16.5	22.5	0.0196094	0.0556144	0.352595	34	13.5	20.5	0.333388	WD repeat-containing protein, putative
PVVCY_1402820	0.022346	0.0630197	0.354588	100	40	60	0.0199	0.0637442	0.312185	94	40.5	53.5	0.333387	ER membrane protein complex subunit 1, putative
PVVCY_1302260	0.0231366	0.0710287	0.325735	271	108	163	0.0229928	0.0675819	0.340222	265	103	162	0.332979	conserved Plasmodium protein, unknown function
PVVCY_0902500	0.0331605	0.112038	0.295975	41	18	23	0.0390527	0.105675	0.369557	44	17	27	0.332766	protein phosphatase, putative
PVVCY_1001320	0.0211511	0.0617746	0.342391	200	73.5	126.5	0.0208054	0.0645099	0.322515	201	76.5	124.5	0.332453	conserved Plasmodium protein, unknown function
PVVCY_1300880	0.0202968	0.0577728	0.351321	46	18	28	0.0180889	0.0578694	0.312581	43	18	25	0.331951	conserved Plasmodium protein, unknown function
PVVCY_1301650	0.023543	0.0664751	0.354163	114	42.5	71.5	0.02155	0.0695799	0.309715	110	44.5	65.5	0.331939	conserved Plasmodium protein, unknown function
PVVCY_1403700	0.0249326	0.0793537	0.314196	154	68	86	0.0262551	0.0751183	0.349517	155	64.5	90.5	0.331856	aminophospholipid-transporting P-ATPase, putative
PVVCY_0901550	0.0274139	0.0866108	0.316518	173	69	104	0.0273958	0.0789165	0.34715	167	63	104	0.331834	conserved Plasmodium protein, unknown function
PVVCY_1300670	0.00682747	0.0205929	0.331545	6	2	4	0.00682747	0.0205929	0.331545	6	2	4	0.331545	conserved Plasmodium protein, unknown function
PVVCY_0301450	0.0311429	0.0889241	0.350218	55	21	34	0.0292662	0.0935594	0.312809	54	22	32	0.331514	conserved Plasmodium protein, unknown function
PVVCY_0200950	0.0345815	0.105298	0.328415	200	80	120	0.0341216	0.102015	0.334477	196	77.5	118.5	0.331446	zinc-carboxypeptidase, putative
PVVCY_1101910	0.0163669	0.0532718	0.307234	22	9	13	0.0189184	0.0532521	0.355261	24	9	15	0.331248	conserved Plasmodium protein, unknown function
PVVCY_0903190	0.0245399	0.0778319	0.315294	125	51.5	73.5	0.0250538	0.0722185	0.346916	123	48	75	0.331105	conserved Plasmodium protein, unknown function
PVVCY_1000840	0.0200407	0.0606542	0.330409	372	147.5	224.5	0.020227	0.0610095	0.331538	375	148.5	226.5	0.330974	conserved Plasmodium protein, unknown function
PVVCY_0502430	0.0345603	0.112774	0.306455	24	10	14	0.0397119	0.111726	0.355441	26	10	16	0.330948	asparagine rich protein, putative
PVVCY_0902150	0.0185653	0.0574275	0.323282	86	35.6667	50.3333	0.0195693	0.0578887	0.338051	89	36	53	0.330666	conserved Plasmodium protein, unknown function
PVVCY_0800670	0.0165008	0.0387037	0.426336	14	5	9	0.0109601	0.04669	0.234742	12	6	6	0.330539	conserved Plasmodium protein, unknown function
PVVCY_1306020	0.0200455	0.0606456	0.330536	62	25.5	36.5	0.0183804	0.0556707	0.330163	57	23.5	33.5	0.330349	conserved Plasmodium protein, unknown function
PVVCY_0501890	0.0197686	0.0589743	0.335207	22	9	13	0.0213224	0.0656719	0.324681	24	10	14	0.329944	translation initiation factor IF-3, putative
PVVCY_0502280	0.027257	0.0899095	0.30316	196	80.5	115.5	0.028093	0.0787945	0.356535	190	71	119	0.329847	conserved Plasmodium protein, unknown function
PVVCY_0200560	0.0276044	0.0835037	0.330577	281	111.5	169.5	0.0273531	0.0831433	0.328987	279	111	168	0.329782	serine_threonine protein kinase, putative
PVVCY_0902450	0.0354414	0.101485	0.349228	161	62.1667	98.8333	0.0360546	0.116181	0.310332	171	70.5	100.5	0.32978	conserved Plasmodium protein, unknown function
PVVCY_1401910	0.0270671	0.0803066	0.337048	78	31	47	0.0276445	0.0859257	0.321726	81	33	48	0.329387	conserved protein, unknown function
PVVCY_0903260	0.0260898	0.0887542	0.293956	136	56	80	0.0257446	0.0706482	0.364406	124	45	79	0.329181	conserved Plasmodium protein, unknown function
[truncated: 3,528 more rows]

## Sheet: Pvs-Pvv
ID	Ka.sEE	Ks.sEE	Ka/Ks.sEE	Substitutions.sEE	S-Substitutions.sEE	N-Substitutions.sEE	Ka.sEH	Ks.sEH	Ka/Ks.sEH	Substitutions.sEH	S-Substitutions.sEH	N-Substitutions.sEH	Ka.sEL	Ks.sEL	Ka/Ks.sEL	Substitutions.sEL	S-Substitutions.sEL	N-Substitutions.sEL	avgkaks	Product
[truncated: 4,211 more rows]

[truncated: 8 more sheets: Pvv-Pvp, Pvs-Pvp, Pvl-Pvp, Pvb-Pvp, Pyk-Pyy, Pyn-Pyy, Pyy-Pyy, Pcs-Pcc]
