# Supplementary material for: Plasmodium vinckei genomes provide insights into the pan-genome and evolution of rodent malaria parasites
Source: BMC Biol. 2021 Apr 23;19:69. doi: 10.1186/s12915-021-00995-5 (PMC8063448; doi:10.1186/s12915-021-00995-5)
Supplement: Supplementary file 10 — Additional file 10. Gene-wise RNA-seq FPKM values for Plasmodium vinckei petteri CR, P. v. lentum DS (rings, trophozoites and gametocyte stages), P.v. brucechwatti DA and P. v. baforti EL (mixed blood stages) [file 12915_2021_995_MOESM10_ESM.xlsx]

## Sheet: PvpCR
Gene_ID	Rings	Trophozoites	Gametocytes
PVPCR_0100010	0	0.422078	0.0444125
PVPCR_0100020	4.19224	2.65196	0.738677
PVPCR_0100030	0	0	0
PVPCR_0100040	0	3.83975	0.144935
PVPCR_0100050	0.0701078	0.56472	0.0628052
PVPCR_0100060	53.2249	0.816171	6.32317
PVPCR_0100070	477.775	34.7787	100.571
PVPCR_0100080	39.4826	5.09558	9.42205
PVPCR_0100090	1.98103	6.68951	0.342158
PVPCR_0100100	427.527	1056.1	119.292
PVPCR_0100110	109.621	1.75986	19.0232
PVPCR_0100120	2.1291	2.21681	0.752215
PVPCR_0100130	0	0.145711	0
PVPCR_0100140	3.49354	1.53004e-05	0.761655
PVPCR_0100160	1087.3	19.4701	74.5347
PVPCR_0100170	1365.43	17.4124	36.4262
PVPCR_0100180	19.58	0.578718	0.596638
PVPCR_0100190	0	0.122343	0.0219887
PVPCR_0100200	478.042	2.02913	8.74598
PVPCR_0100210	3.72946	0.183739	2.62679
PVPCR_0100220	480.005	6.32877	30.3011
PVPCR_0100230	121.869	109.877	19.5649
PVPCR_0100240	708.28	143.277	138.817
PVPCR_0100250	646.413	187.443	99.6476
PVPCR_0100260	68.9758	4.87525	5.68013
PVPCR_0100270	3.42444	1.98292	3.44552
PVPCR_0100280	572.176	226.611	188.795
PVPCR_0100290	150.441	808.297	101.612
PVPCR_0100300	7859.57	1307.63	667.355
PVPCR_0100310	4.948	6.84559	173.329
PVPCR_0100320	151.226	18.5818	30.0965
PVPCR_0100330	462.708	183.026	56.6469
PVPCR_0100340	1.64805	4.44649	1.57897
PVPCR_0100350	22.3278	39.918	6.3106
PVPCR_0100360	59.3193	113.169	24.0407
PVPCR_0100370	70.6422	59.2716	55.3182
PVPCR_0100380	24.7389	13.728	155.551
PVPCR_0100390	91.8522	23.3406	17.8903
PVPCR_0100400	341.692	76.992	38.8316
PVPCR_0100410	174.85	94.6076	167.06
PVPCR_0100420	57.8339	132.525	95.1805
PVPCR_0100430	21.5057	88.071	19.3476
PVPCR_0100440	731.329	64.3067	79.6133
PVPCR_0100450	197.743	53.388	33.465
PVPCR_0100460	4.28566	109.638	54.7527
PVPCR_0100470	0.266605	3.88017	14.6545
PVPCR_0100480	6.52367	37.5603	11.7463
PVPCR_0100490	2.25614	8.79101	5.13965
PVPCR_0100500	0.562682	4.21798	143.273
PVPCR_0100510	2.35832	5.79723	4.13031
PVPCR_0100520	2.97387	4.87806	26.1026
PVPCR_0100530	3.5227	74.6976	152.815
PVPCR_0100540	32.7003	25.7035	32.3101
PVPCR_0100550	1.36966	34.2392	1030.83
PVPCR_0100560	362.192	107.025	75.7258
PVPCR_0100570	28.0549	172.052	21.5005
PVPCR_0100580	9.20409	3.13851	3.64347
PVPCR_0100590	29.7903	96.2662	92.6338
PVPCR_0100600	54.752	161.947	87.4369
PVPCR_0100610	211.959	160.807	110.001
PVPCR_0100620	20.6705	152.152	968.951
PVPCR_0100630	3.3026	45.4719	461.616
PVPCR_0100640	14.8389	66.2999	284.67
PVPCR_0100650	2.52647	33.7591	38.9014
PVPCR_0100660	0.057629	0.719155	18.5042
PVPCR_0100670	2.00927	17.4369	594.342
PVPCR_0100680	0.541958	11.2256	19.8059
PVPCR_0100690	0	18.4625	1722.41
PVPCR_0100700	375.396	40.087	49.922
PVPCR_0100710	77.4347	100.886	40.3404
PVPCR_0100720	323.956	179.747	1377.77
PVPCR_0100730	1.02249	44.6405	3275.65
PVPCR_0100740	190.275	81.4749	34.3264
PVPCR_0100750	71.0122	26.4901	86.883
PVPCR_0100760	107.635	201.481	48.8867
PVPCR_0100770	539.003	203.961	185.286
PVPCR_0100780	823.67	141.193	119.583
PVPCR_0100790	3.72066	10.9762	13.1689
PVPCR_0100800	13.8398	39.1036	377.138
PVPCR_0100810	0.621483	4.67203	7.45784
PVPCR_0100820	31.2583	72.3673	96.664
PVPCR_0100830	12.3291	27.4474	26.7213
PVPCR_0100840	0.418851	8.58944	137.275
PVPCR_0100850	0.720629	16.87	134.576
PVPCR_0100860	19.7177	27.9388	5.4007
PVPCR_0100870	25.0655	50.4764	9.01964
PVPCR_0100880	44.1	96.3615	41.5867
PVPCR_0100890	40.8136	49.3677	15.0927
PVPCR_0100900	31.6363	52.4124	122.059
PVPCR_0100910	38.7033	23.1709	13.9592
PVPCR_0100920	41.7091	46.9736	26.2138
PVPCR_0100930	133.58	284.691	918.031
PVPCR_0100940	257.213	839.021	363.425
PVPCR_0100950	0.731553	3.63443	195.75
PVPCR_0100960	317.367	503.159	224.386
PVPCR_0100970	2957.43	688.021	931.235
PVPCR_0100980	40.9998	40.9963	15.7153
PVPCR_0100990	11.6609	10.5422	3.24052
PVPCR_0101000	519.587	119.759	355.271
PVPCR_0101010	28.3763	11.6509	22.0969
PVPCR_0101020	76.1315	31.3116	137.831
PVPCR_0101030	97.1365	14.2733	18.4251
PVPCR_0101040	13.7619	2.84823	19.1172
PVPCR_0101050	477.916	26.3243	24.7453
PVPCR_0101060	10.8473	34.4542	1142.07
PVPCR_0101070	2.92312	7.49802	7.49462
PVPCR_0101080	46.1613	109.013	29.1031
PVPCR_0101090	339.052	121.873	45.5281
PVPCR_0101100	456.182	129.557	86.8173
PVPCR_0101110	73.1201	968.666	2960.15
PVPCR_0101120	155.914	219.97	326.562
PVPCR_0101125	4.32347	63.0024	18.9434
PVPCR_0101130	117.294	231.457	220.217
PVPCR_0101140	224.102	62.692	50.1898
PVPCR_0101150	136.149	57.7696	78.6857
PVPCR_0101160	6.70425	192.412	73.2949
PVPCR_0101170	22.7579	150.145	105.706
PVPCR_0101180	15.9709	461.645	440.184
PVPCR_0101190	107.43	79.6673	20.9194
PVPCR_0101200	0.309638	10.0849	370.877
PVPCR_0101210	6.06423	15.7644	341.938
PVPCR_0101220	19158.4	6700.82	10428.5
PVPCR_0101230	43.5012	32.0609	35.9666
PVPCR_0101240	101.44	180.109	239.66
PVPCR_0101250	0	0	2.14552
PVPCR_0101260	184.53	103.423	64.0751
PVPCR_0101270	1.73875	5.69378	57.8741
PVPCR_0101280	26.3529	57.584	96.1152
PVPCR_0101290	20.3269	47.3875	86.572
PVPCR_0101300	23.3586	29.9968	1489.31
PVPCR_0101310	214.802	33.4079	150.113
PVPCR_0101320	91.059	44.9417	40.4051
PVPCR_0101330	261.014	31.6052	81.7919
PVPCR_0101340	685.403	116.826	83.5111
PVPCR_0101350	75.4468	534.89	759.715
PVPCR_0101360	995.465	281.585	1706.53
PVPCR_0101370	6.20163	296.417	811.665
PVPCR_0101380	3.12774	2.72397	2.27942
PVPCR_0101390	74.5239	274.646	46.0629
PVPCR_0101400	32.0003	30.9752	8.87887
PVPCR_0101410	3.17903	1.61181	2.07275
PVPCR_0101420	100.405	36.8801	41.5035
PVPCR_0101430	4.98914	22.0021	8.29039
PVPCR_0101440	6.83141	2.32264	8.70472
PVPCR_0101450	1.24206	0.992925	7.09309
PVPCR_0101460	195.384	5.41697	18.5158
PVPCR_0101470	264.456	30.116	25.3801
PVPCR_0101480	75.1811	264.383	28.7786
PVPCR_0101490	25.6897	27.1587	5.00603
PVPCR_0101510	423.148	290.219	191.205
PVPCR_0101520	115.283	121.645	38.8304
PVPCR_0101530	853.102	40.2197	193.485
PVPCR_0101540	53.2042	3.38958	10.5584
PVPCR_0101550	169.6	2.77447	7.46225
PVPCR_0101560	2.11579	10.3055	1.93087
PVPCR_0101570	41.8132	2.96617	6.76118
PVPCR_0101580	1366.23	14.5345	62.4482
PVPCR_0101590	18.1459	1.09459	1.51856
PVPCR_0101600	0.112386	0.200326	0.152074
PVPCR_0101610	21.4092	65.3262	7.45285
PVPCR_0101620	824.999	117.273	86.8239
PVPCR_0101630	805.38	80.3923	100.87
PVPCR_0101640	0.215357	0.526508	0.0976191
PVPCR_0101650	0	0.980269	0
PVPCR_0101660	0.355766	3.50282	0.310924
PVPCR_0101670	4.48935	2.89586	1.20202
PVPCR_0101680	2616.85	123.246	265.692
PVPCR_0101690	22.7271	17.6292	3.29281
PVPCR_0101700	35.4677	3.17882	7.05826
PVPCR_0101710	52.923	1.26064	4.97901
PVPCR_0101720	0.609789	1.62725	0.176981
PVPCR_0200010	0.278929	2.20851	0.464539
PVPCR_0200020	0.406161	8.33847	3.38505
PVPCR_0200030	8.06548	13.9929	1.08011
PVPCR_0200040	0.86491	3.45278	0.761613
PVPCR_0200050	3.05118	9.34964	2.23576
PVPCR_0200060	15.827	133.185	15.2129
PVPCR_0200070	300.261	23.1588	62.642
PVPCR_0200080	62.3621	0	0.649828
PVPCR_0200090	2.07072	0.716645	0.179925
PVPCR_0200100	48.919	0.592513	2.14981
PVPCR_0200110	3.2746	11.7216	1.45543
PVPCR_0200120	2.80804	4.54234	0.629974
PVPCR_0200130	82.6913	16.341	23.5919
PVPCR_0200140	9.08882	471.171	207.331
PVPCR_0200150	0	0	0
PVPCR_0200160	41.2354	0.934613	10.8206
PVPCR_0200170	19313.7	497.571	2689.44
PVPCR_0200180	383.182	8.22542	80.4046
PVPCR_0200190	1.01891	0.644637	0.393648
PVPCR_0200200	186.021	1.55955	8.21938
PVPCR_0200210	3.99717	82.585	14.8576
PVPCR_0200220	19201.7	11845.8	9351.07
PVPCR_0200230	13.9824	11.0245	27.1619
PVPCR_0200240	26.8429	29.1019	90.59
PVPCR_0200250	142.26	179.891	231.749
PVPCR_0200260	130.185	42.8436	73.1499
PVPCR_0200270	4.67874	4.1672	5.67166
PVPCR_0200280	57.1645	52.8281	75.7902
PVPCR_0200290	545.181	144.187	102.715
PVPCR_0200300	0.970575	39.7228	60.3585
PVPCR_0200310	1.27505	35.9072	30.8641
PVPCR_0200320	21.5803	116.711	64.0018
PVPCR_0200330	0.819389	2.37322	73.0096
PVPCR_0200340	126.819	47.6121	20.765
PVPCR_0200350	164.079	110.238	162.574
PVPCR_0200360	107.072	2528.93	3720.35
PVPCR_0200370	165.631	35.9339	47.4004
PVPCR_0200380	72.0607	29.3075	21.4881
PVPCR_0200390	568.964	171.794	180.641
PVPCR_0200400	52.1249	160.569	175.078
PVPCR_0200410	13.2308	54.132	50.0575
PVPCR_0200420	14.5627	76.0422	1421.32
PVPCR_0200430	8.7748	100.874	282.481
PVPCR_0200440	1.20141	3.85608	16.0097
PVPCR_0200450	331.424	124.416	44.84
PVPCR_0200460	586.88	159.353	101.649
PVPCR_0200470	29.0681	22.6322	19.1166
PVPCR_0200480	154.122	142.02	619.554
PVPCR_0200490	23.0241	330.117	1266.97
PVPCR_0200500	10.9689	25.3972	359.43
PVPCR_0200510	34.0808	121.159	2213.74
PVPCR_0200520	1.24123	26.5147	1015.64
PVPCR_0200530	27.3061	23.6742	200.172
PVPCR_0200540	95.8644	101.805	100.231
PVPCR_0200550	170.817	102.328	56.1564
PVPCR_0200560	49.4926	122.562	59.3114
PVPCR_0200570	4894.16	450.136	895.981
PVPCR_0200580	278.523	189.04	227.793
PVPCR_0200590	353.649	123.103	83.7959
PVPCR_0200600	18.7326	34.7459	15.8791
PVPCR_0200610	242.546	1217.75	453.441
PVPCR_0200620	106.103	79.2166	77.682
PVPCR_0200630	11.2252	16.3598	28.434
PVPCR_0200640	8.41504	39.2078	15.2673
PVPCR_0200650	0.0954374	1.19165	45.7862
PVPCR_0200660	664.779	140.497	118.281
PVPCR_0200670	11.8932	300.389	372.136
PVPCR_0200680	14.8076	47.1229	21.733
PVPCR_0200690	6.87354	16.3872	2.73878
PVPCR_0200700	14.6695	297.287	1075.19
PVPCR_0200710	13.8057	49.1011	5.78559
PVPCR_0200720	4.07828	164.198	167.54
PVPCR_0200730	142.977	11.5863	9.97077
PVPCR_0200740	0.296704	1.17623	0.389832
PVPCR_0200750	2.14466	17.4138	23.6779
PVPCR_0200760	197.604	34.2921	44.1201
PVPCR_0200770	58.3377	135.571	83.5084
PVPCR_0200780	9.087	56.7698	29.8507
PVPCR_0200790	120.001	73.78	53.9513
PVPCR_0200800	24.0577	38.6081	7.82097
PVPCR_0200810	8.02845	14.4095	29.5835
PVPCR_0200820	2.98744	55.0287	62.9646
PVPCR_0200830	0.49196	0.908945	15.4597
PVPCR_0200840	42.3812	29.8678	11.1853
PVPCR_0200850	14.2035	50.3516	16.3887
PVPCR_0200860	4.05378	18.4139	92.7127
PVPCR_0200870	15.864	665.747	1851.1
PVPCR_0200880	59.337	49.3958	33.37
PVPCR_0200890	106.133	456.656	240.424
PVPCR_0200900	3.3339	23.805	35.8414
PVPCR_0200910	0.540119	1.52966	53.8769
PVPCR_0200920	7.05783	3.45692	23.4169
PVPCR_0200930	90.3652	213.343	36.7928
PVPCR_0200940	168.049	168.049	25.9855
PVPCR_0200950	669.797	57.1891	69.6445
PVPCR_0200960	335.165	17.4394	23.9161
PVPCR_0200970	57.8991	21.4609	36.5149
PVPCR_0200980	5.43309	5.88461	5.72011
PVPCR_0200990	0.654623	0.466497	0.584499
PVPCR_0201000	120.141	330.017	207.262
PVPCR_0201010	1.19983	16.8132	2054.54
PVPCR_0201020	4.4953	19.7579	5.57111
PVPCR_0201030	28.7926	18.8174	5.36239
PVPCR_0201040	0.330948	1.57869	32.2967
PVPCR_0201050	47.2622	42.6104	30.5695
PVPCR_0201060	300.015	82.4927	111.398
PVPCR_0201070	16.1447	19.9513	13.7445
PVPCR_0201080	2.39717	12.0663	72.9088
PVPCR_0201090	376.813	137.289	83.4881
PVPCR_0201100	13.7614	4.08554	16.6174
PVPCR_0201110	6.29482	26.5743	21.8486
PVPCR_0201120	7.61973	10.9627	5.81415
PVPCR_0201130	41.6035	54.6444	35.3158
PVPCR_0201140	1.6839	38.7191	75.8811
PVPCR_0201150	93.5026	202.5	162.844
PVPCR_0201160	28.0128	60.161	73.0346
PVPCR_0201170	203.967	82.4877	84.996
PVPCR_0201180	24.2626	24.3258	10.508
PVPCR_0201190	24.8021	37.191	6.51335
PVPCR_0201200	92.2432	50.844	46.3252
PVPCR_0201210	2.9373	26.1679	9.17967
PVPCR_0201220	240.995	983.847	284.453
PVPCR_0201230	5.47258	38.8319	2.88279
PVPCR_0201240	5.3029	8.57536	1.26764
PVPCR_0201250	14.2589	20.5227	14.2498
PVPCR_0201260	26.1937	37.026	27.3062
PVPCR_0201270	25.7478	5.22274	7.92188
PVPCR_0201280	1875.92	770.317	426.249
PVPCR_0201290	0.97495	14.2845	12.4819
PVPCR_0201300	0.0887049	1.28007	0.379796
PVPCR_0201310	1.3023	20.8584	33.4295
PVPCR_0201320	24.1544	118.441	54.7446
PVPCR_0201330	28.5091	84.4509	73.0645
PVPCR_0201340	0	11.722	354.005
PVPCR_0201350	19.2352	27.6441	67.4998
PVPCR_0201360	2.54805	6.73297	42.5037
PVPCR_0201370	6.39114	93.0281	24.9751
PVPCR_0201380	216.778	154.064	38.8111
PVPCR_0201390	915.185	891.617	890.864
PVPCR_0201400	3.41488	9.70568	39.6308
PVPCR_0201410	125.982	20.9919	34.31
PVPCR_0201420	509.046	41.6792	38.5673
PVPCR_0201430	299.698	39.7364	66.6297
PVPCR_0201440	110.305	35.5898	18.3312
PVPCR_0201450	29.0425	147.521	215.622
PVPCR_0201460	7.62016	21.7287	71.9523
PVPCR_0201470	0	13.875	801.67
PVPCR_0201480	0.0291786	0.437002	29.6958
PVPCR_0201490	45.4168	93.3408	62.5612
PVPCR_0201500	43.5186	41.1832	14.4548
PVPCR_0201510	178.422	111.643	39.9179
PVPCR_0201520	4.389	57.5154	30.0476
PVPCR_0201530	47.4226	216.095	727.317
PVPCR_0201560	140.669	93.5362	23.5489
PVPCR_0201570	11.4085	83.6576	13.3861
PVPCR_0201580	1694.81	658.524	483.907
PVPCR_0201590	26.3928	499.788	84.3306
PVPCR_0201600	6.73453	13.3111	7.8837
PVPCR_0201610	5.76673	40.8601	7.87593
PVPCR_0201620	206.809	3.86556	9.89476
PVPCR_0201630	111.529	5.70157	7.1657
PVPCR_0201640	40.1167	1.02867	1.02306
PVPCR_0201650	0	0	0.0327904
PVPCR_0201660	3.61134	3.83655	0.795194
PVPCR_0201670	5.10935	0.418665	1.58726
PVPCR_0201680	450.603	5.30456	23.8616
PVPCR_0201690	15.5655	0	0.307018
PVPCR_0201700	1.74122	3.58661	0.612134
PVPCR_0201710	0.263478	4.47504	0.182733
PVPCR_0201720	1.52147	6.6799	0.398721
PVPCR_0201730	0.658218	1.27374	0
PVPCR_0201740	0.427919	1.37764	0.185339
PVPCR_0201750	1.58886	10.9654	0.85348
PVPCR_0201760	0.203116	1.93909	0.133175
PVPCR_0201770	1.03593	10.2678	1.23335
PVPCR_0201780	1.73658	12.9286	1.09927
PVPCR_0201790	3.50847	12.3025	1.67193
PVPCR_0201800	12.6223	15.4938	3.96724
PVPCR_0201810	175.475	1.61168	24.0599
PVPCR_0201820	61.7614	0.367473	1.18445
PVPCR_0300010	82.8848	0.977125	7.84106
PVPCR_0300020	2704.11	73.4422	761.358
PVPCR_0300030	62.5831	26.712	8.99124
PVPCR_0300040	0.419348	8.91098	2.25244
PVPCR_0300050	1.07934	4.52381	0.307525
PVPCR_0300060	1.00593	2.73535	0.579543
PVPCR_0300070	0.551048	0.968887	0.0347873
PVPCR_0300080	0	0.720841	0.104283
PVPCR_0300090	4.97299	9.25242	1.15063
PVPCR_0300100	2.22922	10.4431	1.39452
PVPCR_0300110	0.13344	1.16505	0.089737
PVPCR_0300120	0.788203	9.50783	1.92657
PVPCR_0300130	31.3793	88.8058	20.3617
PVPCR_0300140	4.8395	38.9762	6.85301
PVPCR_0300150	301.625	322.733	26.9944
PVPCR_0300160	0.249979	5.93758	0.316871
PVPCR_0300170	22.1433	211.133	59.252
PVPCR_0300180	21.724	218.814	114.821
PVPCR_0300190	0	2.11851	0.60137
PVPCR_0300200	173.054	650.824	42.6314
PVPCR_0300210	7.62805	9.86428	82.6295
PVPCR_0300220	6.95925	58.095	42.0908
PVPCR_0300230	22.989	67.3533	10.6235
PVPCR_0300240	14.4442	12.5299	32.2979
PVPCR_0300250	128.437	85.7407	21.5591
PVPCR_0300260	36.8379	115.183	89.3928
PVPCR_0300270	48.5045	1625.88	11290.1
PVPCR_0300290	5.78189	28.5733	12.0589
PVPCR_0300300	641.271	31.1472	40.3182
PVPCR_0300310	2.49765	39.2382	657.655
PVPCR_0300320	4.85144	57.9748	48.5761
PVPCR_0300330	0.732044	4.44786	49.6863
PVPCR_0300340	21.6675	32.8484	46.7255
PVPCR_0300350	146.262	402.232	1089.07
PVPCR_0300360	7.45707	5.45149	151.786
PVPCR_0300370	0	7.64273	287.885
PVPCR_0300380	262.188	75.656	124.319
PVPCR_0300390	52.0411	14.0606	6.52233
PVPCR_0300400	282.539	1119.35	559.645
PVPCR_0300410	2.22298	9.20787	22.331
PVPCR_0300420	17.4622	51.7859	23.3699
PVPCR_0300430	1.65075	9.22287	18.6493
PVPCR_0300440	0	5.09847	269.197
PVPCR_0300450	0.390658	2.56079	66.9232
PVPCR_0300460	36.5828	38.823	11.0841
PVPCR_0300470	616.657	344.72	507.811
PVPCR_0300480	13.6538	70.7811	42.691
PVPCR_0300490	121.443	90.8967	36.9521
PVPCR_0300500	10.7	186.847	88.5286
PVPCR_0300510	176.255	594.461	117.264
PVPCR_0300520	32.7646	26.0202	47.6736
PVPCR_0300530	17.7342	65.5474	393.859
PVPCR_0300540	4.81789	14.3678	473.661
PVPCR_0300550	2.78254	4.79196	2.59717
PVPCR_0300560	28.6053	13.6697	20.0181
PVPCR_0300570	689.297	76.7229	118.122
PVPCR_0300580	110.208	57.6474	47.7535
PVPCR_0300590	178.009	253.475	101.15
PVPCR_0300600	9.92777	14.552	20.7027
PVPCR_0300610	35.9672	27.1732	12.9701
PVPCR_0300620	0	0.565378	0.137553
PVPCR_0300630	5.59645	106.786	7.84938
PVPCR_0300640	291.701	116.655	65.8581
PVPCR_0300650	26.0624	76.321	22.5163
PVPCR_0300660	13.577	47.9424	7.41649
PVPCR_0300670	2.32955	63.4891	4.5032
PVPCR_0300680	364.593	42.8698	65.1004
PVPCR_0300690	23.7275	5.77203	7.74802
PVPCR_0300700	11.2895	2.15054	13.2463
PVPCR_0300710	101.21	53.0878	57.8321
PVPCR_0300720	5.41409	72.297	17.5828
PVPCR_0300730	101.521	143.759	100.714
PVPCR_0300740	186.763	182.432	72.8404
PVPCR_0300750	0.738958	1.4712	57.9104
PVPCR_0300760	0.200759	0.81169	23.5946
PVPCR_0300770	209.258	78.7129	44.0223
PVPCR_0300780	152.725	109.113	43.3841
PVPCR_0300790	70.9765	113.63	37.1915
PVPCR_0300800	22.3983	92.9403	47.9099
PVPCR_0300810	0.556249	3.57033	5.00546
PVPCR_0300820	2.18162	12.9295	2.26349
PVPCR_0300830	965.874	460.323	198.07
PVPCR_0300840	1274.33	1713.77	7312.06
PVPCR_0300850	14621.1	4602.55	11228.6
PVPCR_0300860	2.48313	32.4491	60.6627
PVPCR_0300870	15.4403	60.5925	42.8535
PVPCR_0300880	50.0636	432.095	159.552
PVPCR_0300890	17.263	6.11338	9.48759
PVPCR_0300900	6.28627	5.15137	11.2841
PVPCR_0300910	114.632	22.279	226.185
PVPCR_0300920	3.40838	0.885926	0.895945
PVPCR_0300930	767.116	303.629	523.096
PVPCR_0300940	7.68496	5.72427	28.6078
PVPCR_0300950	34.7248	219.269	203.227
PVPCR_0300960	24.1506	85.0935	34.5682
PVPCR_0300970	0	0.591782	0.436655
PVPCR_0300980	0.753346	10.6517	9.74518
PVPCR_0300990	1.35823	106.165	200.458
PVPCR_0301000	57.0835	54.5965	40.034
PVPCR_0301010	161.441	265.296	71.9254
PVPCR_0301020	11.7866	37.6858	65.6608
PVPCR_0301030	4.24964	53.7038	54.204
PVPCR_0301040	0.192057	13.211	6.75109
PVPCR_0301050	15.6518	83.3498	84.2611
PVPCR_0301060	347.33	162.88	109.015
PVPCR_0301070	24.1615	20.6391	9.81636
PVPCR_0301080	13.0102	11.1842	5.88113
PVPCR_0301090	2.8139	6.12873	15.5085
PVPCR_0301100	15.8859	61.3435	13.9069
PVPCR_0301110	17.5582	38.7573	16.0805
PVPCR_0301120	386.906	159.342	73.5926
PVPCR_0301130	86.4403	130.657	47.5365
PVPCR_0301140	452.975	246.094	265.277
PVPCR_0301150	49.8417	261.64	682.836
PVPCR_0301160	2.97921	49.0886	174.534
PVPCR_0301170	26.9557	35.9529	16.6257
PVPCR_0301180	1.02483	1.24815	33.7676
PVPCR_0301190	214.776	174.791	83.8635
PVPCR_0301200	41.9616	14.119	161.745
PVPCR_0301210	217.903	50.6676	20.1774
PVPCR_0301220	124.954	374.944	148.021
PVPCR_0301230	250.854	177.568	35.5622
PVPCR_0301240	63.1634	300.397	206.928
PVPCR_0301250	412.513	80.7126	29.9625
PVPCR_0301260	62.7831	15.8461	14.177
PVPCR_0301270	2.0424	0.843738	4.35837
PVPCR_0301280	22.2044	11.3529	236.977
PVPCR_0301290	694.871	159.727	98.051
PVPCR_0301300	3.22893	8.50389	5.5291
PVPCR_0301310	364.6	32.378	22.3524
PVPCR_0301320	163.016	164.647	186.835
PVPCR_0301330	10.3587	13.5036	343.082
PVPCR_0301340	88.0528	103.6	48.9127
PVPCR_0301350	71.0822	52.5016	43.3686
PVPCR_0301360	164.178	47.6496	79.3275
PVPCR_0301370	201.61	68.8359	40.4241
PVPCR_0301380	4.95968	57.8047	136.908
PVPCR_0301390	2.42755	7.07069	48.3892
PVPCR_0301400	0.536319	7.85057	322.465
PVPCR_0301410	7.52628	7.62986	11.8809
PVPCR_0301420	231.74	85.711	39.5449
PVPCR_0301430	13.2534	5.57849	27.5031
PVPCR_0301440	97.7727	48.1011	21.5268
PVPCR_0301450	2.89483	2.265	5.36341
PVPCR_0301460	53.8954	88.2497	98.9918
PVPCR_0301470	21.5397	8.06909	11.1639
PVPCR_0301480	0.964132	3.66084	19.923
PVPCR_0301490	0.345299	1.44546	23.9525
PVPCR_0301500	0.154425	2.97571	83.6506
PVPCR_0301510	6.62002	241.021	288.01
PVPCR_0301520	15.1423	7.67341	4.72196
PVPCR_0301530	282.592	76.7189	57.3691
PVPCR_0301540	208.982	124.354	115.49
PVPCR_0301550	20.5049	211.379	330.218
PVPCR_0301560	15.933	9.48016	6.20724
PVPCR_0301570	141.331	182.615	164.948
PVPCR_0301580	10812.2	4293.57	8645.81
PVPCR_0301590	173.973	38.5935	65.3525
PVPCR_0301600	11.5246	282.841	462.23
PVPCR_0301610	2.52598	16.2435	702.671
PVPCR_0301620	4.34723	12.6818	63.7659
PVPCR_0301630	71.1792	21.9293	7.89521
PVPCR_0301640	470.969	85.2521	47.4909
PVPCR_0301650	551.028	616.743	255.607
PVPCR_0301660	57.6808	5.16211	8.49294
PVPCR_0301670	385.491	105.325	79.1771
PVPCR_0301680	22.9069	33.0862	553.689
PVPCR_0301700	219.846	91.0583	58.8001
PVPCR_0301710	4569.74	973.891	687.075
PVPCR_0301720	112.736	72.1689	136.371
PVPCR_0301730	10.0131	95.4732	52.5458
PVPCR_0301740	3916.48	1163.92	736.13
PVPCR_0301750	897.17	52.4694	100.785
PVPCR_0301760	22.8406	120.802	28.9913
PVPCR_0301770	1.44741	2.84707	1.0704
PVPCR_0301780	7.30058	17.1953	4.14157
PVPCR_0301790	95.2997	20.5576	83.5854
PVPCR_0301800	34.246	272.707	8.20854
PVPCR_0301810	379.437	6.30301	28.1144
PVPCR_0301820	670.224	109.243	144.014
PVPCR_0301830	6774.87	107.216	360.24
PVPCR_0301840	563.111	4.25497	12.377
PVPCR_0301850	0.22301	1.33182	0.179803
PVPCR_0301860	0.534236	2.1738	0.272698
PVPCR_0301870	1.53809	2.75863	0.903345
PVPCR_0301880	49.5733	3.00294	6.25576
PVPCR_0301890	59.3686	0.375653	2.0518
PVPCR_0301900	0	0.0989042	0.0265571
PVPCR_0301910	0.218738	1.95092	0.132281
PVPCR_0301920	53.6916	13.4571	5.22737
PVPCR_0301930	985.386	73.0616	104.944
PVPCR_0301940	0	0	0
PVPCR_0301950	383.901	18.8286	30.2385
PVPCR_0400010	68.2421	3.08315	29.3801
PVPCR_0400020	0	0.716873	0
PVPCR_0400030	6.94837	10.0035	1.04903
PVPCR_0400040	14.533	23.6708	2.23067
PVPCR_0400050	0.85024	5.01391	0.189126
PVPCR_0400060	0	15.1059	0.200728
PVPCR_0400070	0.400466	1.48374	0
PVPCR_0400080	0	0	0
PVPCR_0400090	0	0.106902	0
PVPCR_0400100	0	5.32373	0.188909
PVPCR_0400110	0.373974	4.16616	0
PVPCR_0400120	0	2.70604	0.559737
PVPCR_0400130	0.0742319	1.76112	0.100394
PVPCR_0400140	0.178777	0.702578	0.348868
PVPCR_0400150	79.9628	0.786271	4.70631
PVPCR_0400160	0	0.961868	13.1592
PVPCR_0400170	0.0368716	0.0684113	0.0162956
PVPCR_0400180	288.232	8.10935	21.3276
PVPCR_0400190	50.918	0.43314	2.35285
PVPCR_0400200	0.236598	7.57793	0.103201
PVPCR_0400210	891.378	108.251	111.749
PVPCR_0400220	829.422	14.7503	63.8005
PVPCR_0400230	0	0.371285	0
PVPCR_0400250	53.9648	7.04465	9.55652
PVPCR_0400260	107.408	62.0762	21.5306
PVPCR_0400270	1.96799	4.66842	0.285391
PVPCR_0400280	2.19596	3.72486	1.45536
PVPCR_0400290	182.965	11.1638	7.63237
PVPCR_0400300	119.675	6.24134	6.05363
PVPCR_0400310	623.417	101.535	105.667
PVPCR_0400320	41.2799	18.7856	26.2346
PVPCR_0400330	284.157	126.49	39.9265
PVPCR_0400340	239.554	23.3931	34.8698
PVPCR_0400350	5.95716	20.4696	14.0138
PVPCR_0400360	36.8266	135.904	146.76
PVPCR_0400370	67.8828	49.0491	71.6553
PVPCR_0400380	84.2776	193.084	64.2727
PVPCR_0400390	114.495	63.2264	23.3755
PVPCR_0400400	92.2626	27.2122	26.9226
PVPCR_0400410	64.0063	161.001	50.4691
PVPCR_0400420	834.333	281.473	197.906
PVPCR_0400430	0.403803	8.14689	68.9393
PVPCR_0400440	0.646022	25.9823	22.1838
PVPCR_0400450	10.0674	72.3889	178.358
PVPCR_0400460	2.45953	220.444	189.352
PVPCR_0400470	1.29677	45.0142	57.2194
PVPCR_0400480	4.48187	78.0339	4529.81
PVPCR_0400490	0	0.148402	3.3158
PVPCR_0400500	6.56675	47.1689	1875.23
PVPCR_0400510	416.312	137.435	109.567
PVPCR_0400520	9.38704	20.5959	18.6619
PVPCR_0400530	9599.12	3399.42	2735.66
PVPCR_0400540	61.3846	115.028	529.689
PVPCR_0400550	16.9	6.40492	3.5613
PVPCR_0400560	376.5	85.5647	117.703
PVPCR_0400570	85.5652	109.285	18.1603
PVPCR_0400580	4.88872	18.0403	28.6511
PVPCR_0400590	0.566771	3.53855	5.99358
PVPCR_0400600	175.279	19.831	171.516
PVPCR_0400610	2532.36	459.181	346.824
PVPCR_0400620	117.957	370.028	359.688
PVPCR_0400630	238.239	33.4643	26.2579
PVPCR_0400640	22.9976	59.5084	70.1874
PVPCR_0400650	760.594	1338.69	713.655
PVPCR_0400660	1.45248	4.60245	95.9943
PVPCR_0400670	58.6234	526.533	1406.49
PVPCR_0400680	321.656	181.512	30.4241
PVPCR_0400690	118.207	88.2249	22.3765
PVPCR_0400700	2086.2	1388.52	4995.84
PVPCR_0400710	19.7723	97.2281	204.506
PVPCR_0400720	22.1057	315.326	1010.36
PVPCR_0400730	16.8069	680.259	1893.03
PVPCR_0400740	392.385	270.748	545.06
PVPCR_0400750	319.568	484.339	154.428
PVPCR_0400760	7827.21	2746.21	4329.41
PVPCR_0400770	9072.34	2683.23	5485.67
PVPCR_0400780	6825.89	2403.03	1437.11
PVPCR_0400790	6.09505	5.54047	143.818
PVPCR_0400800	83.0315	53.417	13.9415
PVPCR_0400810	8.66093	160.543	179.549
PVPCR_0400820	2.31957	65.625	70.4027
PVPCR_0400830	3.45833	34.214	91.7714
PVPCR_0400840	62.1397	40.3777	18.6061
PVPCR_0400850	0.122342	0.761126	13.8215
PVPCR_0400860	2.11158	109.318	122.809
PVPCR_0400870	1.07497	2.41492	9.49072
PVPCR_0400880	220.181	338.658	115.83
PVPCR_0400890	12.2828	11.3003	60.8675
PVPCR_0400900	384.771	290.36	215.502
PVPCR_0400910	355.236	264.654	60.1619
PVPCR_0400920	2.01834	1.78964	3.81284
PVPCR_0400930	118.092	217.066	307.091
PVPCR_0400940	107.851	56.588	26.1568
PVPCR_0400950	112.455	49.8345	31.5962
PVPCR_0400960	0.539451	18.0002	2009.75
PVPCR_0400970	1.08872	10.423	50.4484
PVPCR_0400980	162.252	24.4963	31.6726
PVPCR_0400990	34.216	319.208	54.2105
PVPCR_0401000	6935.36	3580.49	7095.85
PVPCR_0401010	132.505	37.0353	57.1661
PVPCR_0401020	123.544	87.1729	110.676
PVPCR_0401030	3.24511	12.1177	19.9838
PVPCR_0401040	18.4164	116.999	69.6553
PVPCR_0401050	0	0.179444	5.02386
PVPCR_0401060	123.667	8.16509	9.31322
PVPCR_0401070	95.813	19.1564	163.185
PVPCR_0401080	3.36743	28.4139	5.90183
PVPCR_0401090	300.063	160.228	140.634
PVPCR_0401100	296.684	169.813	207.918
PVPCR_0401110	869.699	347.989	415.25
PVPCR_0401120	16.5441	41.9069	122.242
PVPCR_0401130	155.965	61.7467	22.7084
PVPCR_0401140	68.3247	40.9949	11.8319
PVPCR_0401150	74.9984	21.931	7.99395
PVPCR_0401160	132.78	161.278	125.649
PVPCR_0401170	0.445289	8.3154	41.8995
PVPCR_0401180	8569.6	1561.58	5043.72
PVPCR_0401190	11.2522	31.3772	39.0065
PVPCR_0401200	0.908806	19.3697	1595.26
PVPCR_0401210	4.79486	169.409	250.107
PVPCR_0401220	7.03195	7.54996	57.961
PVPCR_0401230	81.545	224.937	102.93
PVPCR_0401240	47.2822	46.1814	161.748
PVPCR_0401250	4.05053	7.73652	19.2256
PVPCR_0401260	118.264	534.429	250.512
PVPCR_0401270	10.8219	81.3177	181.819
PVPCR_0401280	362.157	58.9661	169.921
PVPCR_0401310	6030.95	2147.54	1822.89
PVPCR_0401320	32.9631	4.3077	2.73575
PVPCR_0401330	59.3422	45.5723	48.507
PVPCR_0401340	137.447	135.363	28.6582
PVPCR_0401350	9.03499	56.8782	10.8906
PVPCR_0401360	4.1136	45.7021	10.6854
PVPCR_0401370	122.581	54.2734	11.3736
PVPCR_0401380	7.31923	4.83661	1.25427
PVPCR_0401390	0.445205	7.99849	351.15
PVPCR_0401400	7.39701	85.105	25.8556
PVPCR_0401410	5.99219	54.6728	8.23704
PVPCR_0401420	1.67676	12.1257	30.2065
PVPCR_0401430	99.3432	330.683	584.007
PVPCR_0401440	420.312	216.619	229.398
PVPCR_0401450	1.60036	25.4585	24.9112
PVPCR_0401460	12.642	17.1602	7.55254
PVPCR_0401470	1.07712	4.59298	1.07466
PVPCR_0401480	746.43	134.614	705.089
PVPCR_0401490	649.466	247.594	267.659
PVPCR_0401500	99.1971	32.0638	98.1741
PVPCR_0401510	3.12339	0.541859	0.815659
PVPCR_0401520	1.24177	1.43924	2.50143
PVPCR_0401530	5.18191	27.5138	13.5949
PVPCR_0401540	3.73229	152.387	145.848
PVPCR_0401550	803.682	479.316	740.138
PVPCR_0401560	0.387002	0.901858	4.23632
PVPCR_0401570	0.266695	1.61684	26.5571
PVPCR_0401580	178.603	308.005	43.7044
PVPCR_0401590	18.2809	93.4257	35.248
PVPCR_0401600	0.572523	63.6032	147.624
PVPCR_0401610	31.5094	11.7044	170.211
PVPCR_0401620	265.77	153.796	43.8379
PVPCR_0401630	7.15847	3.19341	38.7615
PVPCR_0401640	1.64524	5.50626	7.56905
PVPCR_0401650	4.75433	44.8901	23.7578
PVPCR_0401660	2.39718	21.3331	11.6617
PVPCR_0401680	25.1003	264.448	947.186
PVPCR_0401690	3.47068	18.6367	11.3004
PVPCR_0401700	1.1986	26.8446	39.227
PVPCR_0401710	835.312	543.514	329.44
PVPCR_0401720	1754.59	431.652	738.226
PVPCR_0401730	9005.79	3244.76	2253.56
PVPCR_0401740	340.07	33.4981	68.3676
PVPCR_0401750	989.536	86.7676	368.637
PVPCR_0401760	20.2656	8.8979	154.87
PVPCR_0401770	7.97806	122.335	139.713
PVPCR_0401780	2.80211	21.1276	25.3795
PVPCR_0401790	8.71476	81.581	211.871
PVPCR_0401800	11.8545	20.336	23.0319
PVPCR_0401810	9.86587	56.9446	45.271
PVPCR_0401820	91.7953	194.756	45.2118
PVPCR_0401830	142.686	38.6373	13.4191
PVPCR_0401840	41.9402	96.1518	63.3982
PVPCR_0401850	0.338404	2.01413	59.709
PVPCR_0401860	0.808389	28.1874	101.893
PVPCR_0401870	96.1773	3678.6	236.718
PVPCR_0401880	0.366607	3.84257	91.0465
PVPCR_0401890	138.198	31.677	52.9348
PVPCR_0401900	25.0319	18.7869	18.8659
PVPCR_0401910	4.75452	118.027	128.139
PVPCR_0401920	11.2585	31.833	10.8854
PVPCR_0401930	5.23702	217.423	314.988
PVPCR_0401940	60.2107	558.3	97.4909
PVPCR_0401950	225.19	73.4961	27.8825
PVPCR_0401960	370.346	272.582	367.517
PVPCR_0401970	561.47	191.458	147.852
PVPCR_0401980	1.06754	0.56847	5.76197
PVPCR_0401990	3.11534	70.2262	2366.16
PVPCR_0402000	156.498	65.0973	27.9713
PVPCR_0402010	136.303	229.281	228.825
PVPCR_0402020	7743.26	2574.49	1591.5
PVPCR_0402030	3.98771	6.72474	217.617
PVPCR_0402040	1.29857	70.8906	660.158
PVPCR_0402050	4.16209	6.80812	24.143
PVPCR_0402060	40.2651	39.0076	20.4278
PVPCR_0402070	104.317	23.7386	17.0177
PVPCR_0402080	2.65741	31.9278	6.7901
PVPCR_0402090	121.449	704.363	2552.01
PVPCR_0402100	780.21	283.102	748.319
PVPCR_0402110	11.254	55.6109	63.126
PVPCR_0402120	127.214	13.0674	9.25091
PVPCR_0402130	3.81099	39.8006	2.69605
PVPCR_0402140	7.44897	0.969015	0.186437
PVPCR_0402150	1.66372	0.0613068	0.22144
PVPCR_0402160	0	0.0621006	0.0597978
PVPCR_0402170	8.34255e-06	0.255849	6.67301e-06
PVPCR_0402180	421.644	11.8002	22.1809
PVPCR_0402200	44.011	146.042	62.618
PVPCR_0402210	10.3905	347.289	101.707
PVPCR_0402220	5.60822	19.0785	0.491374
PVPCR_0402240	46.1524	7.09011	9.35693
PVPCR_0402250	160.489	12.0148	9.90673
PVPCR_0402260	0.193993	0.226365	0.316334
PVPCR_0402270	2.1637	4.01059	1.75134
PVPCR_0402280	153.926	3.74713	22.6758
PVPCR_0402290	65.5452	5.76185	23.0969
PVPCR_0402300	0.716946	1.66103	0.62835
PVPCR_0500010	0.635986	0.465816	0.14173
PVPCR_0500020	54.1542	261.582	45.1919
PVPCR_0500030	2.88212	25.2835	4.85866
PVPCR_0500040	0.495005	0.670862	0.262061
PVPCR_0500050	1.41548	12.2476	0.581957
PVPCR_0500060	0.923346	5.11063	0.825563
PVPCR_0500070	7.42999	11.3759	3.23821
PVPCR_0500080	1.51611	5.60133	0.891343
PVPCR_0500090	114.829	1.11138	5.84235
PVPCR_0500100	190.887	9.24593	43.6814
PVPCR_0500110	2.66969	6.11154	0.585902
PVPCR_0500120	0	0.069543	0
PVPCR_0500130	4786.02	1843.44	450.316
PVPCR_0500140	135.147	0.913398	2.80209
PVPCR_0500150	471.412	1.5348	7.51312
PVPCR_0500160	12932.4	70.179	397.736
PVPCR_0500170	197.233	7.18638	19.7079
PVPCR_0500180	31.4369	408.198	44.3595
PVPCR_0500190	0	0	0
PVPCR_0500200	17.9146	0.301614	1.92639
PVPCR_0500210	132.426	10.2038	17.3785
PVPCR_0500220	1193.83	216.235	66.6396
PVPCR_0500230	154.888	4.59654	4.64792
PVPCR_0500240	9903.72	750.338	901.2
PVPCR_0500250	18.9457	53.0121	25.4274
PVPCR_0500260	32.9075	15.5958	6.44574
PVPCR_0500270	236.658	2196.61	737.045
PVPCR_0500280	34.1916	34.1444	41.2977
PVPCR_0500290	16.2098	13.7882	9.21457
PVPCR_0500300	179.056	29.5074	31.975
PVPCR_0500310	72.2099	7.45482	13.7706
PVPCR_0500320	85.6181	39.8217	19.7253
PVPCR_0500330	89.4307	80.8272	44.2543
PVPCR_0500340	250.308	228.358	282.164
PVPCR_0500350	4.88908	6.18392	38.84
PVPCR_0500360	11.7298	244.021	1830.57
PVPCR_0500370	7354.29	2412.39	1864.65
PVPCR_0500380	626.605	138.177	577.972
PVPCR_0500390	18.7155	18.8759	17.2023
PVPCR_0500400	145.558	123.739	98.6151
PVPCR_0500410	1.1657	17.324	8.66812
PVPCR_0500420	0.201667	0.668134	20.8804
PVPCR_0500430	6.9429	44.2927	1334.82
PVPCR_0500440	74.7436	91.85	52.5283
PVPCR_0500450	14.6493	8.63281	21.6532
PVPCR_0500460	180.834	49.5481	14.686
PVPCR_0500470	6.36064	8.17309	1.10282
PVPCR_0500480	311.058	89.4561	27.3417
PVPCR_0500490	457.45	391.335	127.896
PVPCR_0500500	192.652	267.774	62.4913
PVPCR_0500510	0.757459	9.26579	298.438
PVPCR_0500520	78.9099	12.4787	27.8937
PVPCR_0500530	89.2253	18.5399	23.0703
PVPCR_0500540	14.4379	44.7577	768.992
PVPCR_0500550	9.18132	118.389	179.409
PVPCR_0500560	2.54579	13.0181	8.09633
PVPCR_0500570	75.679	49.5543	37.181
PVPCR_0500580	1.32846	6.67141	33.1356
PVPCR_0500590	498.469	310.917	165.553
PVPCR_0500600	1063.38	120.831	175.914
PVPCR_0500610	0.579754	0.86826	47.9484
PVPCR_0500620	98.3184	81.3919	63.4184
PVPCR_0500630	0.286536	1.73283	83.2437
PVPCR_0500640	0	6.67208	286.302
PVPCR_0500650	1.47146	4.32313	18.1402
PVPCR_0500660	390.846	107.12	244.124
PVPCR_0500670	1.80524	7.90245	102.87
PVPCR_0500680	38.4673	42.5489	16.3895
PVPCR_0500690	175.607	73.4597	234.526
PVPCR_0500700	2.83851	33.6336	43.1938
PVPCR_0500710	0	0.581717	13.6056
PVPCR_0500720	20.3539	13.9734	5.79335
PVPCR_0500730	0	15.2549	157.544
PVPCR_0500740	626.158	357.556	131.469
PVPCR_0500750	1.08838	19.0477	636.312
PVPCR_0500760	1330.88	849.933	916.183
PVPCR_0500770	122.183	76.0142	647.334
PVPCR_0500780	2520.93	495.066	419.289
PVPCR_0500790	9.8669	46.5393	121.901
PVPCR_0500800	0.408959	27.2457	126.862
PVPCR_0500810	1.48605	33.7112	219.053
PVPCR_0500820	0.966635	6.44437	1060.92
PVPCR_0500830	0.850473	22.8688	459.423
PVPCR_0500840	14.9331	98.7976	75.5858
PVPCR_0500850	252.423	61.0962	28.2736
PVPCR_0500860	39.2453	14.6449	12.5461
PVPCR_0500870	2920.16	660.674	548.697
PVPCR_0500880	168.74	153.941	309.593
PVPCR_0500890	493.249	1138.95	4752.72
PVPCR_0500900	0.123762	4.42536	126.428
PVPCR_0500910	4.40929	124.285	104.496
PVPCR_0500920	71.1578	57.6008	43.3283
PVPCR_0500930	14.8836	112.796	160.974
PVPCR_0500940	7.60637	9.07853	64.7335
PVPCR_0500950	16.3522	93.5038	68.1464
PVPCR_0500960	10.808	60.4355	96.9201
PVPCR_0500970	16.4769	333.737	1755.46
PVPCR_0500980	30.4511	87.0806	45.9388
PVPCR_0500990	331.479	323.889	1030.74
PVPCR_0501000	2.15363	9.79899	308.418
PVPCR_0501010	296.673	45.5919	113.444
PVPCR_0501020	40.34	60.8525	50.9957
PVPCR_0501030	28.7006	26.6681	18.621
PVPCR_0501040	2.38754	34.9933	1.82398
PVPCR_0501050	16.4421	80.5121	7.74841
PVPCR_0501060	2.40493	5.70009	10.5917
PVPCR_0501070	420.263	169.837	123.083
PVPCR_0501080	174.65	29.74	51.9007
PVPCR_0501090	13.1029	16.4858	5.00259
PVPCR_0501100	114.728	74.3298	39.1736
PVPCR_0501110	0.706993	1.24747	4.18777
PVPCR_0501120	812.143	102.697	89.1029
PVPCR_0501130	4.32497	9.29225	4.98525
PVPCR_0501140	141.267	292.784	48.4403
PVPCR_0501150	20.3969	12.775	20.1285
PVPCR_0501160	6.82018	72.0611	153.052
PVPCR_0501170	116.274	100.329	53.6714
PVPCR_0501180	114.657	114.218	36.563
PVPCR_0501190	49.1347	2.85131	3.85865
PVPCR_0501200	288.916	49.2805	250.992
PVPCR_0501210	732.363	297.182	203.168
PVPCR_0501220	18.9296	35.1929	448.751
PVPCR_0501230	1.19553	1.92334	28.7021
PVPCR_0501240	136.042	187.427	99.2503
PVPCR_0501250	17.2368	36.2397	11.3111
PVPCR_0501260	4.50755	2.77666	5.59217
PVPCR_0501270	28.7483	48.8375	84.216
PVPCR_0501280	4871.03	1625.15	862.897
PVPCR_0501290	744.928	179.414	549.892
PVPCR_0501300	1.01821	37.0229	1225.55
PVPCR_0501310	1.84747	8.80402	385.697
PVPCR_0501320	2.28928	17.355	20.4154
PVPCR_0501330	12.7888	1.63562	14.4847
PVPCR_0501340	13140.9	3688.64	5107.96
PVPCR_0501350	10304.1	2782.04	2149.93
PVPCR_0501370	2162.16	316.864	762.848
PVPCR_0501380	13.2388	128.234	461.554
PVPCR_0501390	6.86857	68.6735	1196.01
PVPCR_0501400	51.0658	46.9988	33.8727
PVPCR_0501410	0.208231	1.31354	106.486
PVPCR_0501420	0.470776	25.9098	444.816
PVPCR_0501430	312.666	24.735	32.0804
PVPCR_0501440	0	8.15907	11.1121
PVPCR_0501450	133.512	72.6421	11.3046
PVPCR_0501460	23.4653	2.20298	0.720967
PVPCR_0501470	1.82358	22.6313	114.208
PVPCR_0501480	7.00461	245.433	292.799
PVPCR_0501490	2.35901	5.01436	32.7451
PVPCR_0501500	1.34237	10.7241	9.01899
PVPCR_0501510	28.0039	130.328	79.6643
PVPCR_0501520	85.7238	371.011	1537.49
PVPCR_0501530	346.501	104.86	102.544
PVPCR_0501560	10.807	49.3527	53.848
PVPCR_0501570	0.353038	14.3163	844.012
PVPCR_0501580	13.1571	60.1446	105.924
PVPCR_0501590	14.866	80.0137	13.4787
PVPCR_0501600	3.77092	12.1602	10.6703
PVPCR_0501610	1.88223	8.67609	45.6862
PVPCR_0501620	1769.84	1357.76	440.017
PVPCR_0501630	3935.89	1360.09	1000.33
PVPCR_0501640	159.693	631.655	81.9458
PVPCR_0501650	3.14038	48.0736	104.716
PVPCR_0501660	12.406	31.6425	4.13373
PVPCR_0501670	27.1542	6.66671	25.9056
PVPCR_0501680	2.25753	3.34856	16.8941
PVPCR_0501700	3.33973	51.9674	124.384
PVPCR_0501710	173.86	109.268	39.3823
PVPCR_0501720	62.752	55.7171	22.1877
PVPCR_0501730	48.7426	40.4676	68.3352
PVPCR_0501740	40.791	37.3205	9.53874
PVPCR_0501750	17.0413	56.2615	20.7528
PVPCR_0501760	7.10888	18.5419	6.26568
PVPCR_0501770	207.229	59.5199	37.0385
PVPCR_0501780	301.248	111.581	127.506
PVPCR_0501790	3061.34	2824.85	6172.82
PVPCR_0501800	43.3688	145.571	201.821
PVPCR_0501810	46.3687	146.452	255.742
PVPCR_0501820	52.6392	8.97507	204.358
PVPCR_0501830	57.1492	23.1706	14.5785
PVPCR_0501840	20.5212	100.923	119.929
PVPCR_0501850	162.954	143.848	97.5098
PVPCR_0501860	3.01099	1.37428	0.687772
PVPCR_0501870	132.88	71.2433	26.8258
PVPCR_0501880	40.7043	20.9765	9.957
PVPCR_0501890	118.017	63.5018	79.1277
PVPCR_0501900	0.212777	1.60249	84.6431
PVPCR_0501910	0	7.52404	305.283
PVPCR_0501920	1346.21	4330.35	1117.12
PVPCR_0501930	61.8511	76.7681	121.527
PVPCR_0501940	40.891	1799.33	202.308
PVPCR_0501950	397.439	87.8462	30.3675
PVPCR_0501960	3.54323	19.3501	67.5809
PVPCR_0501970	2.337	21.64	55.5453
PVPCR_0501980	26.3097	49.984	6.89564
PVPCR_0501990	106.891	133.221	41.1208
PVPCR_0502000	19.1945	104.915	925.346
PVPCR_0502010	87.7249	10.6346	14.1273
PVPCR_0502020	41.4258	20.9963	7.55502
PVPCR_0502030	384.364	125.702	132.983
PVPCR_0502040	409.127	207.714	82.1579
PVPCR_0502050	5.3961	28.2426	15.3838
PVPCR_0502060	108.395	81.3274	23.0685
PVPCR_0502070	81.5565	36.0143	18.6263
PVPCR_0502080	690.088	128.985	119.611
PVPCR_0502090	158.572	27.8601	21.3996
PVPCR_0502100	46.1075	84.551	12.812
PVPCR_0502110	300.542	147.465	134.457
PVPCR_0502120	118.945	55.3349	31.7929
PVPCR_0502130	133.535	72.4312	31.4768
PVPCR_0502140	12.5478	7.97786	14.3444
PVPCR_0502150	3.60265	2.83834	8.32078
PVPCR_0502160	351.532	115.198	239.267
PVPCR_0502170	12328.6	3447.46	5186.54
PVPCR_0502180	78.1445	106.918	60.7792
PVPCR_0502190	188.009	263.766	444.655
PVPCR_0502200	21.8095	19.9101	138.054
PVPCR_0502210	14.5084	16.2024	651.946
PVPCR_0502220	601.297	228.38	379.253
PVPCR_0502230	124.995	69.4914	39.9609
PVPCR_0502240	0.380763	13.7977	4.84194
PVPCR_0502250	16.0676	1.9423	12.9134
PVPCR_0502260	831.621	92.2417	165.971
PVPCR_0502270	1.159	65.0479	91.1374
PVPCR_0502280	81.9202	155.699	106.781
PVPCR_0502290	24.8536	92.9422	96.2391
PVPCR_0502300	181.027	670.175	1074.46
PVPCR_0502310	43.6332	76.7368	123.688
PVPCR_0502320	30.1899	73.9591	75.8936
PVPCR_0502330	13.3526	52.8878	61.6358
PVPCR_0502340	188.904	87.047	56.8886
PVPCR_0502350	41.8305	16.057	46.6268
PVPCR_0502360	33.8266	6.56005	8.46233
PVPCR_0502370	0.295563	0.920109	24.5458
PVPCR_0502380	790.722	307.478	241.796
PVPCR_0502390	373.419	39.3393	11.7427
PVPCR_0502400	1.31646	3.59963	5.2752
PVPCR_0502410	4.09318	163.833	126.933
PVPCR_0502420	0.991136	5.03819	344.623
PVPCR_0502430	4.78051	13.7843	22.7636
PVPCR_0502440	123.024	18.8886	30.4315
PVPCR_0502450	24.353	19.1259	7.67852
PVPCR_0502460	186.773	33.8836	101.335
PVPCR_0502470	1.15629	5.13497	190.508
PVPCR_0502480	21.3051	25.8306	33.4615
PVPCR_0502490	6.70494	10.7041	22.193
PVPCR_0502500	1.57974	4.91555	21.0184
PVPCR_0502510	362.127	1281.53	298.769
PVPCR_0502520	2.37825	17.0788	46.656
PVPCR_0502530	0	10.8694	99.2814
PVPCR_0502540	593.377	161.263	177.881
PVPCR_0502550	2.38983	11.7154	45.3662
PVPCR_0502560	433.784	119.671	117.418
PVPCR_0502570	1.43908	3.2212	1.48369
PVPCR_0502580	69.1673	121.767	36.9108
PVPCR_0502590	1.73053	4.97084	113.17
PVPCR_0502600	137.385	36.8192	63.7846
PVPCR_0502610	1.12038	32.0558	1195.4
PVPCR_0502620	7.30579	5.46807	4.99017
PVPCR_0502630	6.88449	3.86517	8.74144
PVPCR_0502640	82.1452	81.6893	53.6637
PVPCR_0502650	7.98796	42.028	38.2363
PVPCR_0502660	0.537062	12.7709	7.01703
PVPCR_0502670	0.729962	1.55427	18.3
PVPCR_0502680	151.751	152.415	48.9916
PVPCR_0502690	193.402	107.33	32.1799
PVPCR_0502700	15.0099	26.6376	1178.28
PVPCR_0502710	5.60161	15.0494	24.9123
PVPCR_0502720	10.7844	98.2318	94.0861
PVPCR_0502730	30.278	460.59	1749.85
PVPCR_0502740	0.592962	3.76751	26.6423
PVPCR_0502750	0.208764	0.557686	0.589768
PVPCR_0502760	0	82.2578	1009.46
PVPCR_0502770	4.16509	44.7633	1412.62
PVPCR_0502780	5.28678	26.325	9.51211
PVPCR_0502790	0.723394	3.32814	1.2545
PVPCR_0502800	3.82091	466.564	1286.52
PVPCR_0502810	399.825	79.0513	80.5507
PVPCR_0502820	137.565	422.963	433.094
PVPCR_0502830	6760.34	2661.57	1325.08
PVPCR_0502840	24.3797	121.391	10.1856
PVPCR_0502850	580.456	212.233	100.188
PVPCR_0502860	1.35825	11.2189	17.8351
PVPCR_0502870	2.99204	28.2834	20.0068
PVPCR_0502880	134.099	179.735	1648.4
PVPCR_0502890	5.89543	1.4197	5.97703
PVPCR_0502900	333.802	123.161	24.7866
PVPCR_0502910	4.98589	72.6785	44.9464
PVPCR_0502920	43.6391	5.66602	6.28136
PVPCR_0502930	176.487	27.3883	47.0797
PVPCR_0502940	41.0722	27.1264	11.5282
PVPCR_0502950	40.5977	140.597	8156.92
PVPCR_0502960	90.8164	76.3385	20.6181
PVPCR_0502970	43.7042	124.417	23.1045
PVPCR_0502980	8239.05	2898.57	1489.12
PVPCR_0502990	23.2087	38.9946	77.0345
PVPCR_0503000	1400.57	461.548	705.782
PVPCR_0503010	7690.05	2408.82	1813.44
PVPCR_0503020	6.62618	2.23988	199.701
PVPCR_0503030	1.08127	44.7069	6429.44
PVPCR_0503040	7.10344	200.195	2619.71
PVPCR_0503050	0.276735	3.24802	40.579
PVPCR_0503060	0	1.26799	36.4077
PVPCR_0503070	0.70422	4.82764	123.164
PVPCR_0503080	0.365528	6.29478	11.6233
PVPCR_0503090	2.78369	16.2535	31.9311
PVPCR_0503100	0.919258	7.78428	46.3441
PVPCR_0503110	135.638	352.753	202.793
PVPCR_0503120	1289.39	591.444	834.375
PVPCR_0503130	2622.85	574.159	842.12
PVPCR_0503140	716.301	173.176	77.1244
PVPCR_0503150	7.77285	7.23938	3.80047
PVPCR_0503160	164.818	94.3868	73.0384
PVPCR_0503170	51.1048	78.1923	102.922
PVPCR_0503180	38.2443	8.99501	3.91752
PVPCR_0503190	61.0974	68.7904	12.0514
PVPCR_0503200	615.365	199.957	78.0565
PVPCR_0503210	3618.3	1011	2445.91
PVPCR_0503220	466.64	200.692	357.284
PVPCR_0503230	345.583	81.6027	133.777
PVPCR_0503240	336.338	30.6325	12.0088
PVPCR_0503250	166.998	65.0912	40.0228
PVPCR_0503260	952.584	142.506	165.941
PVPCR_0503270	0.892352	21.9166	492.253
PVPCR_0503280	32.4526	261.63	493.438
PVPCR_0503290	95.5228	87.4944	56.3442
PVPCR_0503300	0.825891	2.74363	461.715
PVPCR_0503310	64.4699	97.3681	272.991
PVPCR_0503320	7.99198	3.96967	7.37755
PVPCR_0503330	33.2226	82.6884	78.013
PVPCR_0503340	21.7117	27.7242	17.8455
PVPCR_0503350	22.6222	36.6127	53.0117
PVPCR_0503360	7.92556	116.305	473.912
PVPCR_0503370	18.5058	43.3133	11.8698
PVPCR_0503380	672.937	272.429	107.764
PVPCR_0503390	71.8184	18.7158	6.27428
PVPCR_0503400	0.840329	0.196034	0.155871
PVPCR_0503410	15.8607	7.18995	9.83409
PVPCR_0503420	33.4043	190.03	111.491
PVPCR_0503430	20.7204	17.2864	31.178
PVPCR_0503440	8.07104	35.9742	10.2523
PVPCR_0503450	7.17959	117.099	12.8862
PVPCR_0503460	0.286098	6.66973	0.126478
PVPCR_0503470	9.48018	77.2546	16.0077
PVPCR_0503480	14.1782	99.8673	103.537
PVPCR_0503490	2.7272	54.9038	42.2077
PVPCR_0503500	416.463	147.522	78.7016
PVPCR_0503510	43.4642	55.9281	9.48631
PVPCR_0503520	24.771	2.64073	52.9046
PVPCR_0503530	1346.64	243.686	573.001
PVPCR_0503540	12.5822	20.6692	9.73346
PVPCR_0503550	12.8562	42.9165	42.8483
PVPCR_0503560	69.3409	44.1173	24.6261
PVPCR_0503570	471.935	471.185	132.318
PVPCR_0503580	0.912049	3.8011	69.6701
PVPCR_0503590	45.3343	100.993	81.1985
PVPCR_0503600	9222.23	3116.3	4205.36
PVPCR_0503610	53.7869	40.9367	15.7412
PVPCR_0503620	0.317636	14.2524	209.077
PVPCR_0503660	721.784	34.7207	144.588
PVPCR_0503670	39.1902	747.102	65.6387
PVPCR_0503680	1039.01	253.355	241.403
PVPCR_0503690	460.886	605.592	157.36
PVPCR_0503700	1891.04	592.79	89.8723
PVPCR_0503710	6528.33	49.289	1141.09
PVPCR_0503720	6.68093	127.404	12.8021
PVPCR_0503730	12.9969	101.622	26.33
PVPCR_0503740	469.622	15.7283	34.3333
PVPCR_0503750	0.48505	0	0
PVPCR_0503760	4.16537	1.41438	1.45122
PVPCR_0503770	37.6508	6.57805	3.83885
PVPCR_0503780	6.5849	5.19056	1.56004
PVPCR_0503790	2404.65	27.2753	90.8876
PVPCR_0503800	2.79448	7.83875	1.40929
PVPCR_0503810	1.62731	4.93471	0.342256
PVPCR_0503820	0	3.26839	0.454184
PVPCR_0503830	0.626074	2.99712	0.0959879
PVPCR_0503840	1.97924	14.4035	0.75191
PVPCR_0503850	0.857881	8.32783	0.74852
PVPCR_0600010	1.28538	13.2543	1.8844
PVPCR_0600020	0.619601	3.77709	0.553972
PVPCR_0600030	407.191	18.334	33.2193
PVPCR_0600040	2434.77	123.48	131.421
PVPCR_0600050	0	0	0
PVPCR_0600060	80.8072	0.601826	1.13708
PVPCR_0600070	3.58988	3.77776	0.776848
PVPCR_0600080	114.301	3.40823	2.64115
PVPCR_0600090	197.591	2.22808	3.81811
PVPCR_0600100	14.9992	0.146945	0.269536
PVPCR_0600110	57.6998	2.24083	4.21621
PVPCR_0600120	1.82007	0	0
PVPCR_0600130	149.414	1.03786	9.78854
PVPCR_0600140	7.98622	4.77677	1.2434
PVPCR_0600150	0.127379	0.136706	0
PVPCR_0600160	1043.91	232.265	70.4506
PVPCR_0600190	4.59355	49.4816	10.0524
PVPCR_0600200	0.725799	0.526027	2.78476
PVPCR_0600210	1150.82	87.631	485.62
PVPCR_0600220	195.188	32.4767	30.8078
PVPCR_0600230	0	14.2979	145.026
PVPCR_0600240	0	0.730948	45.0672
PVPCR_0600250	3.09562	23.5077	45.5684
PVPCR_0600260	1.58015	34.498	82.7066
PVPCR_0600270	22.2694	18.2529	6.73324
PVPCR_0600280	21.0197	403.994	1971.4
PVPCR_0600290	0.381138	0.783028	21.0893
PVPCR_0600300	37.4754	244.753	103.946
PVPCR_0600310	17.6036	13.1243	15.707
PVPCR_0600320	26.915	60.7657	51.7064
PVPCR_0600330	377.748	65.8194	42.9348
PVPCR_0600340	112.579	243.139	225.49
PVPCR_0600350	123.924	1835.26	1147.57
PVPCR_0600360	22.9077	42.3294	135.419
PVPCR_0600370	194.659	93.6414	127.21
PVPCR_0600380	245.912	193.989	149.558
PVPCR_0600390	10.4773	64.2254	68.9435
PVPCR_0600400	10.0643	77.2315	29.2186
PVPCR_0600410	170.867	13.0362	29.3325
PVPCR_0600420	127.332	129.026	43.7531
PVPCR_0600430	1442.98	1187.69	933.001
PVPCR_0600440	1780.52	1319.61	6353.98
PVPCR_0600450	0	2.33779	166.966
PVPCR_0600460	1.80303	55.7295	29.852
PVPCR_0600470	0.924087	22.8637	24.4326
PVPCR_0600480	8566.67	3442.54	3439.59
PVPCR_0600490	3.65002	46.7436	3962.54
PVPCR_0600500	11.7682	31.6141	4.02209
PVPCR_0600510	44.6971	29.9303	5.7317
PVPCR_0600520	40.7566	181.426	167.107
PVPCR_0600530	7.72896	10.1306	159.1
PVPCR_0600540	54.1996	57.4033	95.0656
PVPCR_0600550	35.5794	47.3151	5.95252
PVPCR_0600560	6.14926	15.3421	2.69946
PVPCR_0600570	25.2391	73.0194	29.5119
PVPCR_0600580	83.1517	48.293	20.0321
PVPCR_0600590	60.8636	55.5656	69.0489
PVPCR_0600600	22.0006	1727.01	2641.56
PVPCR_0600610	0	27.1283	28.6234
PVPCR_0600620	325.503	83.4974	41.8488
PVPCR_0600630	77.2176	23.7045	33.9645
PVPCR_0600640	58.6589	153.478	112.838
PVPCR_0600650	656.746	262.002	143.196
PVPCR_0600660	3.9573	1.46813	2.70606
PVPCR_0600670	22.4746	13.1251	10.5898
PVPCR_0600680	7.66977	3.30243	124.681
PVPCR_0600690	223.511	29.1783	28.2483
PVPCR_0600700	731.211	203.754	193.603
PVPCR_0600710	20.6001	28.4518	27.441
PVPCR_0600720	2.72064	3.34003	47.7477
PVPCR_0600730	4.39632	17.0964	84.4729
PVPCR_0600740	284.484	47.3175	45.4896
PVPCR_0600750	1.23588	55.1556	5782.32
PVPCR_0600760	0.441109	1.72311	19.5054
PVPCR_0600770	28.7716	130.244	52.8036
PVPCR_0600780	206.309	28.1467	17.7903
PVPCR_0600790	3.48114	52.0241	1704.41
PVPCR_0600800	3.19348	2.42438	56.1416
PVPCR_0600810	18.837	15.5816	63.3698
PVPCR_0600820	11.0215	130.229	40.909
PVPCR_0600830	31.9394	3.84249	2.89795
PVPCR_0600840	0.15796	0.0758398	0.0939903
PVPCR_0600850	345.344	324.794	163.965
PVPCR_0600860	0.262256	14.4211	9.70562
PVPCR_0600870	0.432267	1.69826	8.86213
PVPCR_0600880	76.2061	397.17	217.11
PVPCR_0600890	3.77008	16.053	7.82354
PVPCR_0600900	222.474	37.5415	55.448
PVPCR_0600910	3.63917	87.5267	53.3937
PVPCR_0600920	81.1933	133.079	63.9397
PVPCR_0600930	370.794	539.765	264.175
PVPCR_0600940	8.2666	35.9341	25.7277
PVPCR_0600950	13.4242	50.3707	139.387
PVPCR_0600960	0.122782	1.1526	29.967
PVPCR_0600970	0.468357	2.29278	12.4486
PVPCR_0600980	7.18403	102.768	60.6261
PVPCR_0600990	31.1933	159.401	122.776
PVPCR_0601000	14.3917	20.0846	8.59237
PVPCR_0601010	28.5606	91.1051	20.2097
PVPCR_0601020	97.9079	67.1821	415.263
PVPCR_0601030	0.754631	17.8531	431.324
PVPCR_0601040	149.894	80.3187	182.155
PVPCR_0601050	1.27394	0.399686	50.5444
PVPCR_0601060	10.709	37.7177	7.86184
PVPCR_0601070	13.4702	28.4298	2.62907
PVPCR_0601080	195.316	19.8613	18.8487
PVPCR_0601090	60.6691	38.3583	70.1734
PVPCR_0601100	13.228	50.2005	39.7839
PVPCR_0601110	0.367915	3.13321	85.0712
PVPCR_0601120	0.843268	0.386312	3.75314
PVPCR_0601130	5.03241	13.1286	3.75692
PVPCR_0601140	0.44907	15.0108	32.1804
PVPCR_0601150	537.683	323.422	787.995
PVPCR_0601160	13.3348	71.1087	202.279
PVPCR_0601170	28.969	23.6877	55.2438
PVPCR_0601180	8.25917	298.678	351.458
PVPCR_0601190	604.968	1650.29	2349.39
PVPCR_0601200	457.633	60.7324	117.418
PVPCR_0601210	746.21	489.178	499.073
PVPCR_0601220	99.5802	49.466	37.0449
PVPCR_0601230	0.377725	0.794641	47.3811
PVPCR_0601240	320.984	187.616	76.6567
PVPCR_0601250	979.624	455.477	166.945
PVPCR_0601260	96.7822	125.111	68.8103
PVPCR_0601270	2.78665	115.323	45.5809
PVPCR_0601280	2.22519	23.7186	4.41371
PVPCR_0601290	29.8277	67.2621	1356.28
PVPCR_0601300	19.0853	24.4057	16.968
PVPCR_0601310	4.25706	11.1445	19.6036
PVPCR_0601320	31.9604	424.411	1081.49
PVPCR_0601330	10.655	217.312	161.125
PVPCR_0601340	494.827	130.459	104.372
PVPCR_0601350	33.6646	64.6404	69.2589
PVPCR_0601360	2.2775	8.67674	8.13335
PVPCR_0601370	21.2889	23.5582	20.8015
PVPCR_0601380	2.50208	26.4267	98.3128
PVPCR_0601390	43.5749	70.4138	115.881
PVPCR_0601400	2.64914	21.0621	1205.88
PVPCR_0601410	49.5455	113.48	33.2625
PVPCR_0601420	32.3208	18.6105	4.78101
PVPCR_0601430	33.3252	46.4026	9.35594
PVPCR_0601440	23.6422	14.5811	21.1877
PVPCR_0601470	1.38376	6.01503	586.648
PVPCR_0601480	4.40445	13.6612	13.2157
PVPCR_0601490	0.45221	5.62859	2.57683
PVPCR_0601500	1.6387	59.912	53.1004
PVPCR_0601510	2.46818	127.505	9.05494
PVPCR_0601520	56.9883	150.617	39.1563
PVPCR_0601530	210.583	102.119	17.0472
PVPCR_0601540	21.0506	16.3294	2.79256
PVPCR_0601550	568.057	57.2792	83.9354
PVPCR_0601560	300.83	20.2956	15.4548
PVPCR_0601570	260.182	13.683	12.5863
PVPCR_0601580	691.205	841.208	219.462
PVPCR_0601590	153.033	340.113	277.922
PVPCR_0601600	2.22486	23.8589	9.16719
PVPCR_0601610	35.756	43.8116	4.82381
PVPCR_0601620	33.9798	12.8141	5.09613
PVPCR_0601630	937.005	342.788	108.402
PVPCR_0601640	256.862	135.459	75.0817
PVPCR_0601650	164.664	69.5596	307.766
PVPCR_0601660	133.97	44.3046	72.2031
PVPCR_0601670	18.602	45.0293	77.4562
PVPCR_0601680	54.7254	49.5524	19.8946
PVPCR_0601690	83.3477	16.5799	40.1444
PVPCR_0601700	6.07628	69.5799	569.918
PVPCR_0601710	2.24984	9.53023	189.744
PVPCR_0601720	174.292	138.188	66.5993
PVPCR_0601730	0.290231	0.753287	6.72563
PVPCR_0601740	61.4689	23.6431	15.8604
PVPCR_0601750	0.289655	0.555973	17.0243
PVPCR_0601760	1.04697	17.3076	28.1334
PVPCR_0601770	0	0.240832	0.162246
PVPCR_0601780	8.82006	184.241	69.7249
PVPCR_0601790	103.363	272.85	162.668
PVPCR_0601800	2.05882	1.11939	1.1145
PVPCR_0601810	9.59851	14.3049	11.2054
PVPCR_0601820	1.49721	1.79007	3.9251
PVPCR_0601830	145.683	109.958	340.545
PVPCR_0601840	9.22666	371.674	2744.72
PVPCR_0601850	2.31879	38.8185	515.806
PVPCR_0601860	36.162	35.8268	19.0094
PVPCR_0601870	86.4411	28.4259	31.6495
PVPCR_0601880	86.2832	10.057	161.349
PVPCR_0601890	6893.91	2523.51	2773.68
PVPCR_0601900	10805.6	3738.52	5958.57
PVPCR_0601910	52.3584	124.351	36.9208
PVPCR_0601920	43.7607	21.5973	6.56037
PVPCR_0601930	397.075	134.058	46.1146
PVPCR_0601940	277.173	33.9661	27.8327
PVPCR_0601950	440.927	177.302	105.051
PVPCR_0601960	31.4087	5.75392	34.1687
PVPCR_0601970	183.656	68.6757	41.7438
PVPCR_0601980	208.015	245.07	327.84
PVPCR_0601990	222.157	328.349	158.894
PVPCR_0602000	376.943	29.4195	46.9524
PVPCR_0602010	928.598	98.3497	126.085
PVPCR_0602020	13.2778	70.8048	12.4726
PVPCR_0602030	40.8828	407.58	272.218
PVPCR_0602040	6.40443	6.23407	10.2872
PVPCR_0602050	780.397	1090.35	239.679
PVPCR_0602060	8.02767	23.0888	2.45337
PVPCR_0602070	101.126	26.6646	11.1756
PVPCR_0602080	12.656	300.305	44.9046
PVPCR_0602090	2.04077	11.9414	69.9301
PVPCR_0602100	10593.3	3227.58	4538.95
PVPCR_0602110	6.01665	34.6914	960.351
PVPCR_0602120	391.324	1168.73	561.519
PVPCR_0602130	1569.02	1015.84	5270.5
PVPCR_0602140	162.972	60.9384	120.593
PVPCR_0602150	51.9963	23.3506	23.2013
PVPCR_0602160	22.3048	18.4051	15.7515
PVPCR_0602170	36.0935	16.6922	10.0659
PVPCR_0602180	486.706	319.144	91.9366
PVPCR_0602190	259.869	100.372	78.5992
PVPCR_0602200	476.647	77.4086	62.8004
PVPCR_0602210	354.176	582.652	2688.08
PVPCR_0602220	19.6571	31.4895	1325.73
PVPCR_0602230	1.1163	18.923	936.537
PVPCR_0602240	49.4342	94.6086	19.7247
PVPCR_0602250	0	3.03232	107.069
PVPCR_0602260	0	7.08376	469.031
PVPCR_0602270	3.43158	1.1624	76.2836
PVPCR_0602280	120.498	44.3384	30.9381
PVPCR_0602290	18.195	28.1997	175.631
PVPCR_0602300	283.112	70.9296	126.229
PVPCR_0602310	78.9322	27.4359	17.3592
PVPCR_0602320	4.63484	10.506	91.5612
PVPCR_0602330	142.708	76.1441	20.2608
PVPCR_0602340	11.7961	29.7166	12.4972
PVPCR_0602350	16.552	23.2848	24.1289
PVPCR_0602360	151.086	77.2319	62.6789
PVPCR_0602370	31.747	27.9657	8.52191
PVPCR_0602380	239.526	88.6035	116.85
PVPCR_0602390	5.5119	5.1983	88.7369
PVPCR_0602400	0.960351	7.03351	40.5832
PVPCR_0602410	60.1317	33.766	10.7371
PVPCR_0602420	4.11652	40.8923	31.8964
PVPCR_0602430	0.564446	5.40938	170.558
PVPCR_0602440	4.07834	20.2205	22.0079
PVPCR_0602450	83.9597	10.2355	12.2823
PVPCR_0602460	196.211	242.454	200.911
PVPCR_0602470	128.968	20.8638	15.0404
PVPCR_0602480	13.7381	18.3263	52.2595
PVPCR_0602500	84.8443	13.629	12.0534
PVPCR_0602510	436.258	41.0047	44.8772
PVPCR_0602520	0.783311	3.89428	12.1923
PVPCR_0602530	18.2585	46.7194	16.1047
PVPCR_0602540	10.4194	7.09443	12.7555
PVPCR_0602550	15.2471	29.9635	17.6184
PVPCR_0602560	2.8196	8.20664	612.49
PVPCR_0602570	6.0279	54.0641	109.861
PVPCR_0602580	0	0.507598	21.2154
PVPCR_0602590	0	9.03313	538.335
PVPCR_0602600	0	71.7555	3294.18
PVPCR_0602610	4.43697	28.1598	605.074
PVPCR_0602620	169.737	142.565	60.392
PVPCR_0602630	23.0615	5.47145	14.7754
PVPCR_0602640	41.2667	2333.48	9628.18
PVPCR_0602650	7290.23	2728.53	2757.55
PVPCR_0602660	186.662	35.5566	28.2273
PVPCR_0602670	21.5444	79.4065	190.617
PVPCR_0602680	276.966	109.378	59.9473
PVPCR_0602690	10.242	58.0783	23.5581
PVPCR_0602700	22.8638	108.581	22.5806
PVPCR_0602710	26.9324	40.4684	35.5368
PVPCR_0602720	81.3792	71.4754	36.5226
PVPCR_0602730	122.269	129.17	216.366
PVPCR_0602740	21.2376	12.4706	27.5576
PVPCR_0602750	17.8801	75.9921	2719.81
PVPCR_0602760	46.1602	34.1411	20.8433
PVPCR_0602770	311.335	139.989	83.2484
PVPCR_0602780	4657	2771.33	2397.23
PVPCR_0602790	10.0091	1458.86	89.2303
PVPCR_0602800	136.781	183.277	37.9642
PVPCR_0602810	3.13405	3.24847	3.88236
PVPCR_0602820	603.496	143.699	111.055
PVPCR_0602830	481.491	64.623	126.006
PVPCR_0602840	27126	15712.1	11646.8
PVPCR_0602850	46.7595	24.9971	39.3815
PVPCR_0602860	99.5839	5.95851	6.59024
PVPCR_0602870	31.501	0.538316	0.468708
PVPCR_0602880	5.99706	1.30095	0.895029
PVPCR_0602890	1089.02	17.6118	72.5095
PVPCR_0602900	11.8635	1.44569	2.21675
PVPCR_0602910	1.4086	0.910984	0.613618
PVPCR_0602920	357.52	0.96547	16.2633
PVPCR_0602930	2.44387	2.41182	0.543137
PVPCR_0602940	1.02897	2.99096	0.590126
PVPCR_0602950	1.64797	10.9482	1.78962
PVPCR_0602960	3.04194	15.1048	1.86242
PVPCR_0602970	15.532	18.9753	3.31704
PVPCR_0602980	5.52572	18.809	2.0349
PVPCR_0602990	0	2.17418	0.79111
PVPCR_0603000	67.4282	4.39294	12.2013
PVPCR_0603010	15.811	0.757857	1.36673
PVPCR_0603020	2.51142	3.16121	0.178406
PVPCR_0603030	8.46322	0.258635	8.33485
PVPCR_0603040	27.5994	0.344585	2.88841
PVPCR_0700010	124.602	1.71043	4.28594
PVPCR_0700020	1574.39	97.5861	265.846
PVPCR_0700030	4.75173	13.8427	2.52404
PVPCR_0700040	5.17066	10.5943	1.72849
PVPCR_0700050	2.67324	0.1496	4.98077e-05
PVPCR_0700060	1762.95	10.5525	49.561
PVPCR_0700070	443.954	14.8793	47.3676
PVPCR_0700080	103.168	22.4994	162.446
PVPCR_0700090	26.4248	0.383627	2.90207
PVPCR_0700100	9043.7	1623.91	2338.3
PVPCR_0700110	458.953	30.9245	21.4523
PVPCR_0700120	669.772	8.29199	63.2057
PVPCR_0700130	71.2182	229.455	38.058
PVPCR_0700140	1741.18	346.943	250.824
PVPCR_0700170	7.62415	99.241	15.8543
PVPCR_0700180	5.89782	2.74571	5.24401
PVPCR_0700190	1345.46	118.118	136.104
PVPCR_0700200	7196.38	2979.3	2264.24
PVPCR_0700210	0.32775	0.1907	0.10433
PVPCR_0700220	1.00705	1.18821	1.39301
PVPCR_0700230	162.032	366.573	156.32
PVPCR_0700240	155.581	115.412	71.1839
PVPCR_0700250	398.257	242.329	102.833
PVPCR_0700260	48.0257	15.3833	16.9839
PVPCR_0700270	3.45384	101.562	204.533
PVPCR_0700280	3.04944	2.26948	7.91535
PVPCR_0700290	0.446551	3.41116	115.5
PVPCR_0700300	0.694833	7.13072	143.734
PVPCR_0700310	30.2433	48.0789	51.6166
PVPCR_0700320	26.8526	70.0722	55.5964
PVPCR_0700330	3.18702	32.5476	230.803
PVPCR_0700340	54.6372	13.643	21.8664
PVPCR_0700350	25.6225	10.266	24.8753
PVPCR_0700360	3.05628	51.8941	4350.13
PVPCR_0700370	1070.72	1453.2	1198.97
PVPCR_0700380	96.1787	19.7622	42.6065
PVPCR_0700390	0	0.396155	2.1097
PVPCR_0700400	8.90359	12.0932	19.2671
PVPCR_0700410	95.577	168.131	52.9838
PVPCR_0700420	48.6663	21.762	422.616
PVPCR_0700430	160.514	43.1292	93.4895
PVPCR_0700440	3.34177	12.3918	551.651
PVPCR_0700450	30.872	19.8576	53.3568
PVPCR_0700460	282.932	29.3687	38.0213
PVPCR_0700470	8.64796	13.6852	33.2587
PVPCR_0700480	6569.66	2524.21	1699.18
PVPCR_0700490	131.557	43.7578	64.3538
PVPCR_0700500	134.17	105.527	51.3392
PVPCR_0700510	45.9173	136.155	39.7943
PVPCR_0700520	10.4812	79.3416	76.3412
PVPCR_0700530	4.02652	35.9795	305.056
PVPCR_0700540	36.6978	12.6208	9.04525
PVPCR_0700550	47.4701	7.30613	12.014
PVPCR_0700560	1.31433	17.1961	923.423
PVPCR_0700570	0.611289	63.0482	2218.14
PVPCR_0700580	3.2606	73.217	3291.85
PVPCR_0700590	124.375	22.9476	161.636
PVPCR_0700600	872.208	47.6401	98.9797
PVPCR_0700610	433.637	23.3243	56.8892
PVPCR_0700620	18.0031	468.401	993.256
PVPCR_0700630	16.6378	128.62	342.098
PVPCR_0700640	9.58981	60.3024	23.1693
PVPCR_0700650	0	2.90446	514.236
PVPCR_0700660	3.19791	12.2011	143.629
PVPCR_0700670	83.7012	11.2279	6.21781
PVPCR_0700680	102.212	64.722	20.3016
PVPCR_0700690	23.0325	68.4104	54.5475
PVPCR_0700700	405.592	104.955	73.8704
PVPCR_0700710	47.4086	92.3266	18.6815
PVPCR_0700720	77.4463	23.6099	7.99634
PVPCR_0700730	12.1163	12.3719	3.32438
PVPCR_0700740	15.8181	55.9636	25.815
PVPCR_0700750	61.9558	29.0574	12.9942
PVPCR_0700760	0.355531	1.48262	0.255799
PVPCR_0700770	91.0779	92.6953	582.087
PVPCR_0700780	29.0931	195.498	332.551
PVPCR_0700790	421.564	557.793	3541.17
PVPCR_0700800	11.6096	3.75912	68.5123
PVPCR_0700810	2.87223	56.3807	1972.12
PVPCR_0700820	4.72272	3.54979	93.898
PVPCR_0700830	198.192	98.8753	67.5418
PVPCR_0700840	1204.75	296.982	477.03
PVPCR_0700850	467.462	148.888	122.446
PVPCR_0700860	23.5013	15.2946	7.9572
PVPCR_0700870	10.8396	7.99645	22.0485
PVPCR_0700880	240.624	118.949	53.0554
PVPCR_0700890	0.703307	0.311292	0.250896
PVPCR_0700900	1107.84	285.095	253.853
PVPCR_0700910	3.53509	29.2674	689.945
PVPCR_0700920	2.2779	9.05723	147.508
PVPCR_0700930	620.015	507.95	341.01
PVPCR_0700940	5.06843	4.88948	1.63431
PVPCR_0700950	81.2442	46.8619	21.9066
PVPCR_0700960	83.1152	72.4852	53.2746
PVPCR_0700970	36.1725	64.9929	27.5333
PVPCR_0700980	52.3045	187.176	176.692
PVPCR_0700990	570.698	1168.4	8368.37
PVPCR_0701000	7188.37	2734.03	2860.55
PVPCR_0701010	117.576	40.2594	13.8217
PVPCR_0701020	281.552	44.2813	25.5286
PVPCR_0701030	2749.77	851.224	1190.92
PVPCR_0701040	197.863	57.9047	67.933
PVPCR_0701050	223.192	170.66	256.479
PVPCR_0701060	4.64446	21.5879	39.3578
PVPCR_0701070	8.73729	80.1772	50.4519
PVPCR_0701080	35.0533	35.0655	10.8721
PVPCR_0701090	33.5362	76.8353	7.56556
PVPCR_0701100	4.62456	47.2788	138.946
PVPCR_0701110	0.212705	2.75297	39.5281
PVPCR_0701120	139.448	41.0055	59.6059
PVPCR_0701130	17.187	46.5354	59.9527
PVPCR_0701140	417.934	141.817	142.347
PVPCR_0701150	167.911	49.5619	35.4741
PVPCR_0701160	73.6499	60.0096	40.343
PVPCR_0701170	25.9468	31.0897	5.79259
PVPCR_0701180	308.896	411.75	318.459
PVPCR_0701190	2.17512	0.887973	34.1165
PVPCR_0701200	4.45858	2.03611	52.4822
PVPCR_0701210	11.9017	26.8818	4.99117
PVPCR_0701220	1477.53	302.055	688.757
PVPCR_0701230	1.10944	4.79842	129.969
PVPCR_0701240	1.33625	0.847053	1.75065
PVPCR_0701250	13.5453	13.4859	2.48729
PVPCR_0701260	2.69285	3.77849	1.93719
PVPCR_0701270	203.193	27.7296	33.2408
PVPCR_0701280	195.907	69.9438	19.2305
PVPCR_0701290	6802.34	3054.95	2295.43
PVPCR_0701300	580.337	99.6528	300.899
PVPCR_0701310	37.9697	82.8362	74.9491
PVPCR_0701320	1078.14	757.647	2981.98
PVPCR_0701330	953.972	300.36	733.997
PVPCR_0701340	825.686	119.896	810.606
PVPCR_0701350	0	0.41716	19.4921
PVPCR_0701360	867.447	3528.67	3702.01
PVPCR_0701370	3.57274	7.94942	20.7878
PVPCR_0701380	249.636	20.2837	23.7359
PVPCR_0701390	15481.6	1982.91	42196
PVPCR_0701400	6.21168	8.56694	15.2361
PVPCR_0701410	4.74272	11.2866	47.0758
PVPCR_0701420	207.556	1008.38	241.79
PVPCR_0701430	3.11473	9.84088	3.26448
PVPCR_0701440	22.9052	18.7327	15.8748
PVPCR_0701450	148.951	25.7729	41.0173
PVPCR_0701460	35.456	17.0143	20.7018
PVPCR_0701470	2.59499	63.6559	19.5891
PVPCR_0701480	0.356745	7.78926	262.214
PVPCR_0701490	4.47253	38.3551	1578.4
PVPCR_0701500	130.965	126.706	83.516
PVPCR_0701510	106.749	72.4763	62.1827
PVPCR_0701520	1.46021	16.8469	1357.83
PVPCR_0701530	2.05307	98.4952	177.434
PVPCR_0701540	0.49825	1.75124	12.3804
PVPCR_0701550	99.9613	115.089	1156.57
PVPCR_0701560	137.881	80.663	51.2996
PVPCR_0701570	462.789	44.8711	23.3635
PVPCR_0701580	1.41551	0.59055	0.236613
PVPCR_0701590	233.876	30.1772	83.4873
PVPCR_0701600	7.14925	31.9636	4.39092
PVPCR_0701610	1733.51	644.091	431.257
PVPCR_0701620	1.71176	28.4807	3.49895
PVPCR_0701630	13.0192	146.549	110.124
PVPCR_0701640	332.149	378.503	98.4801
PVPCR_0701650	229.011	727.529	304.589
PVPCR_0701660	24.8524	239.652	115.441
PVPCR_0701670	15.3168	242.575	196.124
PVPCR_0701680	26.6208	82.7293	19.3261
PVPCR_0701690	1.61869	62.3395	151.014
PVPCR_0701700	14.144	16.0369	12.0034
PVPCR_0701710	2.18261	64.2525	42.7305
PVPCR_0701720	49.9477	73.1113	121.463
PVPCR_0701730	2.22493	1.57677	1.25313
PVPCR_0701740	0.431723	44.4795	530.654
PVPCR_0701750	4.21973	79.3024	731.471
PVPCR_0701760	16.8567	35.7259	164.904
PVPCR_0701770	0.934421	0.230437	2.52949
PVPCR_0701780	20.9922	13.2721	65.3091
PVPCR_0701790	120.37	107.688	35.4676
PVPCR_0701800	47.1116	20.2749	4.39635
PVPCR_0701810	0.273464	9.97886	13.7215
PVPCR_0701820	93.5322	45.5539	38.2676
PVPCR_0701830	217.538	151.962	72.6924
PVPCR_0701840	682.754	191.118	177.541
PVPCR_0701850	58.7774	33.1437	57.7939
PVPCR_0701860	209.777	47.9341	8.25007
PVPCR_0701870	8135.82	2444.68	1299.96
PVPCR_0701880	69.0087	91.643	80.146
PVPCR_0701890	2.17118	1.31238	0.45236
PVPCR_0701900	43.4687	32.2877	11.8827
PVPCR_0701910	141.114	51.8118	23.4938
PVPCR_0701920	0.139208	19.0342	2.41937
PVPCR_0701930	4.24277	108.295	159.832
PVPCR_0701940	12.0336	31.1115	105.297
PVPCR_0701950	3.57659	23.2849	34.3613
PVPCR_0701960	21.6171	156.871	581.919
PVPCR_0701970	858.125	565.006	1962.39
PVPCR_0701980	5.4348	9.97221	11.8487
PVPCR_0701990	2.9986	24.5567	3018.33
PVPCR_0702000	0	1.37234	8.04908
PVPCR_0702010	4.44045	308.065	67.6457
PVPCR_0702020	108.762	38.7902	32.04
PVPCR_0702030	25.0132	3.33952	6.43093
PVPCR_0702040	97.3222	98.2943	75.2605
PVPCR_0702050	0.244396	3.2798	150.228
PVPCR_0702060	0.511687	2.66074	104.731
PVPCR_0702070	30.0202	24.0008	12.284
PVPCR_0702080	1.46365	4.60013	181.476
PVPCR_0702090	1.16315	1.78262	24.108
PVPCR_0702100	139.869	48.4894	55.1174
PVPCR_0702110	605.823	172.972	98.2376
PVPCR_0702120	1684.19	267.007	366.945
PVPCR_0702130	57.9832	62.1856	170.687
PVPCR_0702140	221.552	205.949	64.4991
PVPCR_0702150	3.36206	0.970385	5.51107
PVPCR_0702160	473.339	61.5163	28.4471
PVPCR_0702170	9.52104	46.8711	3578.07
PVPCR_0702180	1.09011	2.80588	83.7608
PVPCR_0702190	0.213842	2.22305	73.0869
PVPCR_0702200	4.44179	12.3918	98.2088
PVPCR_0702210	1910.44	136.938	276.642
PVPCR_0702220	2.72612	37.9013	67.9152
PVPCR_0702230	18.1807	24.9227	14.4937
PVPCR_0702240	13.5561	26.5166	16.4005
PVPCR_0702250	1034.77	504.902	303.36
PVPCR_0702260	7.08198	4.23271	10.1372
PVPCR_0702270	289.027	103.374	78.4607
PVPCR_0702280	16.3428	5.52287	8.54544
PVPCR_0702290	377.859	71.7131	162.793
PVPCR_0702300	57.9643	4.07696	10.604
PVPCR_0702310	0.125962	0.413212	0.108639
PVPCR_0702320	399.87	681.232	161.951
PVPCR_0702330	308.233	58.2333	27.5508
PVPCR_0702340	90.3895	23.5964	9.97991
PVPCR_0702350	79.0374	520.393	21.3704
PVPCR_0702360	9.78794	0.365218	0.67514
PVPCR_0702370	0	0	0.388103
PVPCR_0702380	0	0.047056	0.0903741
PVPCR_0702390	2.25336	2.26696	1.19237
PVPCR_0702400	0.0733121	1.334	0.0999798
PVPCR_0702410	0.983687	2.06042	0.285989
PVPCR_0702420	3.24898	12.4459	1.71952
PVPCR_0702430	2.04508	3.89643	0.525554
PVPCR_0702440	0.236816	0.707391	0.157851
PVPCR_0702450	8.25869	253.194	51.7169
PVPCR_0702460	3.87262	88.5681	18.802
PVPCR_0702470	19.6821	124.619	6.99902
PVPCR_0702480	1.41743	7.13891	0.812762
PVPCR_0702490	1235.22	63.9519	76.4481
PVPCR_0800010	3.52459	0.492481	0.253501
PVPCR_0800020	104.141	5.44573	18.2827
PVPCR_0800030	5.68201	22.5276	1.0173
PVPCR_0800040	399.25	46.3468	41.9291
PVPCR_0800050	978.58	115.943	137.71
PVPCR_0800060	32.0582	21.5605	12.4376
PVPCR_0800070	0.634577	1.15738	0.363181
PVPCR_0800080	1.63826	3.88886	0.476817
PVPCR_0800090	0.0813277	0.222318	0
PVPCR_0800100	0	0	0
PVPCR_0800110	100.645	0.569367	5.36982
PVPCR_0800130	1.94175	0.153788	0
PVPCR_0800140	1.86698	7.32908	1.44493
PVPCR_0800150	0	0.0538635	0.0211545
PVPCR_0800160	270.29	18.3195	58.5849
PVPCR_0800170	286.422	7.70132	27.2728
PVPCR_0800180	195.235	1.76494	8.11805
PVPCR_0800190	5.10192	0.0615408	0.209908
PVPCR_0800200	64.9814	6.68022	33.3735
PVPCR_0800210	6.77583	77.3555	36.8435
PVPCR_0800220	0.110649	0	0
PVPCR_0800240	31.6519	1.50651	4.83521
PVPCR_0800250	429.735	19.2696	27.3483
PVPCR_0800260	30.0034	5.30915	10.9039
PVPCR_0800270	3.25171	1.20514	3.52038
PVPCR_0800280	4787.52	68.8211	342.354
PVPCR_0800300	107.148	103.03	41.2961
PVPCR_0800310	94.4338	54.7034	15.7668
PVPCR_0800320	50.4364	53.5146	183.615
PVPCR_0800330	9.82957	4.69029	18.9464
PVPCR_0800340	18.1871	47.8555	52.0152
PVPCR_0800350	0.578198	2.72373	13.3997
PVPCR_0800360	1.20325	80.1162	10.9058
PVPCR_0800370	178.694	108.04	52.3898
PVPCR_0800380	1.88672	2.2814	10.6935
PVPCR_0800390	1.08245	25.4633	8.54292
PVPCR_0800400	1.75544	2.64878	18.6238
PVPCR_0800410	0.647021	2.51583	0.46557
PVPCR_0800420	31.8893	99.7112	36.7109
PVPCR_0800430	128.545	83.4628	36.0167
PVPCR_0800440	5.38789	35.1479	404.648
PVPCR_0800450	0	0.710195	2.01584
PVPCR_0800460	0	0.176362	0.203974
PVPCR_0800470	3.27325	2.34086	3.29649
PVPCR_0800480	0.358292	0.301322	0.379822
PVPCR_0800490	11.6619	10.088	33.6628
PVPCR_0800500	112.788	15.9549	9.65452
PVPCR_0800510	235.393	59.9654	65.9993
PVPCR_0800520	3.12335	9.10002	26.5448
PVPCR_0800530	0.379225	1.15429	0.581984
PVPCR_0800540	50.4902	44.9982	13.5984
PVPCR_0800550	114.097	39.6884	50.2087
PVPCR_0800560	86.2795	38.2169	30.6897
PVPCR_0800570	0.352072	2.05198	60.7315
PVPCR_0800580	33.7073	152.765	187.857
PVPCR_0800590	7.83034	3.75078	7.55457
PVPCR_0800600	739.083	162.899	192.274
PVPCR_0800610	592.109	218.566	137.03
PVPCR_0800620	8.06037	6.3946	2.48845
PVPCR_0800630	99.2625	77.4538	36.1899
PVPCR_0800640	43.0645	23.9295	34.649
PVPCR_0800650	25.1078	150.017	102.95
PVPCR_0800660	2.34079	12.8042	26.1701
PVPCR_0800670	28.1332	119.525	91.0046
PVPCR_0800680	4.10657	0.394142	10.6879
PVPCR_0800690	147.05	47.3098	48.6512
PVPCR_0800700	23.0972	46.0683	11.7553
PVPCR_0800710	231.091	418.334	130.942
PVPCR_0800720	260.68	67.9126	71.1855
PVPCR_0800730	26.3186	103.825	78.2325
PVPCR_0800740	203.484	80.2177	77.6853
PVPCR_0800750	0.0930613	0.734923	1.99481
PVPCR_0800760	7.14039	24.7222	6.26688
PVPCR_0800770	2.28284	18.1062	14.9404
PVPCR_0800780	18.1411	45.4657	16.6706
PVPCR_0800790	445.145	110.441	2203.78
PVPCR_0800800	128.596	14.7913	11.6526
PVPCR_0800810	22.8428	3.79675	98.1628
PVPCR_0800820	64.0506	99.4101	42.2538
PVPCR_0800830	19.2508	58.0274	16.6429
PVPCR_0800840	3.51667	62.5564	91.9629
PVPCR_0800850	0.145938	0.681819	2.24127
PVPCR_0800860	0.0863825	4.23099	1.51634
PVPCR_0800870	0.860713	0.834425	2.95863
PVPCR_0800880	69.3701	28.1784	7.48762
PVPCR_0800890	7.99302	12.9697	1.7399
PVPCR_0800900	339.12	99.6768	47.0507
PVPCR_0800910	492.368	60.5858	43.1873
PVPCR_0800920	90.0459	18.822	15.8343
PVPCR_0800930	179.642	54.7386	52.8554
PVPCR_0800940	9.00781	6.32115	8.60282
PVPCR_0800950	13.4855	49.7139	87.2416
PVPCR_0800960	28.2385	97.7917	280.615
PVPCR_0800970	253.502	46.2136	46.5941
PVPCR_0800980	101.276	20.5181	157.607
PVPCR_0800990	238.118	9.8469	29.5526
PVPCR_0801020	264.052	123.11	85.5551
PVPCR_0801030	266.276	86.7227	30.1212
PVPCR_0801040	2.85207	36.8236	1061.5
PVPCR_0801050	152.618	72.9003	62.292
PVPCR_0801060	48.7258	27.5931	22.2775
PVPCR_0801070	6.02403	96.4749	11.9042
PVPCR_0801080	26.3693	79.7828	24.129
PVPCR_0801090	6.95997	8.89395	2.38695
PVPCR_0801100	858.365	258.255	122.673
PVPCR_0801110	5.05519	2.86734	2.0392
PVPCR_0801120	3.75651	11.3968	7.83464
PVPCR_0801130	516.161	249.409	270.726
PVPCR_0801140	23.3837	80.536	46.01
PVPCR_0801150	12.5729	19.3609	3.53927
PVPCR_0801160	104.937	324.623	193.331
PVPCR_0801170	2.11288	3.88337	72.426
PVPCR_0801180	496.91	215.89	128.77
PVPCR_0801190	320.781	215.85	243.068
PVPCR_0801200	2.16408	2.55029	69.1706
PVPCR_0801210	0.913118	17.0956	672.046
PVPCR_0801220	0.386437	74.4302	61.3275
PVPCR_0801230	39.2256	32.1004	68.7507
PVPCR_0801240	44.2255	27.6645	980.322
PVPCR_0801250	460.32	327.443	208.253
PVPCR_0801260	294.753	236.005	97.3524
PVPCR_0801270	389.068	87.1637	49.2327
PVPCR_0801280	25.5504	2.69772	2.26565
PVPCR_0801290	9.80341	6.73669	43.4138
PVPCR_0801300	0.20678	1.00945	21.5919
PVPCR_0801310	61.3443	49.1742	96.7007
PVPCR_0801320	83.99	39.6832	68.735
PVPCR_0801330	45.0349	261.177	71.7117
PVPCR_0801340	760.68	145.26	224.13
PVPCR_0801350	9.81666	15.2427	3.91797
PVPCR_0801360	1700.53	1516.71	832.863
PVPCR_0801370	55.802	78.1228	46.3946
PVPCR_0801380	47.057	174.727	411.927
PVPCR_0801390	56.0255	115.766	54.7899
PVPCR_0801400	17.2254	24.3204	7.14538
PVPCR_0801410	53.6128	100.761	13.1415
PVPCR_0801420	38.6319	32.6435	125.598
PVPCR_0801430	25.6703	16.8615	5.28626
PVPCR_0801440	29.796	8.86207	14.9367
PVPCR_0801450	9.615	9.14793	167.134
PVPCR_0801460	420.515	230.915	592.218
PVPCR_0801470	88.0184	17.8536	9.03028
PVPCR_0801480	22.1053	83.6063	4698.28
PVPCR_0801490	0.483653	1.34184	28.0809
PVPCR_0801500	54.4768	84.5205	170.685
PVPCR_0801510	1198.96	116.885	1072.13
PVPCR_0801520	9.06826	143.423	265.374
PVPCR_0801530	52.8727	57.7275	217.127
PVPCR_0801540	5.80802	214.17	249.283
PVPCR_0801550	425.296	323.872	159.925
PVPCR_0801560	30.9882	76.6917	91.2273
PVPCR_0801570	16.7033	9.41277	12.2797
PVPCR_0801580	599.313	156.915	192.213
PVPCR_0801590	43.585	23.2895	15.3935
PVPCR_0801600	426.404	70.0731	60.8752
PVPCR_0801610	43.8284	252.638	819.594
PVPCR_0801620	18.9791	61.3972	1119.16
PVPCR_0801630	240.589	408.549	263.613
PVPCR_0801640	55.307	12.6439	98.3997
PVPCR_0801650	154.695	59.9727	113.318
PVPCR_0801660	45.308	20.8683	8.44792
PVPCR_0801670	0.761596	2.33872	3.58025
PVPCR_0801680	78.3343	24.5466	37.764
PVPCR_0801690	8.47459	46.3121	2.9761
PVPCR_0801700	120.345	30.6897	12.9193
PVPCR_0801710	1438.27	137.518	173.21
PVPCR_0801720	322.197	381.885	722.465
PVPCR_0801730	490.293	170.003	31.6173
PVPCR_0801740	1.61947	24.3046	35.3959
PVPCR_0801750	5.14331	29.2342	84.05
PVPCR_0801760	0	2.92092	191.457
PVPCR_0801770	1.48145	2.53871	7.71849
PVPCR_0801780	0.132499	0.473795	1.35579
PVPCR_0801790	1.9736	97.5285	78.075
PVPCR_0801800	208.51	39.3773	12.0192
PVPCR_0801810	72.3123	24.1281	19.9187
PVPCR_0801820	12.6124	40.7977	21.4213
PVPCR_0801830	303.502	1300.73	460.612
PVPCR_0801840	17.396	144.969	5990.73
PVPCR_0801850	686.768	806.132	683.74
PVPCR_0801860	106.238	266.855	258.784
PVPCR_0801870	886.789	427.005	304.502
PVPCR_0801880	0.344562	5.27822	14.4074
PVPCR_0801890	1.55149	24.6009	48.1762
PVPCR_0801900	3.88087	1.96738	5.32889
PVPCR_0801910	174.666	20.2848	28.309
PVPCR_0801920	132.966	27.654	318.836
PVPCR_0801930	1941.62	1126.8	2648.93
PVPCR_0801940	127.676	432.069	219.035
PVPCR_0801950	6.496	9.6344	163.552
PVPCR_0801960	2.42228	3.11944	15.5188
PVPCR_0801970	3.51979	250.343	50.3137
PVPCR_0801980	0	1.6097	0.767207
PVPCR_0801990	2.73456	10.347	1.9278
PVPCR_0802000	327.32	48.7116	32.9179
PVPCR_0802010	6.12301	74.8082	44.2979
PVPCR_0802020	4.2615	3.38126	13.2722
PVPCR_0802030	0.261497	0.311753	0.219937
PVPCR_0802040	63.4349	65.791	93.117
PVPCR_0802050	31.496	52.4662	25.13
PVPCR_0802060	2.53812	45.4065	1702.63
PVPCR_0802070	0.0881946	5.47968	3.0012
PVPCR_0802080	1.01236	25.6898	717.47
PVPCR_0802090	10.3971	23.8617	16.4377
PVPCR_0802100	150.248	185.29	94.2035
PVPCR_0802110	806.435	228.146	110.814
PVPCR_0802120	118.613	84.9464	61.6038
PVPCR_0802130	66.6601	165.307	394.195
PVPCR_0802140	7.54803	128.717	54.356
PVPCR_0802150	65.6068	12.4714	6.71259
PVPCR_0802160	48.6885	39.0253	12.8857
PVPCR_0802170	73.2342	109.039	19.8228
PVPCR_0802180	40.3983	29.6676	29.8077
PVPCR_0802190	48.8379	19.285	16.7866
PVPCR_0802200	94.6456	184.252	54.2659
PVPCR_0802210	402.775	85.0211	39.3984
PVPCR_0802220	516.114	123.163	54.9662
PVPCR_0802230	35.2604	14.3257	163.792
PVPCR_0802240	685.42	135.554	79.9565
PVPCR_0802250	517.781	149.687	91.1741
PVPCR_0802260	1970.9	178.104	677.422
PVPCR_0802270	1.84415	24.0697	1222.64
PVPCR_0802280	6.85925	17.1428	14.8709
PVPCR_0802290	1468.36	965.066	207.994
PVPCR_0802300	1641.29	294.596	262.728
PVPCR_0802310	105.58	67.4904	28.2757
PVPCR_0802320	3.63931	3.02604	4.6263
PVPCR_0802330	73.5693	10.3534	9.26593
PVPCR_0802340	475.536	193.452	53.4773
PVPCR_0802350	24.356	15.8009	7.04658
PVPCR_0802360	229.224	8.47259	20.5023
PVPCR_0802370	3.84281	5.37979	5.73819
PVPCR_0802380	179.254	28.1553	18.1737
PVPCR_0802390	11.3344	21.5763	75.0146
PVPCR_0802400	1.78179	36.0655	17.4249
PVPCR_0802410	0.709984	18.1881	45.1558
PVPCR_0802420	76.862	155.89	83.8373
PVPCR_0802430	802.072	323.919	541.308
PVPCR_0802440	92.477	66.1819	173.932
PVPCR_0802450	75.6714	73.4365	12.2128
PVPCR_0802460	36.7723	13.6019	5.62174
PVPCR_0802470	15.865	23.3767	50.9547
PVPCR_0802480	34.1694	28.6986	30.1386
PVPCR_0802490	1.11709	6.87797	51.5481
PVPCR_0802500	0.79293	3.858	26.629
PVPCR_0802510	10.4671	6.83095	115.916
PVPCR_0802520	154.84	73.142	133.68
PVPCR_0802530	4.43359	22.7914	2337.88
PVPCR_0802540	0	3.7734	165.703
PVPCR_0802550	0.429643	0.103185	0.185386
PVPCR_0802560	229.943	55.5571	19.0598
PVPCR_0802570	26.3678	35.8551	4.331
PVPCR_0802580	1.94864	78.7656	188.36
PVPCR_0802590	11.224	75.3757	454.578
PVPCR_0802600	53.459	267.543	3290.83
PVPCR_0802610	165.301	510.464	203.914
PVPCR_0802620	1.60039	2.42993	15.0669
PVPCR_0802630	34185	3493.98	6193.52
PVPCR_0802640	15.0972	5.1307	20.4181
PVPCR_0802650	149.136	23.9468	43.2056
PVPCR_0802660	102.077	5.25917	11.0614
PVPCR_0802670	6.90993	2.95765	46.3351
PVPCR_0802680	169.261	196.677	157.12
PVPCR_0802690	0.902381	2.72882	12.5805
PVPCR_0802700	0.644413	2.24457	17.4077
PVPCR_0802710	149.959	184.664	87.31
PVPCR_0802720	1.66297	12.6547	26.694
PVPCR_0802730	71.5894	166.524	97.9837
PVPCR_0802740	39.3084	174.183	233.864
PVPCR_0802750	9.89918	275.444	474.092
PVPCR_0802760	0.434556	12.8619	107.492
PVPCR_0802770	8.25352	19.6671	25.5607
PVPCR_0802780	0.13704	2.25275	96.9594
PVPCR_0802790	0	34.3345	1143
PVPCR_0802800	7.72163	89.0459	1533.24
PVPCR_0802810	23.797	94.3657	522.313
PVPCR_0802820	23.7128	254.906	603.027
PVPCR_0802830	218.367	45.8948	207.684
PVPCR_0802840	313.099	379.218	5678.69
PVPCR_0802850	0.52575	4.4206	110.881
PVPCR_0802860	25.9523	21.8752	12.6607
PVPCR_0802870	56.8461	103.555	23.0125
PVPCR_0802880	125.967	53.3312	34.0525
PVPCR_0802890	51.8266	13.4323	10.5258
PVPCR_0802900	102.907	49.3061	166.128
PVPCR_0802910	13.0449	6.26843	3.74004
PVPCR_0802920	0.382781	1.8478	5.24189
PVPCR_0802930	1746.74	51.5053	230.109
PVPCR_0802940	98.4529	60.6148	58.2899
PVPCR_0802950	30.1846	80.2029	36.1787
PVPCR_0802960	440.941	262.365	148.767
PVPCR_0802970	32.5321	28.1083	51.1321
PVPCR_0802980	40.3673	1711.97	98.9909
PVPCR_0802990	0	6.89294	257.816
PVPCR_0803000	1.46144	81.7596	2909.72
PVPCR_0803010	9.18915	50.3933	81.0234
PVPCR_0803020	0	57.3028	32.5498
PVPCR_0803030	6.37755	96.7992	109.845
PVPCR_0803040	1.19178	24.6862	1285.72
PVPCR_0803050	39.4877	71.3115	26.6239
PVPCR_0803060	0	6.86497	99.3301
PVPCR_0803070	40.4581	92.0404	34.3107
PVPCR_0803080	117.992	41.7958	53.5721
PVPCR_0803090	5.68496	5.73805	65.0637
PVPCR_0803100	69.4238	49.0742	25.6876
PVPCR_0803110	22.8883	52.2134	27.507
PVPCR_0803120	15.9782	8.02045	13.2654
[truncated: 3,314 more rows]

## Sheet: PvlDS
Gene_ID	Rings	Trophozoites	Gametocytes
PVLDE_0100010	52.6881	10.2925	77.1901
PVLDE_0100020	0	4.07802	0.901344
PVLDE_0100030	45.3118	6.0699	20.7032
PVLDE_0100040	1.27704	0.538506	1.19357
PVLDE_0100050	3.95275	9.67664	7.23558
PVLDE_0100060	0.246335	1.27966	0.509831
PVLDE_0100070	509.927	18.1322	162.391
PVLDE_0100080	48.8033	12.1998	21.3381
PVLDE_0100090	0	0	0
PVLDE_0100100	0.0689285	0.132504	0.03078
PVLDE_0100110	230.538	24.0935	53.1883
PVLDE_0100120	1803.39	1457.66	857.316
PVLDE_0100130	10.026	1.67187	4.50434
PVLDE_0100140	0.55426	5.89999	3.38578
PVLDE_0100150	0.134406	0.032547	0.0892949
PVLDE_0100160	74.8646	15.6188	20.9761
PVLDE_0100170	63.4842	15.5036	22.8301
PVLDE_0100180	0	0	0
PVLDE_0100190	17.0708	3.85484	22.043
PVLDE_0100200	6.46516	2.23394	2.98909
PVLDE_0100210	241.056	87.8606	158.996
PVLDE_0100220	0	0	0
PVLDE_0100230	0	9.86937e-06	1.6341e-05
PVLDE_0100240	1127.46	92.2989	209.273
PVLDE_0100250	253.211	29.8122	64.1646
PVLDE_0100260	8.17406	0.545939	5.95651
PVLDE_0100270	0	0.232701	0.204227
PVLDE_0100280	32.0864	0.905356	4.55181
PVLDE_0100290	0	0.657063	1.64835
PVLDE_0100300	30.8545	3.99467	15.6386
PVLDE_0100310	27.3418	19.7429	15.2601
PVLDE_0100320	134.224	51.0176	44.655
PVLDE_0100330	544.499	257.346	307.931
PVLDE_0100340	23.3144	26.55	17.2308
PVLDE_0100350	1.29412	1.58138	7.1824
PVLDE_0100360	358.627	179.38	239.914
PVLDE_0100370	99.6735	252.725	269.531
PVLDE_0100380	2999.27	876.02	1188.37
PVLDE_0100390	6.98031	7.81629	147.175
PVLDE_0100400	94.0062	30.4377	14.579
PVLDE_0100410	262.672	194.202	174.405
PVLDE_0100420	1.58123	2.95914	6.53321
PVLDE_0100430	54.5558	42.1945	10.0964
PVLDE_0100440	110.406	99.1049	40.5091
PVLDE_0100450	122.657	99.9068	70.0515
PVLDE_0100460	30.5134	17.0167	108.412
PVLDE_0100470	47.4742	16.6415	14.6959
PVLDE_0100480	219.762	159.062	63.6521
PVLDE_0100490	78.3185	50.7076	117.497
PVLDE_0100500	112.626	116.299	92.9703
PVLDE_0100510	80.4554	144.909	98.2691
PVLDE_0100520	491.64	89.6609	47.8508
PVLDE_0100530	125.036	100.378	42.8267
PVLDE_0100540	4.50753	134.337	224.703
PVLDE_0100550	0.28516	3.95144	43.3818
PVLDE_0100560	53.1744	25.7122	30.3142
PVLDE_0100570	5.70848	10.8104	8.41084
PVLDE_0100580	0	5.38059	74.5606
PVLDE_0100590	14.4428	12.1182	4.85591
PVLDE_0100600	1.62983	10.8908	22.0543
PVLDE_0100610	198.3	161.77	217.485
PVLDE_0100620	64.9197	74.5872	19.0436
PVLDE_0100630	10.5533	81.1308	1785.97
PVLDE_0100640	331.719	201.063	102.478
PVLDE_0100650	86.1153	212.404	95.3362
PVLDE_0100660	16.5624	3.30351	2.34136
PVLDE_0100670	97.426	172.111	96.6509
PVLDE_0100680	149.752	138.074	210.368
PVLDE_0100690	166.732	56.9769	148.756
PVLDE_0100700	53.8546	166.412	597.022
PVLDE_0100710	5.71017	41.5613	381.815
PVLDE_0100720	18.0272	97.4075	212.933
PVLDE_0100730	6.66938	41.0611	28.9194
PVLDE_0100740	0.156449	0.595259	14.362
PVLDE_0100750	2.90401	39.6742	501.525
PVLDE_0100760	3.29226	37.513	23.6123
PVLDE_0100770	4.01382	12.6357	1174.74
PVLDE_0100780	220.075	54.4271	46.554
PVLDE_0100790	108.314	132.761	77.3612
PVLDE_0100800	251.725	199.125	681.739
PVLDE_0100810	20.4225	165.346	3343.01
PVLDE_0100820	206.702	142.432	63.0846
PVLDE_0100830	86.8653	33.8526	65.5803
PVLDE_0100840	188.98	224.868	128.675
PVLDE_0100850	513.114	272.755	230.58
PVLDE_0100860	529.716	351.764	102.176
PVLDE_0100870	0.590014	1.9404	32.7008
PVLDE_0100880	21.2356	50.4006	480.935
PVLDE_0100890	0.854566	5.16873	14.3539
PVLDE_0100900	60.7367	57.9721	131.894
PVLDE_0100910	21.1308	17.213	19.723
PVLDE_0100920	0.19104	9.69763	87.0487
PVLDE_0100930	1.8451	29.6739	120.473
PVLDE_0100940	54.9383	41.271	13.6114
PVLDE_0100950	36.0124	47.2309	15.0891
PVLDE_0100960	66.6184	61.7812	81.543
PVLDE_0100970	72.1986	77.5871	28.4486
PVLDE_0100980	73.2417	81.1541	71.7071
PVLDE_0100990	53.7338	30.0865	10.1782
PVLDE_0101000	34.3628	35.5337	15.1716
PVLDE_0101010	76.0432	171.214	371.009
PVLDE_0101020	565.593	886.231	995.948
PVLDE_0101030	2.70203	16.3237	380.531
PVLDE_0101040	551.903	510.986	537.989
PVLDE_0101050	2746.49	617.385	1577.55
PVLDE_0101060	37.5229	56.1232	23.5821
PVLDE_0101070	18.66	29.7649	11.548
PVLDE_0101080	257.635	103.76	414.431
PVLDE_0101090	13.8065	15.5048	13.5047
PVLDE_0101100	113.824	54.5976	99.7081
PVLDE_0101110	35.9516	8.58758	8.78173
PVLDE_0101120	1.40561	0.68076	15.1803
PVLDE_0101130	108.114	54.3893	26.6055
PVLDE_0101140	10.9075	59.0475	1407.27
PVLDE_0101150	13.5499	22.966	8.12407
PVLDE_0101160	258.564	213.084	128.738
PVLDE_0101170	172.288	212.724	115.561
PVLDE_0101180	206.112	207.151	102.744
PVLDE_0101190	42.4978	722.501	1886.58
PVLDE_0101200	389.717	194.478	263.787
PVLDE_0101205	58.8751	81.9648	77.077
PVLDE_0101210	174.969	317.761	365.247
PVLDE_0101220	180.076	179.231	87.2666
PVLDE_0101230	152.645	50.0404	91.1815
PVLDE_0101240	17.0701	146.096	294.501
PVLDE_0101250	103.568	160.904	302.342
PVLDE_0101260	74.0486	419.388	437.532
PVLDE_0101270	112.883	76.3446	52.8436
PVLDE_0101280	2.92555	26.7273	529.902
PVLDE_0101290	3.94967	60.5129	400.827
PVLDE_0101300	14869.5	7780.41	8089.58
PVLDE_0101310	33.2513	68.0392	44.5312
PVLDE_0101320	168.556	144.557	244.661
PVLDE_0101340	373.363	207.899	109.602
PVLDE_0101350	0.82937	12.1213	58.2016
PVLDE_0101360	49.9543	34.1913	45.8953
PVLDE_0101370	39.6972	21.4035	146.988
PVLDE_0101380	22.9317	89.1159	2645.45
PVLDE_0101390	142.984	65.6362	84.4124
PVLDE_0101400	23.8876	57.2899	53.0655
PVLDE_0101410	169.36	46.7486	118.013
PVLDE_0101420	491.324	222.531	83.3627
PVLDE_0101430	360.622	536.666	1065.31
PVLDE_0101440	684.546	404.05	1572.28
PVLDE_0101450	252.408	536.096	842.715
PVLDE_0101460	1.63688	7.52645	6.39789
PVLDE_0101470	124.502	315.886	212.575
PVLDE_0101480	27.8734	34.6335	16.1957
PVLDE_0101490	2.56532	3.77494	5.63953
PVLDE_0101500	84.718	46.1508	38.5781
PVLDE_0101510	1.46226	32.9721	6.91883
PVLDE_0101520	3.4066	6.25166	10.4542
PVLDE_0101530	0.151916	2.28012	4.93774
PVLDE_0101540	52.7604	8.60878	15.6825
PVLDE_0101550	390.963	42.196	78.6056
PVLDE_0101560	9.08857	31.0276	11.9619
PVLDE_0101570	0	0.103799	6.36067e-06
PVLDE_0101580	69.9917	45.425	40.1026
PVLDE_0101590	3.46663	32.9297	38.3355
PVLDE_0101600	8.97541	1.52491	0.677671
PVLDE_0101610	10.7312	2.08546	2.9673
PVLDE_0101620	0	0.209463	0
PVLDE_0101640	23.1476	1.64407	17.5983
PVLDE_0101650	0	0.305594	0
PVLDE_0101660	5.69275	0.35026	2.85572
PVLDE_0101670	0	0	0
PVLDE_0101680	74.443	3.18497	26.0057
PVLDE_0101690	0	0	0
PVLDE_0101700	0.106304	0.48829	0.388949
PVLDE_0101710	38.309	14.1018	38.0329
PVLDE_0101720	122.526	26.8187	83.1263
PVLDE_0101730	0.865034	2.81236	1.50778
PVLDE_0101740	0	0.204461	0.190566
PVLDE_0101750	1.79597	9.23081	3.77654
PVLDE_0101760	0	5.25619	2.48398
PVLDE_0101770	6.12873	5.36443	5.27977
PVLDE_0101780	82.5677	24.2268	34.6049
PVLDE_0101790	23.8826	3.97231	8.17385
PVLDE_0101800	0.104249	1.54331	1.79108
PVLDE_0101810	1.22246	6.22149	1.13039
PVLDE_0101820	0	0	0
PVLDE_0101830	0	0	0
PVLDE_0101840	44.4459	14.7872	20.5632
PVLDE_0101850	0	0.455211	0.628204
PVLDE_0101860	1.8765	1.36925	1.31345
PVLDE_0101870	0	1.36875	0.640492
PVLDE_0101880	34.762	3.33437	12.2321
PVLDE_0101890	67.5395	25.0541	23.1358
PVLDE_0200010	0	1.99243	5.896
PVLDE_0200020	0	0	0
PVLDE_0200030	0	0	0
PVLDE_0200040	0	0	0
PVLDE_0200050	0	0.852249	0.681289
PVLDE_0200060	1.90901	1.71391	1.55893
PVLDE_0200070	0.771175	4.05121	1.74632
PVLDE_0200080	1.4926	8.43904	3.0829
PVLDE_0200090	1.81006	5.03048	3.45336
PVLDE_0200100	0	0	0
PVLDE_0200110	3.58061	2.25291	5.17345
PVLDE_0200120	30.3965	432.112	769.109
PVLDE_0200130	270.156	67.9869	61.8591
PVLDE_0200140	38.0121	5.16464	40.8956
PVLDE_0200150	0	0	0
PVLDE_0200160	11.1216	1.11111	2.56318
PVLDE_0200170	1.17736	1.42212	0.574904
PVLDE_0200180	10.3431	0.689242	8.9702
PVLDE_0200190	0.587226	86.2726	53.8874
PVLDE_0200200	28711.4	16736.7	20860.1
PVLDE_0200210	8.55554	14.8196	43.007
PVLDE_0200220	82.141	48.3005	32.3631
PVLDE_0200230	352.156	277.258	352.8
PVLDE_0200240	190.575	49.9358	86.8533
PVLDE_0200250	6.44458	3.18283	8.88462
PVLDE_0200260	53.9353	20.2862	57.441
PVLDE_0200270	393.073	177.196	132.505
PVLDE_0200280	0.776171	53.8473	44.5662
PVLDE_0200290	0.7761	47.9745	35.3122
PVLDE_0200300	94.0556	92.2022	114.246
PVLDE_0200310	1.19222	6.97867	58.8476
PVLDE_0200320	75.4009	33.8427	30.984
PVLDE_0200330	185.595	85.1512	252.941
PVLDE_0200340	491.415	2820.51	5792.24
PVLDE_0200350	99.8586	45.6377	49.7436
PVLDE_0200360	56.3156	57.9949	24.576
PVLDE_0200370	237.073	167.964	92.9506
PVLDE_0200380	115.707	169.069	192.485
PVLDE_0200390	40.192	51.5798	68.4466
PVLDE_0200400	32.4755	125.827	1879.97
PVLDE_0200410	80.327	131.597	449.645
PVLDE_0200420	0.22154	4.337	11.1157
PVLDE_0200430	272.148	182.257	54.0038
PVLDE_0200440	157.545	142.637	59.113
PVLDE_0200450	31.6902	17.2105	5.21792
PVLDE_0200460	188.688	68.5085	193.786
PVLDE_0200470	116.895	471.068	1239.05
PVLDE_0200480	27.1947	27.8079	315.307
PVLDE_0200490	117.835	309.447	1492.12
PVLDE_0200500	12.3952	94.5398	1201.76
PVLDE_0200510	13.4476	30.0911	347.738
PVLDE_0200520	104.792	110.52	177.806
PVLDE_0200530	120.367	126.891	73.5262
PVLDE_0200540	103.33	97.7494	66.5826
PVLDE_0200550	2104.29	365.292	1205.38
PVLDE_0200570	224.408	118.505	164.053
PVLDE_0200580	242.689	255.14	139.069
PVLDE_0200590	29.4239	41.0264	19.5532
PVLDE_0200600	806.456	1706.94	1395.78
PVLDE_0200610	157.106	85.0101	52.7602
PVLDE_0200620	12.9645	16.4788	11.9448
PVLDE_0200630	19.7603	24.7976	27.0591
PVLDE_0200640	0.579865	3.80721	45.5432
PVLDE_0200650	539.026	165.091	110.08
PVLDE_0200660	22.8056	446.266	598.542
PVLDE_0200670	88.6243	84.8093	53.2184
PVLDE_0200680	33.4967	15.3095	9.80131
PVLDE_0200690	11.3234	297.179	548.545
PVLDE_0200700	39.2034	41.8388	18.7066
PVLDE_0200710	7.69814	191.627	489.436
PVLDE_0200720	96.9605	35.3654	8.90405
PVLDE_0200730	0	11.2509	0
PVLDE_0200740	0.987307	16.3456	13.961
PVLDE_0200750	161.916	40.8801	34.872
PVLDE_0200760	127.444	195.482	198.952
PVLDE_0200770	1.90115	33.0327	38.969
PVLDE_0200780	314.211	109.62	134.091
PVLDE_0200790	8.34597	44.877	12.4954
PVLDE_0200800	14.0788	7.84654	9.91484
PVLDE_0200810	0.813304	97.8901	70.7797
PVLDE_0200820	0.271602	0.889012	10.2256
PVLDE_0200830	57.853	75.9128	17.3905
PVLDE_0200840	46.7642	66.9882	25.3182
PVLDE_0200850	2.55137	23.9361	25.4
PVLDE_0200860	12.7225	739.898	1538.67
PVLDE_0200870	125.527	77.7992	31.1641
PVLDE_0200880	148.211	574.912	488.034
PVLDE_0200890	3.9136	22.7191	42.303
PVLDE_0200900	0.488152	1.2206	41.4617
PVLDE_0200910	13.3638	6.09286	3.37957
PVLDE_0200920	167.822	211.264	89.3299
PVLDE_0200930	120.157	80.0248	37.4385
PVLDE_0200940	179.659	87.0384	39.7118
PVLDE_0200950	49.7012	17.2781	45.0215
PVLDE_0200960	1.58025	3.56462	6.25504
PVLDE_0200970	0.994032	0.316647	2.23305
PVLDE_0200980	165.118	192.819	165.411
PVLDE_0200990	2.70471	23.3431	945.826
PVLDE_0201000	10.873	21.9563	10.5522
PVLDE_0201010	20.4373	14.4358	5.84081
PVLDE_0201020	0.92824	3.74413	21.7157
PVLDE_0201030	52.4235	75.2286	17.972
PVLDE_0201040	440.179	159.752	107.145
PVLDE_0201050	32.833	56.9503	26.7846
PVLDE_0201060	1.2949	16.6775	45.5981
PVLDE_0201070	556.447	294.469	129.568
PVLDE_0201080	2.27065	7.04732	5.68573
PVLDE_0201090	8.94187	37.0697	25.786
PVLDE_0201100	10.8801	14.125	8.13105
PVLDE_0201110	93.1968	127.417	71.9932
PVLDE_0201120	6.28507	71.6895	66.8133
PVLDE_0201130	168.401	154.442	237.953
PVLDE_0201135	168.779	126.119	292.048
PVLDE_0201140	146.703	54.6573	50.0552
PVLDE_0201150	36.3967	29.1104	8.86927
PVLDE_0201160	28.4326	45.5658	11.555
PVLDE_0201170	80.7626	54.8209	31.3759
PVLDE_0201180	25.9707	58.2186	18.6122
PVLDE_0201190	538.925	865.38	950.487
PVLDE_0201200	14.0547	31.3881	10.4713
PVLDE_0201210	20.8826	10.1547	6.37558
PVLDE_0201220	44.0783	35.3548	29.3581
PVLDE_0201230	52.0189	58.6614	44.5365
PVLDE_0201240	18.1927	8.54298	7.70263
PVLDE_0201250	1716.92	837.989	793.251
PVLDE_0201260	0.569402	11.1386	4.87341
PVLDE_0201270	8.28223	25.833	25.701
PVLDE_0201280	96.3912	162.17	76.9709
PVLDE_0201290	144.035	229.011	200.634
PVLDE_0201300	0	7.5293	393.688
PVLDE_0201310	38.0715	54.0019	63.1282
PVLDE_0201320	2.39585	8.6708	48.0927
PVLDE_0201330	22.1255	101.65	42.6645
PVLDE_0201340	93.316	154.89	99.248
PVLDE_0201350	291.372	315.239	382.082
PVLDE_0201360	1.38305	20.1795	41.024
PVLDE_0201370	170.253	26.9589	18.0074
PVLDE_0201380	293.24	119.547	35.7603
PVLDE_0201390	173.726	62.3192	24.3368
PVLDE_0201400	86.8534	80.4605	27.6122
PVLDE_0201410	201.597	228.521	254.65
PVLDE_0201420	29.007	30.2542	65.3912
PVLDE_0201430	0	13.4701	428.253
PVLDE_0201440	0.200195	0.99867	18.7526
PVLDE_0201450	136.665	92.4243	116.372
PVLDE_0201460	67.4049	44.8646	18.4998
PVLDE_0201470	100.06	119.269	81.938
PVLDE_0201480	15.6636	58.4133	40.9584
PVLDE_0201490	80.9461	208.329	399.713
PVLDE_0201520	31.7147	18.9347	5.52096
PVLDE_0201530	2.29334	27.444	36.9135
PVLDE_0201540	885.959	333.812	267.558
PVLDE_0201550	23.2454	276.17	110.463
PVLDE_0201560	27.2094	7.48397	23.542
PVLDE_0201570	0.841716	51.6519	62.044
PVLDE_0201580	10.1489	4.84463	18.8682
PVLDE_0201590	12.5023	6.93139	9.66565
PVLDE_0201600	83.2731	14.8673	17.8623
PVLDE_0201610	121.261	31.9802	25.2081
PVLDE_0201620	11.0239	0.287883	1.07709
PVLDE_0201630	0.0677823	0.083919	0.0599278
PVLDE_0201640	0	3.80311	2.0326
PVLDE_0201645	30.8713	0.656143	5.30958
PVLDE_0201650	37.2259	4.16313	19.5987
PVLDE_0201660	0.381518	0.557396	0.708891
PVLDE_0201670	0.638904	1.60367	0.45543
PVLDE_0201680	3.14278	7.35766	4.3576
PVLDE_0201690	93.3592	17.233	39.5911
PVLDE_0201700	32.0547	3.36609	9.65903
PVLDE_0201710	0.103099	0.185337	0.140177
PVLDE_0201720	0.118066	0.755293	0.429976
PVLDE_0300010	122.432	177.554	66.0168
PVLDE_0300020	0	0.35719	0.208452
PVLDE_0300030	0	2.83275	1.69003
PVLDE_0300040	0.540826	2.27648	1.47545
PVLDE_0300050	1.46042	174.675	145.592
PVLDE_0300060	3.1242	354.794	254.383
PVLDE_0300070	4.14167	13.1836	3.09687
PVLDE_0300080	243.006	325.023	151.075
PVLDE_0300090	15.5287	21.1638	69.4665
PVLDE_0300100	11.8836	67.0574	42.4952
PVLDE_0300110	2.84817	15.2705	20.2241
PVLDE_0300120	19.8707	37.5477	40.3277
PVLDE_0300130	66.0112	106.032	30.544
PVLDE_0300140	82.1979	183.201	133.575
PVLDE_0300150	109.32	1744.35	9808.42
PVLDE_0300160	19.2524	130.318	94.7909
PVLDE_0300170	151.712	60.4048	25.0995
PVLDE_0300180	10.4452	75.7489	1386.4
PVLDE_0300190	19.8994	76.6614	54.7627
PVLDE_0300200	0.582545	7.36294	35.2645
PVLDE_0300210	16.8333	19.6986	18.6471
PVLDE_0300220	333.82	473.883	1917.25
PVLDE_0300230	2.03545	7.06114	67.9278
PVLDE_0300240	0	1.08793	166.364
PVLDE_0300250	270.444	118.504	67.9236
PVLDE_0300260	42.1913	22.5054	5.07128
PVLDE_0300270	1020.77	891.247	929.607
PVLDE_0300280	12.7064	9.66102	19.4682
PVLDE_0300290	55.5775	54.4779	47.4459
PVLDE_0300300	0.290961	5.21859	97.8954
PVLDE_0300310	0.675077	10.0362	177.973
PVLDE_0300320	0.521682	1.46781	72.1675
PVLDE_0300330	104.134	79.2919	45.7932
PVLDE_0300340	445.842	377.157	349.29
PVLDE_0300350	30.4197	64.6847	43.6739
PVLDE_0300360	63.3909	68.2004	66.0983
PVLDE_0300370	16.2276	147.261	160.762
PVLDE_0300380	437.462	555.378	455.666
PVLDE_0300390	41.0229	37.2458	36.9995
PVLDE_0300400	24.5737	84.877	991.952
PVLDE_0300410	4.67338	14.3911	341.483
PVLDE_0300420	4.06174	4.51997	2.66695
PVLDE_0300430	23.4501	4.97329	11.459
PVLDE_0300440	216.334	62.5245	174.112
PVLDE_0300450	139.03	60.512	175.759
PVLDE_0300460	120.904	161.083	189.321
PVLDE_0300470	16.3545	29.1314	31.0971
PVLDE_0300480	39.8305	20.9963	14.4493
PVLDE_0300490	0.143308	0.753802	0.39645
PVLDE_0300500	1.89161	102.457	30.8454
PVLDE_0300510	167.119	217.961	133.948
PVLDE_0300520	3.89822	68.7984	56.3262
PVLDE_0300530	1.03138	27.278	10.2938
PVLDE_0300540	3.52249	93.1247	30.8868
PVLDE_0300550	212.703	64.7552	64.047
PVLDE_0300560	14.5491	3.4844	1.93404
PVLDE_0300570	3.3943	1.0931	13.9485
PVLDE_0300580	212.395	68.3571	50.0542
PVLDE_0300590	24.413	120.213	32.7729
PVLDE_0300600	149.652	131.238	168.905
PVLDE_0300610	185.242	135.38	136.636
PVLDE_0300620	0.971918	2.73139	42.4155
PVLDE_0300630	0.133343	0.802114	7.81216
PVLDE_0300640	292.077	96.3114	72.9713
PVLDE_0300650	144.48	97.5046	100.366
PVLDE_0300660	109.663	100.016	53.0751
PVLDE_0300670	135.975	115.045	106.357
PVLDE_0300680	1.9796	3.88034	5.40953
PVLDE_0300690	0.685658	16.1941	6.82044
PVLDE_0300700	1039.18	492.299	329.149
PVLDE_0300710	1394.3	1680.17	5173.13
PVLDE_0300720	11415.2	5319.72	7222.16
PVLDE_0300730	1.82571	48.9003	51.2625
PVLDE_0300740	37.4261	57.7567	56.7002
PVLDE_0300750	228.998	401.008	343.899
PVLDE_0300760	23.9748	16.1168	6.12966
PVLDE_0300770	7.60144	7.18618	15.9066
PVLDE_0300780	77.385	23.419	127.281
PVLDE_0300790	16.6243	2.61649	2.94041
PVLDE_0300800	86.8241	132.623	256.342
PVLDE_0300810	59.2505	62.999	72.0655
PVLDE_0300820	0	1.00165	0.778046
PVLDE_0300830	1.11846	20.9921	14.2822
PVLDE_0300840	0	94.8166	140.269
PVLDE_0300850	92.8617	76.6479	41.7968
PVLDE_0300860	392.324	483.111	187.483
PVLDE_0300870	22.0663	37.6264	136.741
PVLDE_0300880	6.57362	30.8615	34.7389
PVLDE_0300890	0.133484	14.8246	8.33423
PVLDE_0300900	44.7382	46.7347	85.9795
PVLDE_0300910	232.857	78.1797	83.2698
PVLDE_0300920	25.4668	35.2191	10.4475
PVLDE_0300930	20.9351	28.6267	13.3535
PVLDE_0300940	7.17438	19.7096	53.1621
PVLDE_0300950	65.6051	90.479	29.4349
PVLDE_0300960	23.8403	32.5587	32.9193
PVLDE_0300970	288.722	199.036	214.381
PVLDE_0300980	194.501	155.427	133.38
PVLDE_0300990	612.065	266.561	431.096
PVLDE_0301000	165.368	233.004	560.371
PVLDE_0301010	171.931	161.971	318.796
PVLDE_0301020	2.99827	15.2187	49.9198
PVLDE_0301030	84.1443	50.1091	63.1619
PVLDE_0301040	0.551376	1.89744	34.243
PVLDE_0301050	306.996	186.894	134.804
PVLDE_0301060	7.10973	23.7081	126.181
PVLDE_0301070	130.243	60.4273	20.7901
PVLDE_0301080	371.257	308.061	781.694
PVLDE_0301090	232.16	263.652	170.427
PVLDE_0301100	278.654	362.34	356.434
PVLDE_0301110	242.267	137.165	58.3308
PVLDE_0301120	14.1806	4.47425	20.9155
PVLDE_0301130	1.25985	1.31949	6.57318
PVLDE_0301140	5.38649	19.5525	184.997
PVLDE_0301150	466.453	160.137	101.406
PVLDE_0301160	3.50011	5.94371	4.45573
PVLDE_0301170	87.3276	9.54195	31.3477
PVLDE_0301180	109.997	141.83	318.443
PVLDE_0301190	11.1471	48.52	592.964
PVLDE_0301200	83.7609	69.708	72.0514
PVLDE_0301210	70.1697	83.176	45.8863
PVLDE_0301220	27.2799	15.0364	20.1626
PVLDE_0301230	152.895	117.303	70.4794
PVLDE_0301240	3.19402	54.5776	85.9205
PVLDE_0301250	0	11.377	33.9709
PVLDE_0301260	1.57494	13.8451	166.76
PVLDE_0301270	18.8207	8.12532	9.98135
PVLDE_0301280	129.897	133.31	72.6537
PVLDE_0301290	19.5225	7.40782	8.65454
PVLDE_0301300	139.376	104.399	55.5694
PVLDE_0301310	0.339684	2.50729	0.965126
PVLDE_0301320	42.4712	33.7134	65.3514
PVLDE_0301330	4.27663	7.03332	12.6696
PVLDE_0301340	0.423173	2.40856	12.5035
PVLDE_0301350	0.256705	0.794038	9.62297
PVLDE_0301360	0.416516	1.92566	33.0931
PVLDE_0301370	20.9178	275.271	197.43
PVLDE_0301380	24.6769	14.3261	10.2653
PVLDE_0301390	105.722	65.8911	118.823
PVLDE_0301400	278.829	219.682	190.937
PVLDE_0301410	8.30349	256.288	398.574
PVLDE_0301420	13.1393	10.7167	4.99363
PVLDE_0301430	210.644	282.866	173.988
PVLDE_0301440	9917.82	4734.77	6689.3
PVLDE_0301450	77.1	29.5649	68.5639
PVLDE_0301460	13.3456	294.429	453.429
PVLDE_0301470	2.86992	25.4609	677.761
PVLDE_0301480	2.486	2.78216	41.2234
PVLDE_0301490	147.213	42.8213	19.1964
PVLDE_0301500	235.467	114.801	51.6109
PVLDE_0301510	357.83	555.522	357.509
PVLDE_0301520	36.0581	18.2242	7.88207
PVLDE_0301530	203.24	206.617	98.9507
PVLDE_0301540	15.9416	56.238	509.288
PVLDE_0301550	31205.4	20977.8	22683.2
PVLDE_0301560	178.418	63.996	104.107
PVLDE_0301570	5699.71	3285.22	2794.34
PVLDE_0301580	127.408	69.8313	49.8833
PVLDE_0301590	8.92854	117.888	50.916
PVLDE_0301600	2073.43	849.911	748.612
PVLDE_0301610	124.898	41.5053	35.7789
PVLDE_0301620	1.95961	53.684	22.98
PVLDE_0301630	0.31259	7.97586	1.54083
PVLDE_0301640	1.56136	5.82188	2.70524
PVLDE_0301650	22.2876	15.5047	85.3248
PVLDE_0301660	34.538	9.27398	90.5621
PVLDE_0301670	0	0.151269	0
PVLDE_0301680	0	0	0
PVLDE_0301690	173.387	40.4305	129.919
PVLDE_0301700	0	0	0
PVLDE_0301710	458.313	31.3327	44.0463
PVLDE_0301720	0	5.55374e-06	0
PVLDE_0301730	48.0368	12.6677	104.068
PVLDE_0301740	0	0	0
PVLDE_0301750	0	0.189747	0.0672642
PVLDE_0301760	0	0.570554	0.212845
PVLDE_0301770	12.5913	1.85218	27.5749
PVLDE_0301780	111.288	7.86564	17.1996
PVLDE_0301790	0	0.0206421	0
PVLDE_0301795	0.434288	5.84393	4.4511
PVLDE_0301800	0.551962	2.30022	1.60379
PVLDE_0301810	0	0.0157589	0
PVLDE_0301820	2.71074	10.6066	8.35333
PVLDE_0400010	1260.26	35.6169	435.836
PVLDE_0400030	2.91521	0.470582	9.15619
PVLDE_0400040	1.47691	8.26357	4.2796
PVLDE_0400050	4.3562	11.3745	4.52569
PVLDE_0400060	1.79295	0.0952022	0.13829
PVLDE_0400070	17.5517	3.51118	12.9677
PVLDE_0400080	0	0.296008	0.248944
PVLDE_0400090	4.3317	14.2293	3.18015
PVLDE_0400100	0.102278	1.84694	0.741396
PVLDE_0400110	1.58106	2.06587	4.87757
PVLDE_0400120	266.712	6.38109	33.0584
PVLDE_0400130	0.765891	0.995442	4.27517
PVLDE_0400140	2.23278	7.10871	4.16537
PVLDE_0400150	0	0.378801	0.15017
PVLDE_0400160	32.2222	10.22	33.8086
PVLDE_0400170	15.1434	0.407793	0
PVLDE_0400180	0.112564	0.200156	0.102302
PVLDE_0400190	0.793635	0	0
PVLDE_0400200	322.189	18.3084	26.5135
PVLDE_0400210	0	0	0
PVLDE_0400230	0	0.138698	0
PVLDE_0400240	4.34403	23.1293	10.8666
PVLDE_0400250	0	0	0
PVLDE_0400260	19.1318	2.4827	10.2098
PVLDE_0400270	10.3699	4.95656	3.68596
PVLDE_0400280	21.89	10.7876	7.88783
PVLDE_0400290	11.7103	7.2893	1.92974
PVLDE_0400300	332.858	84.4693	238.729
PVLDE_0400310	39.1323	32.901	26.7652
PVLDE_0400320	250.963	192.541	72.3663
PVLDE_0400330	86.9192	39.0892	41.3057
PVLDE_0400340	38.8784	48.7296	19.1098
PVLDE_0400350	89.3647	148.388	208.568
PVLDE_0400360	71.2994	31.5507	50.3669
PVLDE_0400370	187.337	249.376	130.265
PVLDE_0400380	91.3695	75.5658	27.0554
PVLDE_0400390	103.451	69.3292	32.3622
PVLDE_0400400	124.871	153.655	138.032
PVLDE_0400410	489.982	318.443	271.333
PVLDE_0400420	1.13899	13.7109	74.1542
PVLDE_0400430	0.77624	45.9112	32.563
PVLDE_0400440	21.1215	35.9989	77.4672
PVLDE_0400450	3.69442	170.624	231.887
PVLDE_0400460	0.430223	28.3945	45.6912
PVLDE_0400470	15.9091	93.2147	2135.11
PVLDE_0400480	0	0.0729245	0.565949
PVLDE_0400490	20.8094	121.595	1900.37
PVLDE_0400500	295.944	83.1557	136.007
PVLDE_0400510	21.7469	17.3595	15.0343
PVLDE_0400520	7485.92	3872.67	2913.36
PVLDE_0400530	74.234	87.443	162.846
PVLDE_0400540	14.029	5.74773	1.67561
PVLDE_0400550	259.528	136.113	114.508
PVLDE_0400560	174.863	151.889	41.2156
PVLDE_0400570	1.51775	34.1217	21.1412
PVLDE_0400580	73.0296	52.4218	170.42
PVLDE_0400590	2171.36	507.57	469.272
PVLDE_0400600	126.273	189.454	283.509
PVLDE_0400610	281.884	86.5318	49.4921
PVLDE_0400620	3.05881	48.5853	47.886
PVLDE_0400630	1625.35	1789.72	1894.12
PVLDE_0400640	2.31939	4.46758	98.0015
PVLDE_0400650	211.231	481.092	1279.83
PVLDE_0400660	258.436	269.317	85.1455
PVLDE_0400670	475.185	134.775	71.1312
PVLDE_0400680	3954.93	2610.04	3665.51
PVLDE_0400690	39.5823	102.609	290.989
PVLDE_0400700	72.2918	300.322	1028.95
PVLDE_0400710	57.2066	446.963	1564.53
PVLDE_0400720	429.495	276.953	391.336
PVLDE_0400730	685.353	541.928	889.725
PVLDE_0400740	6886.56	3353.7	4156.23
PVLDE_0400750	6934.92	2915.24	3701.59
PVLDE_0400760	5985.9	2666.98	1853.47
PVLDE_0400770	5.2577	14.8652	119.76
PVLDE_0400780	144.228	68.2124	23.2178
PVLDE_0400790	5.50795	151.215	187.571
PVLDE_0400800	0	33.139	31.7328
PVLDE_0400810	1.37871	39.0544	61.0258
PVLDE_0400820	117.088	35.859	26.3162
PVLDE_0400830	0.340453	1.45944	11.2538
PVLDE_0400840	16.2018	157.06	149.722
PVLDE_0400850	0.360657	3.94059	2.74801
PVLDE_0400860	407.818	286.444	431.43
PVLDE_0400870	5.99603	22.3285	78.6594
PVLDE_0400880	566.075	262.935	385.57
PVLDE_0400890	285.569	320.12	166.386
PVLDE_0400900	1.81388	4.79763	9.52769
PVLDE_0400910	266.416	445.523	401.863
PVLDE_0400920	103.377	112.571	61.0204
PVLDE_0400930	122.521	62.7003	48.0124
PVLDE_0400940	3.17102	28.6465	1210.02
PVLDE_0400950	1.35223	24.3483	48.1124
PVLDE_0400960	75.0774	25.0719	30.4492
PVLDE_0400970	142.963	340.541	289.576
PVLDE_0400980	7352.27	6568.07	7332.1
PVLDE_0400990	68.138	36.7817	16.7525
PVLDE_0401000	71.4657	63.186	99.3723
PVLDE_0401010	7.07222	16.6526	15.793
PVLDE_0401020	69.9533	87.2718	114.934
PVLDE_0401030	0.970788	1.39285	13.0861
PVLDE_0401040	33.3609	11.7166	5.79619
PVLDE_0401050	86.9869	24.6929	118.261
PVLDE_0401060	1.57008	49.28	18.9724
PVLDE_0401070	637.567	337.24	345.43
PVLDE_0401080	406.221	237.666	195.725
PVLDE_0401090	686.614	454.413	318.149
PVLDE_0401100	9.17795	39.4193	58.3425
PVLDE_0401110	59.4838	64.8551	32.5047
PVLDE_0401120	66.752	24.1685	7.53164
PVLDE_0401130	171.096	192.716	166.022
PVLDE_0401140	0.743557	3.35459	50.7163
PVLDE_0401150	5935.87	1751.21	4587.43
PVLDE_0401160	33.4983	13.3557	33.2725
PVLDE_0401170	7.15812	60.4057	1902.4
PVLDE_0401180	31.052	202.632	194.706
PVLDE_0401190	22.6932	13.0147	60.8457
PVLDE_0401200	175.254	278.531	285.706
PVLDE_0401210	91.8324	48.4081	261.091
PVLDE_0401220	12.0087	7.75095	38.2986
PVLDE_0401230	284.459	609.287	789.154
PVLDE_0401240	4.36963	59.3099	273.166
PVLDE_0401250	286.628	66.849	97.9861
PVLDE_0401280	5703.99	2582.65	2163.99
PVLDE_0401290	4.85409	3.29991	2.56958
PVLDE_0401300	78.9259	72.6754	60.8517
PVLDE_0401310	152.766	180.812	65.6711
PVLDE_0401320	32.108	73.6225	31.675
PVLDE_0401330	12.6767	31.2884	27.099
PVLDE_0401340	78.4708	60.2113	16.9493
PVLDE_0401350	13.8774	10.3867	1.34057
PVLDE_0401360	3.45352	12.2182	277.946
PVLDE_0401370	45.2839	121.117	93.4909
PVLDE_0401380	35.3302	83.5728	38.5426
PVLDE_0401390	2.69974	7.07229	17.4166
PVLDE_0401400	275.793	359.21	507.432
PVLDE_0401410	472.008	308.008	291.466
PVLDE_0401420	4.98905	23.9035	52.6034
PVLDE_0401430	16.9514	26.6412	8.98824
PVLDE_0401440	4.36306	11.417	6.05036
PVLDE_0401450	435.418	75.4763	555.419
PVLDE_0401460	530.783	173.817	170.228
PVLDE_0401470	55.7313	79.9872	66.3998
PVLDE_0401480	0.878909	0.593708	0.47687
PVLDE_0401490	0.541726	2.97376	5.41032
PVLDE_0401500	23.1577	32.819	21.2607
PVLDE_0401510	4.48166	157.819	197.941
PVLDE_0401520	626.524	409.808	907.894
PVLDE_0401530	0.267199	0.66787	5.67782
PVLDE_0401540	0.613919	2.23063	22.1049
PVLDE_0401550	206.17	311.858	102.775
PVLDE_0401560	54.4806	72.7577	30.7508
PVLDE_0401570	0.551155	7.89177	410.987
PVLDE_0401580	26.6623	20.3996	99.8492
PVLDE_0401590	251.413	191.285	132.511
PVLDE_0401600	4.27862	10.9525	47.8671
PVLDE_0401610	6.06761	6.33704	18.2901
PVLDE_0401620	32.7781	54.0287	43.6888
PVLDE_0401630	14.2864	41.413	26.6419
PVLDE_0401640	192.235	284.038	1136.71
PVLDE_0401650	25.0353	36.7575	20.1347
PVLDE_0401660	1.2789	29.3248	30.4577
PVLDE_0401670	875.869	373.888	452.452
PVLDE_0401680	1315.04	419.06	881.469
PVLDE_0401690	10239.4	5096.93	3423.44
PVLDE_0401700	119.293	18.4901	44.7081
PVLDE_0401710	685.288	77.6676	157.692
PVLDE_0401720	4.17222	8.97981	57.9067
PVLDE_0401730	44.4299	193.234	197.71
PVLDE_0401740	2.16504	16.2412	16.3365
PVLDE_0401750	11.0566	109.827	281.118
PVLDE_0401760	30.8986	27.0911	32.0223
PVLDE_0401770	33.6818	48.4863	57.5469
PVLDE_0401780	208.618	235.511	105.878
PVLDE_0401790	37.4652	36.4182	9.27118
PVLDE_0401800	34.1188	83.0373	118.185
PVLDE_0401810	0.298397	0.599492	67.76
PVLDE_0401820	2.23867	27.0819	128.425
PVLDE_0401830	15.3498	1188.26	458.707
PVLDE_0401840	0.0963461	0.395846	8.78654
PVLDE_0401850	83.2381	48.4159	35.1818
PVLDE_0401860	40.3491	41.7012	28.0168
PVLDE_0401870	20.9541	140.678	131.425
PVLDE_0401880	26.6879	46.65	19.9662
PVLDE_0401890	11.6116	246.003	225.626
PVLDE_0401900	88.841	665.306	369.918
PVLDE_0401910	143.25	90.3665	40.2052
PVLDE_0401920	338.242	225.737	771.084
PVLDE_0401930	301.813	196.927	118.765
PVLDE_0401940	0.368878	1.67692	3.30822
PVLDE_0401950	31.8144	249.897	3078.72
PVLDE_0401960	106.269	110.486	43.6911
PVLDE_0401970	141.105	233.059	113.229
PVLDE_0401980	6022.31	3396.3	2200.29
PVLDE_0401990	3.71915	22.0734	259.942
PVLDE_0402000	2.50662	47.4382	428.552
PVLDE_0402010	3.01845	13.2846	22.7846
PVLDE_0402020	65.7498	54.5628	27.2736
PVLDE_0402030	165.042	71.5629	27.9176
PVLDE_0402040	0.726241	29.3572	17.1264
PVLDE_0402050	333.768	638.528	2827.43
PVLDE_0402060	566.454	364.025	911.716
PVLDE_0402070	30.4674	66.7077	88.277
PVLDE_0402080	8.59615	7.33908	4.02625
PVLDE_0402090	0.609625	14.116	5.01244
PVLDE_0402100	4.6451	0.862716	9.173
PVLDE_0402110	2.88363	0.463416	0
PVLDE_0402120	0.104311	0.23237	0.183543
PVLDE_0402130	1.31511	2.99733	1.23147
PVLDE_0402140	0	0	0
PVLDE_0402150	90.6754	175.408	91.3195
PVLDE_0402160	0	2.65497	1.74844
PVLDE_0402170	0.922414	0.393477	0.38226
PVLDE_0402180	1.23743	3.24568	1.74775
PVLDE_0402190	43.0127	5.31536	21.6371
PVLDE_0402200	11.6933	3.9188	6.6232
PVLDE_0500060	11.5553	154.354	75.9942
PVLDE_0500070	0.0553687	1.57393	1.09427
PVLDE_0500080	6.57077	27.3876	24.3126
PVLDE_0500090	0	0	0
PVLDE_0500100	0	0	0
PVLDE_0500110	41.5479	10.9211	8.55027
PVLDE_0500120	1040.23	89.8268	202.21
PVLDE_0500130	0	0	0
PVLDE_0500140	69.7826	29.3517	573.595
PVLDE_0500150	0	2.45916	2.10119
PVLDE_0500160	2.61449	115.93	104.243
PVLDE_0500170	2.68013	20.6098	21.6011
PVLDE_0500180	40.5153	93.8718	47.5269
PVLDE_0500190	1.16231	6.7335	51.3234
PVLDE_0500200	4.17578	50.4164	100.223
PVLDE_0500210	41.6445	59.0889	433.625
PVLDE_0500220	136.105	158.143	59.4253
PVLDE_0500230	3.02191	20.6229	193.947
PVLDE_0500240	40.0997	12.8859	5.86426
PVLDE_0500250	271.394	438.118	325.784
PVLDE_0500260	55.444	65.2647	27.2886
PVLDE_0500270	79.1961	100.95	85.1848
PVLDE_0500280	2.05369	18.7899	104.483
PVLDE_0500290	276.519	199.166	138.727
PVLDE_0500300	31.8068	80.7431	1394.93
PVLDE_0500310	421.752	327.756	241.695
PVLDE_0500320	43.9252	15.3127	12.1318
PVLDE_0500330	343.667	176.893	149.15
PVLDE_0500340	2.67683	10.1563	63.0102
PVLDE_0500350	24.9954	9.54542	99.4364
PVLDE_0500360	80.5236	122.553	47.4208
PVLDE_0500370	3.10245	81.9005	390.279
PVLDE_0500380	1.97244	16.514	179.051
PVLDE_0500390	0.805501	13.1881	198.558
PVLDE_0500400	2.82524	32.0786	291.283
PVLDE_0500410	3242.05	1328.74	1814.61
PVLDE_0500420	9.15483	85.967	41.1468
PVLDE_0500430	1.84024	10.2938	110.447
PVLDE_0500440	2.16207	94.7871	65.2352
PVLDE_0500450	45.1685	16.0433	7.62933
PVLDE_0500460	10.7914	15.7227	128.22
PVLDE_0500470	335.997	77.5151	28.3647
PVLDE_0500480	12.1674	48.402	1840.76
PVLDE_0500490	8.50152	70.5409	600.652
PVLDE_0500500	6.61287	4.09262	61.7675
PVLDE_0500510	88.3757	39.5145	20.4083
PVLDE_0500520	16.3505	5.75586	16.2024
PVLDE_0500530	21.0051	13.764	13.5668
PVLDE_0500540	155.698	48.2939	23.627
PVLDE_0500550	0.595131	0.521432	1.2793
PVLDE_0500560	884.437	747.916	701.402
PVLDE_0500570	90.4175	215.708	250.931
PVLDE_0500580	61.365	44.146	12.4984
PVLDE_0500590	7.54139	212.235	178.177
PVLDE_0500600	109.292	46.6546	81.6233
PVLDE_0500610	162.808	86.8467	158.43
PVLDE_0500620	133.07	72.9123	32.3868
PVLDE_0500630	137.511	104.455	806.523
PVLDE_0500640	35.1856	19.4486	11.1638
PVLDE_0500650	1.4828	22.6848	20.0568
PVLDE_0500660	8.99518	209.63	87.4345
PVLDE_0500670	27.6797	5.00186	4.44388
PVLDE_0500680	125.61	40.2023	37.8615
PVLDE_0500690	261.039	241.719	156.99
PVLDE_0500700	4.17028	10.6493	92.906
PVLDE_0500710	57.5878	300.753	231.157
PVLDE_0500720	12.1107	9.28701	172.2
PVLDE_0500730	69.1155	54.3494	22.4896
PVLDE_0500740	4.68991	14.1041	473.954
PVLDE_0500750	90.9988	55.375	41.1834
PVLDE_0500760	172.939	467.295	1496.23
PVLDE_0500770	7.84945	13.3174	13.5124
PVLDE_0500780	1.24217	2.77306	117.047
PVLDE_0500790	158.118	92.8033	73.0111
PVLDE_0500800	191.841	255.72	425.8
PVLDE_0500810	33.7857	102.398	99.5497
PVLDE_0500820	2.48328	28.0377	141.366
PVLDE_0500830	0.552858	1.20228	27.1915
PVLDE_0500840	0	2.22205	2.12649
PVLDE_0500850	278.625	181.686	95.9801
PVLDE_0500860	10.11	20.9668	11.758
PVLDE_0500870	7.66499	18.5553	22.4256
PVLDE_0500880	69.9267	80.9271	243.296
PVLDE_0500890	94.1721	349.563	490.891
PVLDE_0500900	5.13159	11.242	59.9636
PVLDE_0500910	35.6346	85.9353	62.5288
PVLDE_0500920	94.6691	41.028	47.5634
PVLDE_0500930	31.3062	59.4831	47.8536
PVLDE_0500940	1455	538.937	407.96
PVLDE_0500950	49.4945	40.6649	14.383
PVLDE_0500960	357.32	216.136	172.675
PVLDE_0500970	30.9123	45.3349	77.1094
PVLDE_0500980	19.5021	27.042	37.987
PVLDE_0500990	116.375	104.993	28.8045
PVLDE_0501000	0.587534	1.12134	2.73417
PVLDE_0501010	0.123058	0.833662	18.804
PVLDE_0501020	142.946	176.887	160.944
PVLDE_0501030	278.895	298.875	220.985
PVLDE_0501040	81.0397	188.98	1946.23
PVLDE_0501050	1.36716	12.5904	12.875
PVLDE_0501060	377.876	299.484	92.9419
PVLDE_0501070	129.969	140.536	1943.56
PVLDE_0501080	79.1044	38.1329	54.0996
PVLDE_0501090	0.500097	0.712913	15.6423
PVLDE_0501100	0.999214	1.82358	45.6468
PVLDE_0501110	0	0	30.0482
PVLDE_0501120	2.01749	3.73898	13.9346
PVLDE_0501130	4901.25	2303.89	2543.37
PVLDE_0501140	24.818	18.6682	10.2124
PVLDE_0501150	0.249929	0.333233	0.114748
PVLDE_0501160	207.588	76.7472	29.0972
PVLDE_0501170	60.1234	31.7401	24.1035
PVLDE_0501180	686.746	390.547	225.341
PVLDE_0501190	455.246	424.798	421.827
PVLDE_0501200	2.09181	0	0
PVLDE_0501210	13.6951	62.3667	300.129
PVLDE_0501220	4574.49	1985.33	2255.5
PVLDE_0501230	21.373	142.329	3802.68
PVLDE_0501240	69.2385	20.0818	12.2541
PVLDE_0501250	40.1239	8.38597	19.336
PVLDE_0501260	92.7743	89.8306	52.1646
PVLDE_0501270	376.584	142.58	62.884
PVLDE_0501280	217.015	48.8654	26.1716
PVLDE_0501290	112.67	103.289	43.4922
PVLDE_0501300	83.2471	208.681	816.828
PVLDE_0501310	2.39365	5.70252	315.031
PVLDE_0501320	291.77	570.89	2259.66
PVLDE_0501330	2.04127	6.27183	66.2988
PVLDE_0501340	17.3571	7.56772	7.00105
PVLDE_0501350	63.1879	20.4997	17.5091
PVLDE_0501360	17.9701	9.00361	4.41523
PVLDE_0501370	446.323	56.0799	67.8689
PVLDE_0501380	12.5218	6.36037	150.038
PVLDE_0501390	6570.13	1997.34	602.202
PVLDE_0501400	0	2.01632	0.667732
PVLDE_0501410	69.3847	117.443	67.749
PVLDE_0501420	1.50229	36.2809	31.9347
PVLDE_0501430	268.412	287.427	208.302
PVLDE_0501440	64.0857	76.6132	47.9293
PVLDE_0501450	2.46605	4.18287	8.54358
PVLDE_0501460	36.0798	19.6107	97.7864
PVLDE_0501470	3.47126	8.06123	22.9968
PVLDE_0501480	150.536	326.247	157.012
PVLDE_0501490	51.2829	50.3972	18.7495
PVLDE_0501500	19.5926	8.44679	2.96485
PVLDE_0501510	99.9867	78.6381	34.8281
PVLDE_0501520	163.506	1463.27	43630.3
PVLDE_0501530	220.24	1542.98	52274.1
PVLDE_0501540	146.58	113.185	65.7092
PVLDE_0501550	2.03123	10.8642	41.0137
PVLDE_0501560	1.24421	43.6428	22.2299
PVLDE_0501570	36.2987	24.6747	28.0978
PVLDE_0501580	157.133	180.942	346.224
PVLDE_0501590	0.312973	70.7663	37.0302
PVLDE_0501600	5.35107	12.1038	17.4553
PVLDE_0501610	73.9216	46.6199	12.6849
PVLDE_0501620	94.4579	58.6592	88.2138
PVLDE_0501630	4.90183	17.3014	457.531
PVLDE_0501640	28.817	13.959	8.27862
PVLDE_0501650	1.76413	73.6225	211.869
PVLDE_0501660	604.328	278.527	394.651
PVLDE_0501670	10.9571	2.57346	6.84307
PVLDE_0501680	162.768	166.146	87.0595
PVLDE_0501690	98.4199	80.2302	104.812
PVLDE_0501700	20.9656	13.6629	1.9623
PVLDE_0501710	31.5958	53.7826	22.9364
PVLDE_0501720	454.894	156.042	110.507
PVLDE_0501730	637.444	209.128	869.855
PVLDE_0501740	214.052	115.397	369.958
PVLDE_0501750	580.396	66.671	193.725
PVLDE_0501760	87.3814	99.5964	28.177
PVLDE_0501770	120.374	106.292	63.5003
PVLDE_0501780	471.36	159.864	185.543
PVLDE_0501790	7.1731	49.9276	838.845
PVLDE_0501800	156.655	351.208	697.923
PVLDE_0501810	107.564	146.856	107.724
PVLDE_0501820	1.24961	5.0368	122.748
PVLDE_0501830	137.2	180.526	141.738
PVLDE_0501840	1.90488	5.10403	4.05269
PVLDE_0501850	94.0787	47.356	129.93
PVLDE_0501860	50.4816	47.2036	19.2503
PVLDE_0501870	78.1847	35.4516	63.1058
PVLDE_0501880	6.47091	187.823	984.284
PVLDE_0501890	49.484	34.5365	26.6488
PVLDE_0501900	701.064	290.891	240.862
PVLDE_0501910	55.1824	29.5761	9.50506
PVLDE_0501920	0.361875	0.669562	0.160727
PVLDE_0501930	0.248513	0.563655	0.217146
PVLDE_0501940	17.5551	242.891	353.999
PVLDE_0501950	17.5799	19.6857	47.3438
PVLDE_0501960	1.59124	24.9058	19.3676
PVLDE_0501970	0.981007	53.1361	23.5794
PVLDE_0501980	0	3.19762	0.435024
PVLDE_0501990	42.7418	59.2204	48.7911
PVLDE_0502000	38.4958	99.1141	234.023
PVLDE_0502010	13.3601	57.7857	99.982
PVLDE_0502020	290.531	142.228	132.683
PVLDE_0502030	101.213	61.3078	14.3772
PVLDE_0502040	2.55963	4.92355	69.8969
PVLDE_0502050	672.27	189.894	522.816
PVLDE_0502060	16.8865	10.3692	4.76983
PVLDE_0502070	15.173	36.3478	59.649
PVLDE_0502080	70.9827	54.6581	22.6314
PVLDE_0502090	842.079	497.047	342.953
PVLDE_0502100	1.11116	3.00971	64.2867
PVLDE_0502110	136.016	51.1669	68.9437
PVLDE_0502120	3589.44	2902.88	3804.29
PVLDE_0502130	85.7639	60.3839	21.7069
PVLDE_0502140	2.67885	7.7807	425.783
PVLDE_0502160	47.3811	32.7012	13.1871
PVLDE_0502170	204.279	60.8288	24.8604
PVLDE_0502180	0.232063	0.672757	5.96982
PVLDE_0502190	49.3184	49.865	21.6566
PVLDE_0502200	22.7035	4.99255	17.2331
PVLDE_0502210	61.5878	62.353	30.9865
PVLDE_0502220	17.8021	16.1523	434.057
PVLDE_0502230	5.75131	54.8063	73.302
PVLDE_0502240	0.251536	0.690314	25.0075
PVLDE_0502250	3.81696	16.2418	386.314
PVLDE_0502260	41.3971	333.909	9135.65
PVLDE_0502270	11.1788	21.9174	296.383
PVLDE_0502280	264.709	127.192	73.5763
PVLDE_0502290	46.8694	16.0138	16.6209
PVLDE_0502300	69.9882	1852.82	16104.3
PVLDE_0502310	5946.43	3039.75	3098.43
PVLDE_0502320	77.2344	74.6632	37.439
PVLDE_0502330	34.4222	108.626	241.039
PVLDE_0502340	297.214	191.036	110.783
PVLDE_0502350	50.7839	59.291	51.9457
PVLDE_0502360	77.4429	100.876	88.5703
PVLDE_0502370	9.46514	67.102	37.2985
PVLDE_0502380	129.694	91.0932	56.5569
PVLDE_0502390	124.065	130.016	145.059
PVLDE_0502400	3.22682	11.1259	6.38162
PVLDE_0502410	1.5601	15.302	23.8178
PVLDE_0502420	26.0803	203.808	3788.57
PVLDE_0502430	55.4431	47.1061	13.2913
PVLDE_0502440	196.258	105.029	105.746
PVLDE_0502450	3364.7	1581.28	2498.97
PVLDE_0502460	6.49339	1358.96	1373.31
PVLDE_0502470	60.8386	186.301	37.1454
PVLDE_0502480	1.72696	2.23195	4.73021
PVLDE_0502490	213.293	108.816	107.192
PVLDE_0502500	126.677	68.1937	77.3957
PVLDE_0502510	22432.3	9847.06	13577.4
PVLDE_0502520	5.62798	0.705939	0.563315
PVLDE_0502530	0	0	0
PVLDE_0502540	1.03427	1.45367	2.45146
PVLDE_0502550	0.549904	0.183039	1.2457
PVLDE_0502560	8.59378	3.50461	13.6971
PVLDE_0502570	736.067	76.5208	179.787
PVLDE_0502580	2.67501	153.474	104.846
PVLDE_0502590	0.203904	0.389981	0.860829
PVLDE_0502600	1.59324	6.47158	4.93871
PVLDE_0502610	4.71553	0.382411	7.47874
PVLDE_0502620	546.555	152.771	188.131
PVLDE_0502630	0.457407	1.07898	0.500808
PVLDE_0502640	0	0.0520105	0
PVLDE_0502650	1.67648	2.48032	0.985285
PVLDE_0502660	0.520692	1.76617	1.47851
PVLDE_0502670	2.34628	3.842	1.53124
PVLDE_0502680	0	0	0
PVLDE_0502690	2.28633	8.54457	5.02281
PVLDE_0502700	7.53555	15.278	4.55568
PVLDE_0502710	0	0.306678	0.275794
PVLDE_0600010	0.151956	0.811405	0.549061
PVLDE_0600020	123.611	6.09202	5.35718
PVLDE_0600030	0	0.0208741	0
PVLDE_0600040	1.41187	0.566801	0.212417
PVLDE_0600050	3.35339	0.727914	1.9408
PVLDE_0600060	0	0.30977	0.458287
PVLDE_0600080	117.051	16.4794	23.4058
PVLDE_0600090	913.866	14.703	131.74
PVLDE_0600100	0	0	0
PVLDE_0600110	1.50492	4.13818	1.40732
PVLDE_0600120	0.0736535	0.550863	0.200564
PVLDE_0600130	6.03353	10.1041	16.1508
PVLDE_0600140	4.03934	1.56626	0.144582
PVLDE_0600160	0.423589	16.0384	15.2328
PVLDE_0600170	1.95671	3.85731	7.14537
PVLDE_0600180	9.02082	120.737	1076.34
PVLDE_0600190	414.366	83.0575	304.481
PVLDE_0600200	195.388	88.2106	19.3446
PVLDE_0600210	6.72191	48.3203	552.702
PVLDE_0600220	2.07498	0.339965	12.3921
PVLDE_0600230	46.8192	49.2322	31.5025
PVLDE_0600240	1.18514	35.6336	106.528
PVLDE_0600250	40.4109	20.2244	11.9759
PVLDE_0600260	30.0661	228.44	2139.08
PVLDE_0600270	0.245215	1.4363	25.6402
PVLDE_0600280	115.101	132.624	109.405
PVLDE_0600290	34.1859	22.661	14.1678
PVLDE_0600300	59.1446	124.715	74.7609
PVLDE_0600310	272.418	126.666	38.127
PVLDE_0600320	262.799	239.941	702.34
PVLDE_0600330	70.0512	1500.47	1738.43
PVLDE_0600340	10.2987	70.8613	66.0381
PVLDE_0600350	101.964	88.6562	42.0183
PVLDE_0600360	401.394	219.065	157.131
PVLDE_0600370	27.1998	106.328	91.8338
PVLDE_0600380	25.2517	77.177	120.361
PVLDE_0600390	148.51	18.0629	30.4626
PVLDE_0600400	121.837	69.9456	81.423
PVLDE_0600410	1891.24	1355.96	1979.84
PVLDE_0600420	1931.86	1158.02	5839.25
PVLDE_0600430	3.36234	8.93036	377.93
PVLDE_0600440	4.19782	109.999	48.3483
PVLDE_0600450	0.771519	27.9367	15.7702
PVLDE_0600460	5776	3083.91	4164.53
PVLDE_0600470	21.161	148.988	3653.46
PVLDE_0600480	25.7902	52.8507	25.2965
PVLDE_0600490	72.6816	59.1026	13.5925
PVLDE_0600500	126.982	187.4	311.064
PVLDE_0600510	4.37591	34.3298	222.946
PVLDE_0600520	52.7072	52.3773	118.171
PVLDE_0600530	50.5648	29.7682	9.00855
PVLDE_0600540	12.0665	21.4209	5.75569
PVLDE_0600550	27.6834	107.531	37.9997
PVLDE_0600560	59.5145	44.2779	35.1524
PVLDE_0600570	83.0508	50.8058	119.154
PVLDE_0600580	37.8976	2641	3599.6
PVLDE_0600590	0.578785	15.5068	41.6992
PVLDE_0600600	194.8	142.143	66.385
PVLDE_0600610	66.8227	21.4257	22.3022
PVLDE_0600620	131.992	136.428	128.06
PVLDE_0600630	832.067	389.364	196.19
PVLDE_0600640	2.40375	5.8329	2.91948
PVLDE_0600650	7.05259	4.09467	2.19413
PVLDE_0600660	3.36066	9.4376	65.5213
PVLDE_0600670	136.985	66.0891	24.734
PVLDE_0600680	494.761	373.168	205.918
PVLDE_0600690	62.7144	27.113	23.0575
PVLDE_0600700	1.80013	9.91031	43.4293
PVLDE_0600710	2.03308	80.8302	87.3988
PVLDE_0600720	137.721	55.788	50.9388
PVLDE_0600730	21.1929	171.269	5360.95
PVLDE_0600740	3.58059	2.52874	37.0551
PVLDE_0600750	79.008	119.303	104.06
PVLDE_0600760	117.842	48.1827	11.123
PVLDE_0600770	11.6485	110.699	1754.11
PVLDE_0600780	0.918877	2.88268	27.4251
PVLDE_0600790	14.137	7.68265	26.2104
PVLDE_0600800	77.8259	70.9511	73.7121
PVLDE_0600810	26.4645	7.96188	2.5746
PVLDE_0600820	0.121919	0.0423214	0.282491
PVLDE_0600830	538.746	362.393	297.589
PVLDE_0600840	0.263142	16.7833	8.47434
PVLDE_0600850	0	1.80784	4.09834
PVLDE_0600860	631.965	647.237	721.312
PVLDE_0600870	20.7159	17.566	18.7631
PVLDE_0600880	134.001	29.7616	40.9204
PVLDE_0600890	10.0473	99.4521	110.94
PVLDE_0600900	149.104	90.1625	55.2738
PVLDE_0600910	681.611	775.343	596.055
PVLDE_0600920	14.0278	76.2936	31.3522
PVLDE_0600930	63.8619	37.9778	63.8841
PVLDE_0600940	0.158363	1.64458	23.9012
PVLDE_0600950	0	0.379824	4.26472
PVLDE_0600960	30.7891	68.0983	106.847
PVLDE_0600970	87.6077	171.766	214.368
PVLDE_0600980	30.8518	30.7759	14.2984
PVLDE_0600990	57.4574	102.353	35.2608
PVLDE_0601000	63.9553	40.1412	233.042
PVLDE_0601010	10.9375	48.2343	417.1
PVLDE_0601020	204.021	51.7052	72.0654
PVLDE_0601030	1.79436	2.60604	22.5167
PVLDE_0601040	33.0838	37.3267	12.3328
PVLDE_0601050	33.2107	24.2285	13.1826
PVLDE_0601060	107.103	31.0175	12.872
PVLDE_0601070	65.8002	55.6933	68.1477
PVLDE_0601080	27.1287	88.151	109.405
PVLDE_0601090	1.16999	16.2844	171.47
PVLDE_0601100	0	0.924447	1.37568
PVLDE_0601110	12.1721	23.6975	12.0915
PVLDE_0601120	1.27163	18.2969	14.2576
PVLDE_0601130	329.555	236.066	587.425
PVLDE_0601140	24.3697	67.1158	96.1749
PVLDE_0601150	72.1376	58.0954	34.4575
PVLDE_0601160	4.44019	314.741	642.419
PVLDE_0601170	308.039	60.1339	73.2387
PVLDE_0601180	532.324	674.978	866.312
PVLDE_0601190	146.797	116.035	308.196
PVLDE_0601200	0	5.66817	87.9183
PVLDE_0601210	333.272	317.596	142.819
PVLDE_0601220	928.17	492.796	286.195
PVLDE_0601230	240.682	191.997	131.156
PVLDE_0601240	6.96784	168.819	177.593
PVLDE_0601250	20.1701	16.1058	15.8429
PVLDE_0601260	103.181	96.4752	2237.49
PVLDE_0601270	39.0483	16.5793	14.5864
PVLDE_0601280	8.34422	8.02417	26.424
PVLDE_0601290	82.0741	493.944	1110.68
PVLDE_0601300	5.55006	199.697	282.958
PVLDE_0601310	225.895	143.151	119.051
PVLDE_0601320	99.4055	89.3006	98.9805
PVLDE_0601330	20.7436	14.4256	11.263
PVLDE_0601340	43.3516	34.6908	18.7626
PVLDE_0601350	2.28088	44.2317	62.0355
PVLDE_0601360	68.0974	107.502	101.245
PVLDE_0601370	12.4607	94.3958	830.829
PVLDE_0601380	136.022	133.907	89.8165
PVLDE_0601390	22.6345	6.91831	2.66012
PVLDE_0601400	26.9468	56.7055	14.5566
PVLDE_0601410	30.3509	18.4996	16.1136
PVLDE_0601440	8.44007	10.9357	16.7134
PVLDE_0601450	1.61635	10.4915	6.57771
PVLDE_0601460	1.2632	75.8172	64.2049
PVLDE_0601470	1.1748	98.2161	70.2098
PVLDE_0601480	133.253	110.874	49.6027
PVLDE_0601490	97.2613	87.4458	30.0403
PVLDE_0601500	16.7685	16.2567	4.29474
PVLDE_0601510	220.919	139.763	102.216
PVLDE_0601520	102.201	39.8673	11.4343
PVLDE_0601530	96.4223	12.563	12.0692
PVLDE_0601540	922.513	769.372	294.171
PVLDE_0601550	282.039	413.59	247.804
PVLDE_0601560	21.8072	17.5912	31.2249
PVLDE_0601570	33.252	36.5383	15.4247
PVLDE_0601580	57.9986	23.8012	7.75914
PVLDE_0601590	1142.05	465.881	197.128
PVLDE_0601600	136.047	30.6747	121.848
PVLDE_0601610	159.113	85.5339	270.313
PVLDE_0601620	99.643	62.7747	61.9415
PVLDE_0601630	11.9357	42.0085	101.998
PVLDE_0601640	80.7468	68.9064	27.1038
PVLDE_0601650	90.4188	24.3766	20.4281
PVLDE_0601660	3.81757	67.6861	754.651
PVLDE_0601670	2.19312	28.9807	152.403
PVLDE_0601680	304.624	230.94	122.55
PVLDE_0601690	0.29583	1.01371	5.25765
PVLDE_0601700	73.3403	52.0324	23.192
PVLDE_0601710	0.361061	1.239	16.3496
PVLDE_0601720	1.20449	48.7632	29.5876
PVLDE_0601730	0	0.429285	0.779215
PVLDE_0601740	96.9113	225.56	284.931
PVLDE_0601750	463.857	445.359	371.455
PVLDE_0601760	0.895416	1.43725	1.27794
PVLDE_0601770	32.4906	13.6974	13.4951
PVLDE_0601780	1.50679	4.82211	9.18873
PVLDE_0601790	145.378	106.907	156.663
PVLDE_0601800	33.7452	240.109	1199.99
PVLDE_0601810	2.91334	47.0169	911.429
PVLDE_0601820	38.1526	41.9778	10.4812
PVLDE_0601830	37.8859	6.82473	11.0257
PVLDE_0601840	22.815	4.73056	7.56918
PVLDE_0601850	40.9829	30.1475	165.164
PVLDE_0601860	5254.25	2199.69	3151.16
PVLDE_0601870	8877.35	4022.53	5512.05
PVLDE_0601880	60.0423	168.04	75.6287
PVLDE_0601890	31.2881	25.3565	9.21247
PVLDE_0601900	440.218	248.158	146.899
PVLDE_0601910	106.993	44.0425	17.0388
PVLDE_0601920	357.152	229.092	180.509
PVLDE_0601930	0	3.69542	12.9438
PVLDE_0601940	241.149	147.981	88.5826
PVLDE_0601950	240.147	242.987	274.021
PVLDE_0601960	272.702	231.06	235.428
PVLDE_0601970	690.048	282.336	117.415
PVLDE_0601980	73.219	44.6089	33.0292
PVLDE_0601990	183.177	302.181	274.293
PVLDE_0602000	11.8809	14.8379	7.22227
PVLDE_0602010	1326.97	1348.8	1080.42
PVLDE_0602020	25.755	27.1965	8.62354
PVLDE_0602030	76.8855	22.6203	8.5257
PVLDE_0602040	100.25	370.137	420.473
PVLDE_0602050	0.972431	8.63144	13.2304
PVLDE_0602060	7977.86	3534.15	3760.96
PVLDE_0602070	15.0164	26.5555	661.24
PVLDE_0602080	845.646	1332.05	1469.5
PVLDE_0602090	1401.41	912.806	2369.79
PVLDE_0602100	86.1226	45.5179	48.7925
PVLDE_0602110	73.1108	53.6299	36.6008
PVLDE_0602120	11.7993	37.11	22.4001
PVLDE_0602130	43.7539	31.9964	21.0696
PVLDE_0602140	558.506	431.913	131.739
PVLDE_0602150	145.461	110.376	72.8974
PVLDE_0602160	228.465	104.921	39.165
PVLDE_0602170	417.439	505.603	1546.39
PVLDE_0602180	7.2922	60.8224	1221.11
PVLDE_0602190	6.83874	48.1864	1141.92
PVLDE_0602200	44.3733	78.4607	42.5516
PVLDE_0602210	0.626925	3.64956	121.461
PVLDE_0602220	2.16419	14.2616	558.123
PVLDE_0602230	0.813917	1.96035	15.8126
PVLDE_0602240	95.2887	61.3903	32.8472
PVLDE_0602250	22.9031	22.6988	148.819
PVLDE_0602260	403.407	94.6185	101.068
PVLDE_0602270	143.134	51.6618	28.1134
PVLDE_0602280	1.65602	12.2169	25.4405
PVLDE_0602290	106.834	78.9676	35.6385
PVLDE_0602300	17.4746	24.7004	11.9788
PVLDE_0602310	20.0854	24.238	18.0041
PVLDE_0602320	254.425	82.0961	97.7384
PVLDE_0602330	50.1747	35.4955	23.6385
PVLDE_0602340	263.932	113.509	186.833
PVLDE_0602350	2.45225	11.616	129.989
PVLDE_0602360	0.563422	9.36525	30.8109
PVLDE_0602370	46.3394	47.8596	10.0035
PVLDE_0602380	19.3011	44.2649	47.5672
PVLDE_0602390	1.65868	13.9924	158.79
PVLDE_0602400	0.814778	19.3276	18.1854
PVLDE_0602410	23.2895	9.99615	5.54368
PVLDE_0602420	331.707	290.934	222.406
PVLDE_0602430	71.7422	31.2549	15.4446
PVLDE_0602440	12.2744	13.9446	79.7261
PVLDE_0602470	90.4151	15.5383	129.196
PVLDE_0602480	8.68984	997.469	204.548
PVLDE_0602490	620.438	295.855	362.125
PVLDE_0602500	38.792	193.38	79.921
PVLDE_0602510	228.741	298.059	119.115
PVLDE_0602520	584.479	16.4435	214.136
PVLDE_0602530	18.5705	336.061	175.766
PVLDE_0602540	2.82235	50.9438	41.9126
PVLDE_0602550	36.6632	10.121	85.8116
PVLDE_0602560	0	0.342501	0
PVLDE_0602570	1.23341	1.27288	2.05755
PVLDE_0602580	119.898	24.4917	32.2795
PVLDE_0602590	0	0.0275667	0.0392331
PVLDE_0602600	362.234	12.4489	17.8146
PVLDE_0602610	1.04033	14.3611	7.29016
PVLDE_0602620	0	0.407896	0.157555
PVLDE_0700010	358.343	173.136	119.479
PVLDE_0700020	2.63603	5.2929	1.83725
PVLDE_0700030	5.14506	0.939507	1.30151
PVLDE_0700040	24.3594	0.673792	7.34974
PVLDE_0700050	2.45798	9.01611	2.31342
PVLDE_0700060	1.41924	3.81447	0.727871
PVLDE_0700070	0.0992102	0.267349	0.046033
PVLDE_0700080	0	1.41451e-05	0
PVLDE_0700090	126.514	2.68578	8.07047
PVLDE_0700100	40.0713	13.298	73.9278
PVLDE_0700110	106.045	14.6362	254.947
PVLDE_0700120	33.1774	12.4989	143.457
PVLDE_0700130	28.9124	1.46041	3.09565
PVLDE_0700140	7934.37	1812.53	2881.38
PVLDE_0700150	19.0075	8.90133	3.75725
PVLDE_0700160	42.513	3.40203	32.1803
PVLDE_0700170	35.9317	256.836	261.734
PVLDE_0700180	582.913	200.841	212.737
PVLDE_0700210	95.1518	94.8829	299.009
PVLDE_0700220	12.3776	1.34539	2.91775
PVLDE_0700230	1.34358	1.18017	6.48195
PVLDE_0700240	0.305604	0.717807	0.463764
PVLDE_0700250	194.065	141.826	34.683
PVLDE_0700260	3.21846	1.91462	2.93944
PVLDE_0700270	9.15347	2.2092	1.05431
PVLDE_0700280	69.4267	33.6462	44.0215
PVLDE_0700290	0.204171	0.416923	0.231543
PVLDE_0700300	159.699	63.2799	61.4047
PVLDE_0700310	0.103833	0.429318	0.143057
PVLDE_0700320	47.7115	8.09296	32.4876
PVLDE_0700330	0.430659	6.06505	3.22632
PVLDE_0700340	0	0.176907	0
PVLDE_0700350	3.80191	0.985322	2.61102
PVLDE_0700360	4.04357	0.486503	0.186415
PVLDE_0700370	0.0767889	0.468106	0.24385
PVLDE_0700380	0	0	0
PVLDE_0700390	9.49218	0.474044	1.21088
PVLDE_0700400	0.14705	0.464347	0
PVLDE_0700420	5495.76	53.9452	958.337
PVLDE_0700440	1080.19	391.675	381.173
PVLDE_0700450	21.1399	4.06605	5.84484
PVLDE_0700460	16.5164	160.642	5158.09
PVLDE_0700470	105.184	38.6718	15.2266
PVLDE_0700480	343.287	159.98	74.3517
PVLDE_0700490	59.5656	40.2046	17.7086
PVLDE_0700500	57.571	140.892	58.2827
PVLDE_0700510	674.425	264.466	317.826
PVLDE_0700520	29.2882	10.0621	15.0512
PVLDE_0700530	81.89	19.6031	8.41134
PVLDE_0700540	370.382	41.3285	85.1734
PVLDE_0700550	832.05	433.272	311.505
PVLDE_0700560	12.5835	48.2065	26.8395
PVLDE_0700570	6.50855	72.557	1413.5
PVLDE_0700580	77.2039	48.6685	37.9449
PVLDE_0700590	25.0958	3.79633	1.15516
PVLDE_0700600	40.9098	15.4114	3.47864
PVLDE_0700610	57.7865	68.8953	39.9001
PVLDE_0700620	21.5854	35.1381	231.788
PVLDE_0700630	11.7007	13.1945	200.238
PVLDE_0700640	23.0488	12.1832	3.95626
PVLDE_0700650	42.4713	27.3881	24.0989
PVLDE_0700660	155.563	92.7459	104.678
PVLDE_0700670	94.9706	41.5572	49.7622
PVLDE_0700680	23.8584	106.86	233.508
PVLDE_0700690	97.6977	131.752	40.9869
PVLDE_0700700	1.48348	1.02562	7.58932
PVLDE_0700710	104.239	223.802	69.9877
PVLDE_0700720	243.019	163.301	68.2314
PVLDE_0700730	428.995	416.293	179.368
PVLDE_0700740	4.76589	267.405	442.938
PVLDE_0700750	1085.39	785.758	871.527
PVLDE_0700760	118.017	217.292	138.54
PVLDE_0700770	94.7624	58.9908	36.6076
PVLDE_0700780	168.517	54.224	61.8216
PVLDE_0700790	791.974	313.754	284.23
PVLDE_0700800	9.3549	60.0372	48.46
PVLDE_0700830	212.602	210.256	115.49
PVLDE_0700840	1205.17	1781.64	1638.3
PVLDE_0700850	163.593	152.541	91.7355
PVLDE_0700860	544.088	303.3	116.864
PVLDE_0700870	0.240535	0.311966	3.62519
PVLDE_0700880	4.98638	13.9507	251.951
PVLDE_0700890	4.1152	8.49084	269.863
PVLDE_0700900	312.394	193.301	149.57
PVLDE_0700910	134.471	181.971	79.4269
PVLDE_0700920	168.398	77.2611	36.9939
PVLDE_0700930	7.65099	82.882	2043.27
PVLDE_0700940	460.649	114.31	121.088
PVLDE_0700950	98.9435	97.0894	43.1477
PVLDE_0700960	179.584	180.104	73.1766
PVLDE_0700970	3.03944	67.1031	126.662
PVLDE_0700980	442.275	164.869	102.916
PVLDE_0701000	17.1985	5.87413	3.02012
PVLDE_0701010	3.17551	20.9035	24.3067
PVLDE_0701020	359.009	216.56	496.793
PVLDE_0701030	303.598	386.008	1234.46
PVLDE_0701040	464.122	125.069	124.342
PVLDE_0701050	225.902	145.701	72.8532
PVLDE_0701060	6.54101	6.30851	7.91203
PVLDE_0701070	4.93127	2.92618	2.55176
PVLDE_0701080	0	0.389725	1.02826
PVLDE_0701090	134.987	136.734	37.4735
PVLDE_0701100	49.9905	24.0343	24.0449
PVLDE_0701110	105.116	201.485	393.096
PVLDE_0701120	33.3673	163.818	3463.55
PVLDE_0701130	5.48589	3.2631	6.43166
PVLDE_0701140	64.9341	107.972	45.6176
PVLDE_0701150	0.275923	1.87201	1.79283
PVLDE_0701160	118.061	112.37	84.4567
PVLDE_0701170	26.8285	81.1249	42.0651
PVLDE_0701180	19.0308	17.5322	4.69085
PVLDE_0701210	15.3948	148.586	38.5324
PVLDE_0701220	1.78946	1.59642	4.95303
PVLDE_0701230	632.791	123.069	227.232
PVLDE_0701240	6153.61	2096	2618.1
PVLDE_0701250	0.0502166	0.203961	0.180522
PVLDE_0701260	1.35787	2.37261	1.45878
PVLDE_0701270	360.447	649.029	361.565
PVLDE_0701280	314.633	141.717	103.843
PVLDE_0701290	335.387	364.756	196.059
PVLDE_0701300	55.3554	35.2186	15.2786
PVLDE_0701310	1.4525	63.2915	198.872
PVLDE_0701320	0.603628	1.88248	9.86334
PVLDE_0701330	1.62825	10.4704	111.311
PVLDE_0701340	2.41806	8.14935	183.77
PVLDE_0701350	69.3252	60.3238	47.8397
PVLDE_0701360	58.6496	61.8583	69.2221
PVLDE_0701370	3.47098	35.1469	122.258
PVLDE_0701380	83.0772	44.7481	17.2246
PVLDE_0701390	12.6376	8.33083	14.8353
PVLDE_0701400	14.2092	90.1247	2667.42
PVLDE_0701410	1753.49	2162.53	2477.45
PVLDE_0701420	30.8321	37.0864	35.0779
PVLDE_0701430	0	0.104787	2.51855
PVLDE_0701440	23.3608	24.2266	13.6955
PVLDE_0701450	142.288	340.278	113.39
PVLDE_0701460	85.0787	46.2564	661.215
PVLDE_0701470	138.045	39.9252	71.1852
PVLDE_0701480	4.49918	50.9417	498.632
PVLDE_0701490	36.6712	32.8885	36.0331
PVLDE_0701500	160.108	77.828	27.5964
PVLDE_0701510	4.38197	22.2329	27.506
PVLDE_0701520	5915.85	2700.56	3056.63
PVLDE_0701530	102.29	36.3759	52.0247
PVLDE_0701540	190.873	157.555	89.4648
PVLDE_0701550	87.3543	181.962	144.671
PVLDE_0701560	20.4272	99.7107	70.5596
PVLDE_0701570	7.18399	31.9849	524.026
PVLDE_0701580	39.8851	32.8124	17.2316
PVLDE_0701590	44.9285	16.6688	11.5332
PVLDE_0701600	5.18357	21.5098	611.239
PVLDE_0701610	17.9706	198.781	1895.61
PVLDE_0701620	16.7457	182.404	4624.51
PVLDE_0701630	41.8254	41.1078	309.338
PVLDE_0701640	194.225	69.8966	20.5619
PVLDE_0701650	89.8021	288.945	683.162
PVLDE_0701660	23.4538	103.832	301.242
PVLDE_0701670	42.4442	47.6092	34.9198
PVLDE_0701680	0.725754	7.73012	303.976
PVLDE_0701690	1.80644	22.2645	97.579
PVLDE_0701700	54.2777	26.1125	6.54929
PVLDE_0701710	68.1932	96.3996	44.3293
PVLDE_0701720	44.8295	57.078	78.104
PVLDE_0701730	390.989	161.254	121.304
PVLDE_0701740	62.3234	43.2099	25.5045
PVLDE_0701750	56.5124	11.484	7.61566
PVLDE_0701760	37.2822	15.3444	6.69753
PVLDE_0701770	29.6617	128.861	78.3919
PVLDE_0701780	68.2921	41.5183	17.6321
PVLDE_0701790	0.140225	0.971585	0.253197
PVLDE_0701800	152.546	73.6007	548.634
PVLDE_0701810	119.395	172.794	538.43
PVLDE_0701820	605.577	464.575	1133.53
PVLDE_0701830	2.38306	5.30482	7.52351
PVLDE_0701840	18.8804	165.068	2123.52
PVLDE_0701850	0.892042	2.12455	64.4578
PVLDE_0701860	173.066	175.808	79.1596
PVLDE_0701870	529.955	168.701	585.529
PVLDE_0701880	346.432	152.491	113.66
PVLDE_0701890	37.4881	23.4561	8.56735
PVLDE_0701900	5.164	7.67658	25.7612
PVLDE_0701910	188.072	129.444	68.6077
PVLDE_0701920	1.12743	2.25241	0.225913
PVLDE_0701930	471.232	118.001	245.75
PVLDE_0701940	6.45057	10.9697	932.93
PVLDE_0701950	0.553229	2.9808	65.2363
PVLDE_0701960	403.501	374.859	338.588
PVLDE_0701970	18.0532	18.4509	8.66377
PVLDE_0701980	68.8877	43.5257	25.3055
PVLDE_0701990	88.3671	84.3197	49.8358
PVLDE_0702000	81.4105	77.0455	53.9825
PVLDE_0702010	176.925	225.744	228.437
PVLDE_0702020	795.144	1171.59	6138.69
PVLDE_0702030	6321.19	2929.5	3269.46
PVLDE_0702040	74.2115	81.6216	15.9714
PVLDE_0702050	183.986	47.5503	15.7648
PVLDE_0702060	1312.44	633.983	1165.05
PVLDE_0702070	123.332	72.3395	68.5645
PVLDE_0702080	451.007	334.193	192.393
PVLDE_0702090	19.3537	29.0647	66.2623
PVLDE_0702100	1.49477	96.1	112.531
PVLDE_0702110	26.4153	29.1457	13.5808
PVLDE_0702120	53.0211	95.4826	19.2438
PVLDE_0702130	13.6541	86.0766	129.598
PVLDE_0702140	0.294192	2.15804	27.2968
PVLDE_0702150	69.6989	33.3049	32.2045
PVLDE_0702160	52.2775	30.1165	27.1983
PVLDE_0702170	304.79	86.0635	214.629
PVLDE_0702180	132.672	51.4565	55.4375
PVLDE_0702190	97.8693	63.7206	31.0663
PVLDE_0702200	52.9174	53.562	19.5128
PVLDE_0702210	725.081	632.31	611.193
PVLDE_0702220	1.3489	3.58495	52.8838
PVLDE_0702230	13.7388	32.8685	16.2505
PVLDE_0702240	406.235	154.613	985.609
PVLDE_0702250	1.16219	4.61651	88.3842
PVLDE_0702260	0.872366	1.78262	1.0184
PVLDE_0702270	21.2285	8.9128	1.49786
PVLDE_0702280	4.54873	3.79764	3.18899
PVLDE_0702290	118.679	29.5646	16.9719
PVLDE_0702300	129.124	158.181	48.5193
PVLDE_0702310	4317.96	1974.87	5390.66
PVLDE_0702320	293.925	120.566	150.828
PVLDE_0702330	51.7163	139.909	102.984
PVLDE_0702340	1697.15	768.533	5394.35
PVLDE_0702350	551.911	223.145	644.214
PVLDE_0702360	322.009	219.463	642.586
PVLDE_0702370	0	0.654394	12.1302
PVLDE_0702380	2370.59	4292.49	5876.95
PVLDE_0702390	3.46584	11.9739	24.2488
PVLDE_0702400	78.0254	23.3136	14.7645
PVLDE_0702410	7204.64	2443.73	34741.3
PVLDE_0702420	212.946	571.683	1707.4
PVLDE_0702430	3.39566	16.1043	13.8524
PVLDE_0702440	2.52284	8.78708	38.8567
PVLDE_0702450	489.204	878.839	640.547
PVLDE_0702460	15.8774	8.95337	12.5586
PVLDE_0702470	42.7741	8.81418	37.5553
PVLDE_0702480	42.5097	12.8076	40.5043
PVLDE_0702490	95.9785	16.69	19.9157
PVLDE_0702500	12.3893	44.3166	53.7044
PVLDE_0702510	2.05205	4.73294	169.246
PVLDE_0702520	20.1024	113.433	1965.87
PVLDE_0702530	230.687	134.966	277.93
PVLDE_0702540	135.537	116.082	68.1831
PVLDE_0702550	6.76126	42.7964	1157.68
PVLDE_0702560	6.16145	95.6242	146.595
PVLDE_0702570	0	2.23171	13.1965
PVLDE_0702580	73.1635	131.986	1371.38
PVLDE_0702590	152.613	62.4088	89.1857
PVLDE_0702600	203.22	42.6074	15.9494
PVLDE_0702610	1.22411	5.50958	3.10785
PVLDE_0702620	141.647	100.008	91.6666
PVLDE_0702630	23.4069	22.912	10.4648
PVLDE_0702640	1562.98	882.987	427.635
PVLDE_0702650	0	27.0142	14.1424
PVLDE_0702660	35.8848	125.487	198.582
PVLDE_0702670	452.666	377.917	327.966
PVLDE_0702680	458.352	644.72	560.471
PVLDE_0702690	23.984	141.905	86.6062
PVLDE_0702700	85.2682	332.512	402.937
PVLDE_0702710	102.117	168.866	55.1594
PVLDE_0702720	1.2542	107.771	126.466
PVLDE_0702770	27.2918	25.9742	9.48984
PVLDE_0702780	0	58.0881	93.2067
PVLDE_0702790	105.558	72.1195	147.76
PVLDE_0702800	0	1.90746	1.47548
PVLDE_0702810	0.957769	18.6212	553.402
PVLDE_0702820	4.22333	59.879	487.441
PVLDE_0702830	63.5269	91.298	104.446
PVLDE_0702840	1.64805	2.18177	0.740198
PVLDE_0702850	11.0129	19.4873	123.664
PVLDE_0702860	324.986	207.688	164.55
PVLDE_0702870	58.4397	21.9328	3.846
PVLDE_0702880	0.461332	16.43	22.9007
PVLDE_0702890	82.5936	69.0445	46.5485
PVLDE_0702900	234.926	244.73	122.488
PVLDE_0702910	340.66	226.045	169.027
PVLDE_0702920	187.164	40.825	79.8615
PVLDE_0702930	39.7956	50.1914	18.6364
PVLDE_0702940	7017.93	3579.71	1320.73
PVLDE_0702950	94.8215	89.2636	219.163
PVLDE_0702960	0.238671	0.713435	0.326843
PVLDE_0702970	34.4208	26.8586	6.35634
PVLDE_0702980	61.2103	65.6528	33.2239
PVLDE_0702990	0.585502	29.9418	6.06809
PVLDE_0703000	6.61802	161.765	202.28
PVLDE_0703010	66.6952	158.782	432.522
PVLDE_0703020	11.3538	18.9554	37.2579
PVLDE_0703030	185.569	90.4887	343.086
PVLDE_0703040	708.304	339.153	951.227
PVLDE_0703050	7.86565	15.1648	7.61367
PVLDE_0703060	7.47816	26.3462	864.837
PVLDE_0703070	0	4.40735	2.84781
PVLDE_0703080	10.7094	219.94	278.912
PVLDE_0703090	74.5801	47.9779	33.3612
PVLDE_0703100	11.9472	6.48905	4.38519
PVLDE_0703110	181.299	119.323	179.961
PVLDE_0703120	0.520719	4.28002	122.671
PVLDE_0703130	0	3.26673	34.5533
PVLDE_0703140	3.49647	12.6434	125.381
PVLDE_0703150	0.202053	1.24127	25.1143
PVLDE_0703160	121.133	53.8839	64.0709
PVLDE_0703170	512.03	236.521	91.242
PVLDE_0703180	666.339	190.432	350.746
PVLDE_0703190	73.0222	90.015	256.629
PVLDE_0703200	347.491	245.234	305.422
PVLDE_0703210	2.35808	3.57246	5.31598
PVLDE_0703220	171.723	70.5826	29.78
PVLDE_0703230	17.633	72.2202	2215.99
PVLDE_0703240	1.5442	3.81126	82.0275
PVLDE_0703250	0.296922	1.78959	52.6874
PVLDE_0703260	10.502	9.87293	90.4848
PVLDE_0703270	517.996	140.475	166.718
PVLDE_0703280	13.8073	39.1016	85.1228
PVLDE_0703290	26.3295	48.614	21.6393
PVLDE_0703300	44.6025	11.9589	30.376
PVLDE_0703310	1146.29	777.191	368.928
PVLDE_0703320	1.86862	5.48238	6.30178
PVLDE_0703330	372.267	142.552	249.162
PVLDE_0703340	15.3069	16.4554	8.44865
PVLDE_0703350	136.648	43.8039	68.9642
PVLDE_0703360	4.58522	1.16206	1.16241
PVLDE_0703370	0.145892	0.172626	0.0675199
PVLDE_0703380	55.8632	69.2521	51.2187
PVLDE_0703390	64.6124	15.2546	3.9496
PVLDE_0703400	17.0671	18.5257	13.8319
PVLDE_0703410	38.4886	158.981	76.8657
PVLDE_0703420	30.1401	16.7278	6.99723
PVLDE_0703430	0	0.418118	0.560463
PVLDE_0703440	15.297	3.10726	7.0855
PVLDE_0703450	0.0777522	0.301534	0.352172
PVLDE_0703460	3.98369	7.0155	5.56618
PVLDE_0703470	144.146	36.2188	25.6511
PVLDE_0703480	677.205	108.038	89.5602
PVLDE_0703490	4490.54	53.2267	551.177
PVLDE_0800010	115.716	3.38952	15.6775
PVLDE_0800020	56.592	4.7201	67.5087
PVLDE_0800030	0.9837	6.00401	3.9018
PVLDE_0800040	1.38731	2.80663	1.54291
PVLDE_0800050	0.184171	0.330419	0.208652
PVLDE_0800060	0	0	0
PVLDE_0800070	4.40751	21.7162	10.533
PVLDE_0800080	1.13145	8.97026	5.27291
PVLDE_0800090	0	0	0
PVLDE_0800100	0	0	0
PVLDE_0800110	0.214617	0.28492	0.222235
PVLDE_0800120	34.1585	7.01835	21.6132
PVLDE_0800130	9.8973	2.01454	2.30908
PVLDE_0800140	18.0291	75.325	44.3631
PVLDE_0800150	0	0.0269798	0.0750493
PVLDE_0800160	19.894	10.4123	6.84291
PVLDE_0800170	1.00297	2.35409	0
PVLDE_0800180	0	0	0
PVLDE_0800190	78.6377	155.829	153.5
PVLDE_0800200	215.559	28.1374	59.3614
PVLDE_0800210	1.53676	0	0.349451
PVLDE_0800220	0	0	0
PVLDE_0800230	19.4053	7.02158	22.5187
PVLDE_0800240	4.22575	93.2962	142.347
PVLDE_0800250	0	0	0
PVLDE_0800260	2.62721	0.524973	3.37725
PVLDE_0800270	146.287	3.45123	16.7178
PVLDE_0800280	345.206	18.1481	205.766
PVLDE_0800300	163.506	156.719	58.664
PVLDE_0800310	110.978	138.947	28.9305
PVLDE_0800320	70.7861	56.7274	167.215
PVLDE_0800330	9.25417	8.56457	8.53533
PVLDE_0800340	61.3004	70.758	48.0831
PVLDE_0800350	0.477483	7.0587	14.6833
PVLDE_0800360	1.08864	47.2953	32.6713
PVLDE_0800370	150.179	201.466	77.8214
PVLDE_0800380	1.19486	2.38591	8.21126
PVLDE_0800400	5.79627	39.958	26.0316
PVLDE_0800410	8.32999	1.4316	9.71482
PVLDE_0800420	0.0942797	0.892179	0.327864
PVLDE_0800430	88.996	121.821	127.125
PVLDE_0800440	167.704	134.513	55.8417
PVLDE_0800450	3.48167	45.3395	488.393
PVLDE_0800460	0	0.723759	1.36612
PVLDE_0800470	0.0324264	0.112089	1.20748
PVLDE_0800480	1.24868	2.65032	2.32165
PVLDE_0800490	0	0.795947	1.17319
PVLDE_0800500	11.6697	13.8687	52.7103
PVLDE_0800510	78.1164	22.5409	5.91674
PVLDE_0800520	186.129	80.9535	71.4394
PVLDE_0800530	1.89644	5.64658	8.06292
PVLDE_0800540	0.0861889	0.249408	0.696306
PVLDE_0800550	63.3705	71.4323	33.3599
PVLDE_0800560	87.6734	40.3818	58.8282
PVLDE_0800570	69.3149	50.7971	64.3631
PVLDE_0800580	0.264797	1.35466	34.4256
PVLDE_0800590	91.8134	202.045	193.332
PVLDE_0800600	3.07977	8.37782	6.52292
PVLDE_0800610	343.405	313.284	217.649
PVLDE_0800620	686.451	186.175	385.503
PVLDE_0800630	12.5307	4.4308	9.63159
PVLDE_0800640	285.221	102.111	92.3109
PVLDE_0800650	39.2825	47.6549	30.5632
PVLDE_0800660	128.598	106.069	56.9706
PVLDE_0800670	0.524292	16.719	23.4259
PVLDE_0800680	66.6497	152.828	94.5626
PVLDE_0800690	0.395689	1.26648	5.65016
PVLDE_0800700	86.8561	44.3508	61.8013
PVLDE_0800710	46.3965	30.2933	28.8011
PVLDE_0800720	432.625	492.644	283.934
PVLDE_0800730	221.727	88.7679	60.2975
PVLDE_0800740	59.2645	68.6828	70.528
PVLDE_0800750	212.553	135.45	143.109
PVLDE_0800760	0	0.087439	1.1988
PVLDE_0800770	25.0848	52.0513	31.4081
PVLDE_0800780	2.76985	32.1084	24.8966
PVLDE_0800790	9.79793	72.0822	21.1869
PVLDE_0800800	136.511	62.4337	1447.08
PVLDE_0800810	73.5111	22.4209	17.7064
PVLDE_0800820	1.95652	6.72855	70.7009
PVLDE_0800830	160.144	154.165	74.6794
PVLDE_0800840	61.5825	67.0202	18.8993
PVLDE_0800850	7.26516	98.4517	82.9854
PVLDE_0800860	0.201287	0.668748	0.99336
PVLDE_0800870	0	0.361241	0.803055
PVLDE_0800880	0	0.917	0.534082
PVLDE_0800890	55.3215	42.0478	9.52272
PVLDE_0800900	11.7104	13.4443	5.4161
PVLDE_0800910	181.621	167.008	72.2526
PVLDE_0800920	200.579	92.4767	27.857
PVLDE_0800930	64.8852	31.6377	11.5853
PVLDE_0800940	124.202	76.2091	91.2011
PVLDE_0800950	1.38249	16.5293	8.54657
PVLDE_0800960	43.178	83.1648	70.014
PVLDE_0800970	82.6361	116.562	124.161
PVLDE_0800980	162.165	58.4912	35.1156
PVLDE_0800990	47.8123	33.8954	252.076
PVLDE_0801000	57.995	4.75834	19.0487
PVLDE_0801030	170.978	174.569	131.105
PVLDE_0801040	167.992	138.774	68.961
PVLDE_0801050	15.3559	98.4686	1506.31
PVLDE_0801060	235.317	149.531	126.827
PVLDE_0801070	76.1945	74.0494	29.7822
PVLDE_0801080	21.3435	124.804	48.986
PVLDE_0801090	93.6764	117.204	72.716
PVLDE_0801100	18.0379	5.12065	3.05228
PVLDE_0801110	549.369	259.443	240.982
PVLDE_0801120	0.994507	4.80707	5.43536
PVLDE_0801130	4.54	18.1312	15.898
PVLDE_0801140	817.389	213.947	309.96
PVLDE_0801150	69.5045	68.678	44.2738
PVLDE_0801160	22.8786	8.98115	4.54203
PVLDE_0801170	193.045	214.106	298.206
PVLDE_0801180	1.99556	16.0515	120.927
PVLDE_0801190	367.035	328.503	123.85
PVLDE_0801200	221.854	165.698	249.333
PVLDE_0801210	2.58749	3.41421	61.0519
PVLDE_0801220	6.6918	54.7533	552.486
PVLDE_0801230	0.495591	96.5115	53.8374
PVLDE_0801240	35.673	31.361	20.1506
PVLDE_0801250	4.37378	34.7943	638.894
PVLDE_0801260	724.302	216.629	352.281
PVLDE_0801270	316.236	143.297	199.286
PVLDE_0801280	313.713	131.547	60.0244
PVLDE_0801290	20.7445	6.23636	2.69774
PVLDE_0801300	4.35913	8.53122	41.1138
PVLDE_0801310	0.736418	0.645	20.2275
PVLDE_0801320	46.6951	92.2647	72.8086
PVLDE_0801330	106.952	48.7428	29.5246
PVLDE_0801340	182.238	269.519	164.198
PVLDE_0801350	489.042	286.574	244.171
PVLDE_0801360	32.2156	15.5122	5.42625
PVLDE_0801370	2474.5	1768.53	1720
PVLDE_0801380	81.1974	53.1566	35.1564
PVLDE_0801390	155.09	152.989	216.404
PVLDE_0801400	66.8938	91.3541	109.906
PVLDE_0801410	28.0246	32.757	10.7973
PVLDE_0801420	124.968	173.744	61.1003
PVLDE_0801430	44.2205	63.3663	241.714
PVLDE_0801440	66.1766	32.4027	12.2109
PVLDE_0801450	27.4142	13.8696	5.87137
PVLDE_0801460	11.6035	25.6616	191.543
PVLDE_0801470	1.22601	8.20248	102.755
PVLDE_0801480	504.501	267.044	660.725
PVLDE_0801490	103.276	28.6934	6.69402
PVLDE_0801500	27.3794	188.094	4535.26
PVLDE_0801510	0.394289	4.92687	29.3508
PVLDE_0801520	110.454	118.538	134.811
PVLDE_0801530	1033.03	67.9932	1062.79
PVLDE_0801540	17.5629	183.057	516.807
PVLDE_0801550	33.5114	22.7584	171.633
PVLDE_0801560	9.27686	82.2918	377.778
PVLDE_0801570	344.098	263.126	290.301
PVLDE_0801580	59.5097	77.6967	119.259
PVLDE_0801590	55.348	14.1082	21.4105
PVLDE_0801600	625.136	229.888	231.468
PVLDE_0801610	21.8301	6.94101	7.35163
PVLDE_0801620	298.543	139.864	54.1366
PVLDE_0801630	48.5499	162.415	866.41
PVLDE_0801640	11.5785	79.2886	1618.08
PVLDE_0801650	430.355	714.295	665.162
PVLDE_0801660	9.55356	21.4952	56.6209
PVLDE_0801670	175.187	110.234	188.002
PVLDE_0801680	111.509	35.9433	9.43934
PVLDE_0801690	5.09327	4.73021	16.6946
PVLDE_0801700	0	4.86822	28.1972
PVLDE_0801710	103.124	50.6684	26.4809
PVLDE_0801720	28.8765	118.6	55.1764
PVLDE_0801730	86.7135	35.8347	18.052
PVLDE_0801740	273.293	109.891	164.021
PVLDE_0801750	3577.09	3044.39	4884.58
PVLDE_0801760	135.767	220.593	69.9402
PVLDE_0801770	1.68695	62.2012	42.944
PVLDE_0801780	8.33115	28.1189	31.6622
PVLDE_0801790	0	3.69524	95.0135
PVLDE_0801800	0.49593	3.32263	5.38181
PVLDE_0801810	0.089831	0.269892	1.14889
PVLDE_0801820	0.809809	125.552	132.927
PVLDE_0801830	88.839	58.7061	21.2079
PVLDE_0801840	47.1404	35.3524	16.6986
PVLDE_0801850	29.2687	30.5528	15.8707
PVLDE_0801860	605.683	862.9	732.025
PVLDE_0801870	17.0707	208.24	5335.29
PVLDE_0801880	798.946	941.307	867.299
PVLDE_0801890	253.984	319.247	577.942
PVLDE_0801900	875.245	511.581	362.214
PVLDE_0801910	0.0897654	2.67001	10.3358
PVLDE_0801920	0.566186	37.709	35.6792
PVLDE_0801930	2.13564	2.92724	11.3417
PVLDE_0801940	173.738	20.3182	32.0508
PVLDE_0801950	95.6119	36.4594	221.082
PVLDE_0801960	1758.45	1382.7	2405.63
PVLDE_0801970	234.489	376.407	271.056
PVLDE_0801980	1.87372	15.6691	211.112
PVLDE_0801990	1.3948	6.35783	9.70655
PVLDE_0802000	28.0388	271.334	155.559
PVLDE_0802010	1.12494	3.56948	1.07066
PVLDE_0802020	19.3148	7.11406	6.21886
PVLDE_0802030	339.623	88.0994	37.2085
PVLDE_0802040	23.86	96.4957	46.1486
PVLDE_0802050	2.10811	15.009	7.96557
PVLDE_0802060	0	0.467018	0.471197
PVLDE_0802070	84.0183	70.5755	74.8951
PVLDE_0802080	78.6571	116.295	56.0192
PVLDE_0802090	4.37655	42.4182	1105.45
PVLDE_0802100	1.01269	8.26093	4.96432
PVLDE_0802110	12.636	45.1852	784.683
PVLDE_0802120	26.1539	42.5899	20.1856
PVLDE_0802130	159.363	177.021	285.62
PVLDE_0802140	886.61	376.361	212.449
PVLDE_0802150	171.342	153.039	85.3347
PVLDE_0802160	217.892	144.259	475.603
PVLDE_0802170	65.4346	183.302	100.246
PVLDE_0802180	51.7382	18.7449	9.51508
PVLDE_0802190	57.007	34.8979	24.1603
PVLDE_0802200	92.9486	118.469	37.396
PVLDE_0802210	55.9336	24.0962	15.8449
PVLDE_0802220	39.0131	23.8483	18.9162
PVLDE_0802230	205.525	338.988	144.8
PVLDE_0802240	192.363	114.453	35.4126
PVLDE_0802250	344.688	195.741	67.1777
PVLDE_0802260	14.1715	17.5609	191.6
PVLDE_0802270	313.226	180.029	76.6206
PVLDE_0802280	1147.9	148.582	751.34
PVLDE_0802290	22.9032	123.154	4325.83
PVLDE_0802300	6.55289	79.951	1611.67
PVLDE_0802310	7.30814	17.256	13.9332
PVLDE_0802320	2425.66	1181.48	584.182
PVLDE_0802330	1664.67	381.252	194.867
PVLDE_0802340	94.7524	117.023	41.4204
PVLDE_0802350	7.68373	4.70001	3.57199
PVLDE_0802360	3.49351	7.71352	8.82222
PVLDE_0802370	329.137	272.336	98.4097
PVLDE_0802380	43.1713	19.263	17.068
PVLDE_0802390	90.8921	13.7761	11.3261
PVLDE_0802400	5.28582	3.40424	6.80727
PVLDE_0802410	64.5647	28.3711	9.82163
PVLDE_0802420	4.67305	32.8874	44.6298
PVLDE_0802430	18.1436	33.0679	47.1127
PVLDE_0802440	1.52453	4.26287	162.474
PVLDE_0802450	184.267	160.226	154.675
PVLDE_0802460	392.844	255.713	513.675
PVLDE_0802470	109.837	78.4044	123.28
PVLDE_0802480	84.9793	98.4906	22.7417
PVLDE_0802490	47.2911	23.0918	11.2109
PVLDE_0802500	37.0431	13.52	29.7033
PVLDE_0802510	61.4518	22.2949	34.0788
PVLDE_0802520	1.09395	9.72332	53.0463
PVLDE_0802530	3.92062	11.4089	91.9745
PVLDE_0802540	106.462	124.699	80.7583
PVLDE_0802550	3.42208	98.1469	2549.16
PVLDE_0802560	3.6042	4.51391	134.364
PVLDE_0802570	0	0.329837	0
PVLDE_0802580	132.547	81.9464	18.819
PVLDE_0802590	31.3628	24.549	12.0975
PVLDE_0802600	6.96197	72.8815	324.677
PVLDE_0802610	73.1917	64.9219	234.518
PVLDE_0802620	102.6	331.45	1495.6
PVLDE_0802630	220.728	637.022	625.906
PVLDE_0802640	2.41991	5.93267	19.3331
PVLDE_0802650	14897.4	3903.77	6000.3
PVLDE_0802660	21.5043	17.8497	63.7211
PVLDE_0802670	117.744	39.1517	39.83
PVLDE_0802680	145.457	39.9002	43.4555
PVLDE_0802690	1.94138	2.5317	25.291
PVLDE_0802700	153.472	135.893	156.459
PVLDE_0802710	0.259831	1.95317	7.60226
PVLDE_0802720	3.32093	7.12899	16.0083
PVLDE_0802730	259.809	291.367	103.432
PVLDE_0802740	0.879852	26.1818	22.6652
PVLDE_0802750	169.301	231.897	160.962
PVLDE_0802760	68.6225	106.626	285.827
PVLDE_0802770	29.0218	275.948	620.816
PVLDE_0802780	0.394221	3.91395	77.8661
PVLDE_0802790	20.1373	36.3572	42.778
PVLDE_0802800	0.742794	2.66867	54.7902
PVLDE_0802810	3.37499	15.6161	1151.34
PVLDE_0802820	6.20914	81.7287	358.518
PVLDE_0802830	63.4436	44.0227	283.769
PVLDE_0802840	104.486	247.176	488.198
PVLDE_0802850	64.8962	26.4329	125.945
PVLDE_0802860	218.6	344.281	1425.74
PVLDE_0802870	0.667836	2.336	88.4824
PVLDE_0802880	20.2588	13.932	11.6895
PVLDE_0802890	13.1374	1464.13	471.218
PVLDE_0802900	0.821851	19.3382	258.61
PVLDE_0802910	18.1009	134.998	3583.72
PVLDE_0802920	28.9847	30.7536	57.0932
PVLDE_0802930	46.3742	34.1403	73.3984
PVLDE_0802940	2.93451	53.8769	62.6989
PVLDE_0802950	4.43645	58.3747	924.985
PVLDE_0802960	108.335	136.289	137.945
PVLDE_0802970	0.256964	1.87091	76.6756
PVLDE_0802980	12.1294	95.7285	51.419
PVLDE_0802990	135.353	61.2245	37.1556
PVLDE_0803000	3.30435	8.71418	42.8508
PVLDE_0803010	74.0794	94.6072	36.5172
PVLDE_0803020	40.2686	74.8412	39.8285
PVLDE_0803030	32.014	22.8204	12.7296
PVLDE_0803040	32.5835	30.2706	94.3734
PVLDE_0803050	39.8716	18.1615	14.2758
PVLDE_0803060	225.707	121.925	40.7889
PVLDE_0803070	0.455336	0.309804	0.210667
PVLDE_0803080	197.091	321.291	91.5663
PVLDE_0803090	36.9385	80.1964	391.852
PVLDE_0803100	3.84532	6.72299	235.849
PVLDE_0803110	0.623693	2.321	61.6503
PVLDE_0803120	411.438	690.191	361.061
PVLDE_0803130	1.14909	2.67549	77.0923
PVLDE_0803140	36.8619	58.5285	138.124
PVLDE_0803150	18.1915	23.1754	21.8855
PVLDE_0803160	37.9779	3065.61	4005.34
PVLDE_0803170	768.148	449.932	358.132
PVLDE_0803180	84.1229	141.269	76.9798
PVLDE_0803190	3.74579	4.58786	15.0186
PVLDE_0803200	206.59	373.687	305.471
PVLDE_0803210	32.6958	19.6991	9.48606
PVLDE_0803220	146.275	134.82	63.5437
PVLDE_0803230	10.313	28.8587	206.84
PVLDE_0803240	83.0229	54.6947	45.3068
PVLDE_0803250	1.30114	3.93951	51.9233
PVLDE_0803260	57.8574	134.634	271.428
PVLDE_0803270	15.4426	50.2113	21.5172
PVLDE_0803280	15.8046	24.2808	16.1476
PVLDE_0803290	1.40267	41.8859	37.0787
PVLDE_0803300	153.93	172.562	329.907
PVLDE_0803310	124.896	358.562	305.086
PVLDE_0803320	13.0443	14.9606	44.3243
PVLDE_0803330	154.136	163.571	194.665
PVLDE_0803340	36.3588	11.6061	12.561
PVLDE_0803350	95.4825	99.619	24.1824
PVLDE_0803360	69.9912	174.488	197.843
PVLDE_0803370	10.8335	111.06	233.734
PVLDE_0803380	233.98	641.994	272.104
PVLDE_0803390	1286.46	613.221	615.244
PVLDE_0803400	10.3006	42.8791	964.197
PVLDE_0803410	69.6759	62.6498	85.7283
PVLDE_0803420	167.074	218.516	482.241
PVLDE_0803430	0.386752	1.82089	3.40092
PVLDE_0803440	314.869	372.742	214.933
PVLDE_0803450	444.179	321.371	243.808
PVLDE_0803460	82.7171	45.8418	20.8746
PVLDE_0803470	44.9821	53.0533	139.195
PVLDE_0803480	146.956	10.7043	14.7106
PVLDE_0803490	1.85869	72.0128	28.191
PVLDE_0803500	17.3426	554.705	353.395
PVLDE_0803510	73.6136	3.91766	37.2756
PVLDE_0803520	0.488797	0.331875	0.33728
PVLDE_0803530	58.6412	6.82997	47.4197
PVLDE_0803540	8.08397	718.874	836.805
PVLDE_0803550	300.318	59.3885	61.2458
PVLDE_0803560	0	0	0
PVLDE_0803570	45.0938	2.06304	5.12784
PVLDE_0803580	0	0	0
PVLDE_0803590	0	0.107437	0.0609247
PVLDE_0803600	15.5201	3.94885	3.45463
PVLDE_0803610	86.7349	17.7335	49.2235
PVLDE_0803620	0.440618	8.53594	5.45031
PVLDE_0803630	3.3491	5.37367	1.54539
PVLDE_0803640	0	0	0
PVLDE_0803650	4.3774	0.140109	0.888967
PVLDE_0803660	210.573	29.2383	57.8347
PVLDE_0803670	0.18084	0.651046	1.55954
PVLDE_0900010	411.556	9.9813	68.8887
PVLDE_0900020	270.425	16.7948	51.1992
PVLDE_0900030	3.45694	21.5626	15.8753
PVLDE_0900040	0.209745	1.09414	0.619936
PVLDE_0900050	0	0	0
PVLDE_0900060	10.1033	0.382142	2.98055
PVLDE_0900070	0	0	0
PVLDE_0900080	5.33606	3.60388	2.31214
PVLDE_0900090	0.245787	3.32446	10.4568
PVLDE_0900100	0	0	0
PVLDE_0900110	377.458	221.333	147.85
PVLDE_0900120	41.351	3.97967	5.16684
PVLDE_0900130	1272.73	137.014	161.195
PVLDE_0900140	0	0	0
PVLDE_0900150	13.6833	1.33579	2.55881
PVLDE_0900160	101.781	7.21768	18.8647
PVLDE_0900170	13.9594	3.07409	6.74464
PVLDE_0900180	40.788	1.39101	6.35532
PVLDE_0900190	0.491349	0.795614	0.713703
PVLDE_0900200	14062.9	7784.49	13657.9
PVLDE_0900210	19.8288	7.3935	11.4098
[truncated: 3,273 more rows]

## Sheet: PvbDA
Gene_ID	Mixed_blood_stages
PVBDA_0100010	3.18486
PVBDA_0100020	0
PVBDA_0100030	0
PVBDA_0100040	1.36192
PVBDA_0100050	0
PVBDA_0100060	0.778826
PVBDA_0100070	45.7338
PVBDA_0100080	142.805
PVBDA_0100090	0
PVBDA_0100100	0.592257
PVBDA_0100110	0
PVBDA_0100120	1.18655
PVBDA_0100130	498.423
PVBDA_0100140	220.122
PVBDA_0100150	1.24215
PVBDA_0100160	0.484785
PVBDA_0100170	7.4867
PVBDA_0100180	0
PVBDA_0100190	24.7426
PVBDA_0100200	5.73438
PVBDA_0100210	181.732
PVBDA_0100220	143.899
PVBDA_0100230	15.273
PVBDA_0100240	36.2198
PVBDA_0100250	311.598
PVBDA_0100260	469.112
PVBDA_0100270	1983.66
PVBDA_0100280	36.1796
PVBDA_0100290	33.5241
PVBDA_0100300	126.583
PVBDA_0100310	3.91586
PVBDA_0100320	39.3692
PVBDA_0100330	64.8833
PVBDA_0100340	65.0306
PVBDA_0100350	32.3015
PVBDA_0100360	21.8617
PVBDA_0100370	72.5045
PVBDA_0100380	171.235
PVBDA_0100390	67.4892
PVBDA_0100400	29.7353
PVBDA_0100410	101.873
PVBDA_0100420	37.9331
PVBDA_0100430	34.6536
PVBDA_0100440	7.27172
PVBDA_0100450	14.5333
PVBDA_0100460	15.0692
PVBDA_0100470	32.2885
PVBDA_0100480	4.01682
PVBDA_0100490	23.2236
PVBDA_0100500	110.116
PVBDA_0100510	11.7636
PVBDA_0100520	500.864
PVBDA_0100530	351.607
PVBDA_0100540	180.764
PVBDA_0100550	2.44621
PVBDA_0100560	60.2667
PVBDA_0100570	143.684
PVBDA_0100580	102.517
PVBDA_0100590	139.558
PVBDA_0100600	79.1044
PVBDA_0100610	47.4323
PVBDA_0100620	21.6297
PVBDA_0100630	8.74113
PVBDA_0100640	207.404
PVBDA_0100650	27.0732
PVBDA_0100660	41.4445
PVBDA_0100670	58.5946
PVBDA_0100680	86.5726
PVBDA_0100690	186.653
PVBDA_0100700	604.316
PVBDA_0100710	114.889
PVBDA_0100720	72.7008
PVBDA_0100730	133.234
PVBDA_0100740	165.583
PVBDA_0100750	1295.35
PVBDA_0100760	14.8174
PVBDA_0100770	85.0965
PVBDA_0100780	3.66007
PVBDA_0100790	91.7652
PVBDA_0100800	20.0216
PVBDA_0100810	40.2514
PVBDA_0100820	95.3634
PVBDA_0100830	26.5391
PVBDA_0100840	34.7927
PVBDA_0100850	116.433
PVBDA_0100860	212.844
PVBDA_0100870	28.7762
PVBDA_0100880	13.0167
PVBDA_0100890	5.3319
PVBDA_0100900	145.264
PVBDA_0100910	548.577
PVBDA_0100920	28.5314
PVBDA_0100930	340.302
PVBDA_0100940	1593.85
PVBDA_0100950	21.1885
PVBDA_0100960	22.5549
PVBDA_0100970	214.06
PVBDA_0100980	13.2737
PVBDA_0100990	83.0519
PVBDA_0101000	10.4894
PVBDA_0101010	8.28197
PVBDA_0101020	312.212
PVBDA_0101030	196.912
PVBDA_0101040	31.3206
PVBDA_0101050	91.0075
PVBDA_0101060	320.4
PVBDA_0101070	164.138
PVBDA_0101080	1115.19
PVBDA_0101090	283.108
PVBDA_0101095	50.4844
PVBDA_0101100	295.584
PVBDA_0101110	89.8754
PVBDA_0101120	75.5114
PVBDA_0101130	72.0585
PVBDA_0101140	81.3086
PVBDA_0101150	373.365
PVBDA_0101160	53.0962
PVBDA_0101170	163.052
PVBDA_0101180	159.801
PVBDA_0101190	10848.7
PVBDA_0101200	60.5855
PVBDA_0101210	131.524
PVBDA_0101220	129.167
PVBDA_0101230	68.5792
PVBDA_0101240	79.5828
PVBDA_0101250	30.5781
PVBDA_0101260	20.2506
PVBDA_0101270	308.788
PVBDA_0101280	31.7018
PVBDA_0101285	81.1473
PVBDA_0101290	47.4852
PVBDA_0101300	154.699
PVBDA_0101310	522.313
PVBDA_0101320	379.407
PVBDA_0101330	360.07
PVBDA_0101340	22.4401
PVBDA_0101350	315.193
PVBDA_0101360	18.2257
PVBDA_0101370	20.2463
PVBDA_0101380	23.3759
PVBDA_0101390	49.3599
PVBDA_0101400	69.7337
PVBDA_0101410	8.51125
PVBDA_0101420	22.8658
PVBDA_0101430	116.002
PVBDA_0101440	134.524
PVBDA_0101450	37.9165
PVBDA_0101460	110.916
PVBDA_0101470	252.187
PVBDA_0101480	114.87
PVBDA_0101490	14.7168
PVBDA_0101500	13.8321
PVBDA_0101510	35.0639
PVBDA_0101520	0.829754
PVBDA_0101530	0
PVBDA_0101540	99.2868
PVBDA_0101550	1.3972
PVBDA_0101560	0.0804439
PVBDA_0101570	1.7583
PVBDA_0101580	51.8184
PVBDA_0101590	4.91439
PVBDA_0101600	0
PVBDA_0101610	0.713286
PVBDA_0101620	0.380491
PVBDA_0101630	0
PVBDA_0101640	6.44833
PVBDA_0101650	1.65951
PVBDA_0101660	0.471043
PVBDA_0101670	2261.71
PVBDA_0200010	470.988
PVBDA_0200020	2.80675
PVBDA_0200030	0
PVBDA_0200040	0
PVBDA_0200050	0.853393
PVBDA_0200060	0.904883
PVBDA_0200070	0
PVBDA_0200080	0.042087
PVBDA_0200090	0
PVBDA_0200100	0
PVBDA_0200110	1.2447
PVBDA_0200120	0.665821
PVBDA_0200130	0.568894
PVBDA_0200140	2.22447
PVBDA_0200150	122.724
PVBDA_0200160	53.1904
PVBDA_0200170	0
PVBDA_0200180	0
PVBDA_0200190	151.23
PVBDA_0200200	403.991
PVBDA_0200210	2071.08
PVBDA_0200220	11.7363
PVBDA_0200230	0.649883
PVBDA_0200240	18.737
PVBDA_0200250	50.9334
PVBDA_0200260	15935
PVBDA_0200270	23.2109
PVBDA_0200280	34.5709
PVBDA_0200290	139.681
PVBDA_0200300	119.047
PVBDA_0200310	1.84389
PVBDA_0200320	19.7004
PVBDA_0200330	126.058
PVBDA_0200340	34.4085
PVBDA_0200350	27.4138
PVBDA_0200360	140.944
PVBDA_0200370	32.7257
PVBDA_0200380	44.9263
PVBDA_0200390	123.271
PVBDA_0200400	1423.35
PVBDA_0200410	114.614
PVBDA_0200420	62.592
PVBDA_0200430	167.183
PVBDA_0200440	55.6888
PVBDA_0200450	17.1089
PVBDA_0200460	345.337
PVBDA_0200470	134.354
PVBDA_0200480	15.524
PVBDA_0200490	49.3397
PVBDA_0200500	167.85
PVBDA_0200510	32.4293
PVBDA_0200520	65.3624
PVBDA_0200530	252.088
PVBDA_0200540	86.6336
PVBDA_0200550	597.703
PVBDA_0200560	250.186
PVBDA_0200570	141.922
PVBDA_0200580	139.228
PVBDA_0200590	125.906
PVBDA_0200600	91.971
PVBDA_0200610	552.923
PVBDA_0200620	83.1558
PVBDA_0200630	401.39
PVBDA_0200640	27.4726
PVBDA_0200650	520.971
PVBDA_0200660	27.887
PVBDA_0200670	9.11369
PVBDA_0200680	18.3754
PVBDA_0200690	33.7533
PVBDA_0200700	225.31
PVBDA_0200710	123.34
PVBDA_0200720	51.7956
PVBDA_0200730	5.24355
PVBDA_0200740	239.338
PVBDA_0200750	12.7814
PVBDA_0200760	98.955
PVBDA_0200770	26.3795
PVBDA_0200780	5.42112
PVBDA_0200790	21.2547
PVBDA_0200800	41.1146
PVBDA_0200810	102.397
PVBDA_0200820	26.637
PVBDA_0200830	47.4706
PVBDA_0200840	22.8661
PVBDA_0200850	7.16203
PVBDA_0200860	49.0387
PVBDA_0200870	3.44365
PVBDA_0200880	34.1756
PVBDA_0200890	24.5255
PVBDA_0200900	15.4543
PVBDA_0200910	449.605
PVBDA_0200920	28.478
PVBDA_0200930	264.556
PVBDA_0200940	15.8374
PVBDA_0200950	4.3855
PVBDA_0200960	3.44138
PVBDA_0200970	117.502
PVBDA_0200980	81.869
PVBDA_0200990	270.879
PVBDA_0201000	98.7204
PVBDA_0201010	15.1043
PVBDA_0201020	0.49833
PVBDA_0201030	106.622
PVBDA_0201040	101.625
PVBDA_0201050	54.2285
PVBDA_0201060	6.22568
PVBDA_0201070	21.9082
PVBDA_0201080	36.8282
PVBDA_0201090	27.6036
PVBDA_0201100	61.0924
PVBDA_0201110	170.568
PVBDA_0201120	3.15179
PVBDA_0201130	27.8786
PVBDA_0201140	18.6556
PVBDA_0201150	102.616
PVBDA_0201160	39.2908
PVBDA_0201170	106.708
PVBDA_0201175	67.0319
PVBDA_0201180	76.8166
PVBDA_0201190	24.6542
PVBDA_0201200	21.0033
PVBDA_0201210	25.1112
PVBDA_0201220	21.4153
PVBDA_0201230	709.601
PVBDA_0201240	16.0755
PVBDA_0201250	6.11876
PVBDA_0201260	31.364
PVBDA_0201270	26.3727
PVBDA_0201280	10.8148
PVBDA_0201290	904.314
PVBDA_0201300	12.5965
PVBDA_0201310	14.5497
PVBDA_0201320	65.2953
PVBDA_0201330	72.7251
PVBDA_0201340	19.6258
PVBDA_0201350	257.41
PVBDA_0201360	39.5749
PVBDA_0201370	56.8957
PVBDA_0201380	453.782
PVBDA_0201390	219.644
PVBDA_0201400	43.3282
PVBDA_0201410	26.3444
PVBDA_0201420	77.9293
PVBDA_0201430	24.5356
PVBDA_0201440	35.5536
PVBDA_0201450	124.063
PVBDA_0201460	27.1851
PVBDA_0201470	103.156
PVBDA_0201480	5.17022
PVBDA_0201490	86.0071
PVBDA_0201500	54.8991
PVBDA_0201510	94.1832
PVBDA_0201520	117.354
PVBDA_0201530	264.626
PVBDA_0201560	88.6138
PVBDA_0201570	113.532
PVBDA_0201580	717.636
PVBDA_0201590	240.473
PVBDA_0201600	101.54
PVBDA_0201610	35.3799
PVBDA_0201620	77.1389
PVBDA_0201630	2.93897
PVBDA_0201640	0.341142
PVBDA_0201650	4.49417
PVBDA_0201660	0
PVBDA_0201670	41.514
PVBDA_0201680	1.37433e-05
PVBDA_0201690	17.4301
PVBDA_0201700	1.71473
PVBDA_0201710	4.43659
PVBDA_0201720	4.51265
PVBDA_0201730	0.921022
PVBDA_0201740	0.183895
PVBDA_0201750	3.82627
PVBDA_0201760	103.625
PVBDA_0201770	3.0137
PVBDA_0201780	4.768
PVBDA_0201790	5.556
PVBDA_0201810	14.538
PVBDA_0201820	5.73424
PVBDA_0201830	9.78339
PVBDA_0201840	2.73143
PVBDA_0300010	0.519713
PVBDA_0300020	0.120208
PVBDA_0300030	1.14909
PVBDA_0300040	7.07384
PVBDA_0300045	8.47981
PVBDA_0300050	6.14835
PVBDA_0300055	2.37338
PVBDA_0300060	5.20361
PVBDA_0300070	1.829
PVBDA_0300080	1.67577
PVBDA_0300090	3.16371
PVBDA_0300100	0.45342
PVBDA_0300110	5.86484
PVBDA_0300120	6.43469
PVBDA_0300130	4.73276
PVBDA_0300140	0.136016
PVBDA_0300150	0.462421
PVBDA_0300160	9.27718
PVBDA_0300170	0
PVBDA_0300190	198.002
PVBDA_0300200	6.58542
PVBDA_0300210	0
PVBDA_0300220	0
PVBDA_0300230	511.035
PVBDA_0300240	502.367
PVBDA_0300250	10.0749
PVBDA_0300260	359.334
PVBDA_0300270	60.4562
PVBDA_0300280	41.8186
PVBDA_0300290	35.1414
PVBDA_0300300	90.4513
PVBDA_0300310	1597.1
PVBDA_0300320	53.5617
PVBDA_0300330	1827.86
PVBDA_0300340	23.7439
PVBDA_0300350	151.036
PVBDA_0300360	539.137
PVBDA_0300370	27.1489
PVBDA_0300380	12.4436
PVBDA_0300390	208.141
PVBDA_0300400	450.59
PVBDA_0300410	45.0218
PVBDA_0300420	50.5493
PVBDA_0300430	58.7192
PVBDA_0300440	17.2932
PVBDA_0300450	560.567
PVBDA_0300460	10.5065
PVBDA_0300470	19.6576
PVBDA_0300480	13.7525
PVBDA_0300490	22.7846
PVBDA_0300500	8.94222
PVBDA_0300510	21.6643
PVBDA_0300520	344.524
PVBDA_0300530	36.7666
PVBDA_0300540	162.572
PVBDA_0300550	116.112
PVBDA_0300560	552.222
PVBDA_0300570	56.0373
PVBDA_0300580	51.6984
PVBDA_0300590	37.7322
PVBDA_0300600	4.61992
PVBDA_0300610	20.2927
PVBDA_0300620	77.1926
PVBDA_0300630	18.6276
PVBDA_0300640	164.823
PVBDA_0300650	25.6843
PVBDA_0300660	20.5594
PVBDA_0300670	0.39436
PVBDA_0300680	43.7483
PVBDA_0300690	214.542
PVBDA_0300700	181.762
PVBDA_0300710	70.1689
PVBDA_0300720	196.791
PVBDA_0300730	40.5771
PVBDA_0300740	5.13268
PVBDA_0300750	2.1138
PVBDA_0300760	60.5635
PVBDA_0300770	74.6609
PVBDA_0300780	164.35
PVBDA_0300790	66.384
PVBDA_0300800	19.7167
PVBDA_0300810	4.86443
PVBDA_0300820	99.8283
PVBDA_0300830	90.9258
PVBDA_0300840	56.7302
PVBDA_0300850	71.1499
PVBDA_0300860	2.23644
PVBDA_0300870	9.45235
PVBDA_0300880	385.922
PVBDA_0300890	1344.62
PVBDA_0300900	6401.63
PVBDA_0300910	59.7914
PVBDA_0300920	25.8245
PVBDA_0300930	409.08
PVBDA_0300940	8.26208
PVBDA_0300950	25.8107
PVBDA_0300970	61.4595
PVBDA_0300980	0.413235
PVBDA_0300990	434.966
PVBDA_0301000	4.91681
PVBDA_0301010	92.0422
PVBDA_0301020	48.7121
PVBDA_0301030	0
PVBDA_0301040	36.6353
PVBDA_0301050	39.8571
PVBDA_0301060	65.538
PVBDA_0301070	324.521
PVBDA_0301080	96.5485
PVBDA_0301090	31.9186
PVBDA_0301100	17.4059
PVBDA_0301110	101.673
PVBDA_0301120	83.6388
PVBDA_0301130	16.9058
PVBDA_0301140	19.0715
PVBDA_0301150	41.4321
PVBDA_0301160	24.015
PVBDA_0301170	17.9426
PVBDA_0301180	95.5348
PVBDA_0301190	26.0593
PVBDA_0301200	169.441
PVBDA_0301210	165.271
PVBDA_0301220	81.625
PVBDA_0301230	48.2441
PVBDA_0301240	23.0934
PVBDA_0301250	7.49332
PVBDA_0301260	104.994
PVBDA_0301270	64.9567
PVBDA_0301280	44.3322
PVBDA_0301290	387.903
PVBDA_0301300	265.579
PVBDA_0301310	254.595
PVBDA_0301320	118.959
PVBDA_0301330	3.79117
PVBDA_0301340	12.8012
PVBDA_0301350	75.7135
PVBDA_0301360	141.36
PVBDA_0301370	20.0587
PVBDA_0301380	140.413
PVBDA_0301390	125.053
PVBDA_0301400	173.281
PVBDA_0301410	51.7933
PVBDA_0301420	37.8571
PVBDA_0301430	85.1533
PVBDA_0301440	92.521
PVBDA_0301450	49.4615
PVBDA_0301460	20.2841
PVBDA_0301470	189.363
PVBDA_0301480	6.02835
PVBDA_0301490	66.153
PVBDA_0301500	12.6859
PVBDA_0301510	29.5491
PVBDA_0301520	1.29337
PVBDA_0301530	33.2485
PVBDA_0301540	81.8154
PVBDA_0301550	4.11292
PVBDA_0301560	7.15151
PVBDA_0301570	6.87881
PVBDA_0301580	253.177
PVBDA_0301590	5.61717
PVBDA_0301600	41.5135
PVBDA_0301610	137.303
PVBDA_0301620	148.58
PVBDA_0301630	19.4669
PVBDA_0301640	163.887
PVBDA_0301650	3746
PVBDA_0301660	31.7743
PVBDA_0301670	141.984
PVBDA_0301680	187.08
PVBDA_0301690	15.5771
PVBDA_0301700	18.3011
PVBDA_0301710	41.4608
PVBDA_0301720	352.477
PVBDA_0301730	54.6152
PVBDA_0301740	207.292
PVBDA_0301750	119.496
PVBDA_0301770	33.9191
PVBDA_0301780	1912.94
PVBDA_0301790	63.1212
PVBDA_0301800	73.6539
PVBDA_0301810	577.118
PVBDA_0301820	516.087
PVBDA_0301830	83.1206
PVBDA_0301840	8.21918
PVBDA_0301850	1.04399
PVBDA_0301860	1.40432
PVBDA_0301870	0.55848
PVBDA_0301880	167.232
PVBDA_0301890	33.2124
PVBDA_0301900	283.318
PVBDA_0301910	23.459
PVBDA_0301920	70.802
PVBDA_0301930	0
PVBDA_0301940	52.6616
PVBDA_0301950	67.0635
PVBDA_0301960	0
PVBDA_0400010	75.5809
PVBDA_0400020	0
PVBDA_0400030	0
PVBDA_0400035	0
PVBDA_0400040	0.285162
PVBDA_0400050	0.134969
PVBDA_0400060	1.05939
PVBDA_0400070	20.3594
PVBDA_0400080	6.10326
PVBDA_0400090	2.295
PVBDA_0400110	0
PVBDA_0400120	0
PVBDA_0400140	0
PVBDA_0400150	0
PVBDA_0400160	3.39277
PVBDA_0400170	0
PVBDA_0400180	2.18548
PVBDA_0400190	0.323779
PVBDA_0400200	0
PVBDA_0400205	20.6739
PVBDA_0400207	0
PVBDA_0400210	0.0645146
PVBDA_0400220	133.08
PVBDA_0400230	49.821
PVBDA_0400240	1.9325
PVBDA_0400250	90.4269
PVBDA_0400260	7.33411
PVBDA_0400270	181.123
PVBDA_0400280	23.0239
PVBDA_0400290	134.967
PVBDA_0400300	249.426
PVBDA_0400310	33.1618
PVBDA_0400320	69.5295
PVBDA_0400330	46.188
PVBDA_0400340	122.357
PVBDA_0400350	39.7854
PVBDA_0400360	33.8415
PVBDA_0400370	130.746
PVBDA_0400380	173.15
PVBDA_0400390	13.749
PVBDA_0400400	23.4549
PVBDA_0400410	22.7934
PVBDA_0400420	107.302
PVBDA_0400430	16.7788
PVBDA_0400440	859.634
PVBDA_0400450	1.11296
PVBDA_0400460	678.145
PVBDA_0400470	82.0499
PVBDA_0400480	12.5383
PVBDA_0400490	3205.2
PVBDA_0400500	148.213
PVBDA_0400510	1.3346
PVBDA_0400520	6.18625
PVBDA_0400530	26.9453
PVBDA_0400540	48.2204
PVBDA_0400550	71.0386
PVBDA_0400560	127.097
PVBDA_0400570	407.343
PVBDA_0400580	176.836
PVBDA_0400590	97.2151
PVBDA_0400600	61.3043
PVBDA_0400610	1182.29
PVBDA_0400620	30.3131
PVBDA_0400630	317.08
PVBDA_0400640	79.6401
PVBDA_0400650	113.656
PVBDA_0400660	2640.83
PVBDA_0400670	144.664
PVBDA_0400680	120.317
PVBDA_0400690	278.441
PVBDA_0400700	170.764
PVBDA_0400710	343.398
PVBDA_0400720	2268.86
PVBDA_0400730	2284.91
PVBDA_0400740	2664.73
PVBDA_0400750	28.406
PVBDA_0400760	42.932
PVBDA_0400770	103.267
PVBDA_0400780	35.4963
PVBDA_0400790	77.646
PVBDA_0400800	25.7131
PVBDA_0400810	4.00963
PVBDA_0400820	62.8103
PVBDA_0400830	9.25827
PVBDA_0400840	277.009
PVBDA_0400850	51.4988
PVBDA_0400860	260.131
PVBDA_0400870	123.732
PVBDA_0400880	15.1307
PVBDA_0400890	211.126
PVBDA_0400900	44.3216
PVBDA_0400910	59.296
PVBDA_0400920	104.117
PVBDA_0400930	29.5385
PVBDA_0400940	20.1523
PVBDA_0400950	195.21
PVBDA_0400960	5448.09
PVBDA_0400970	180.212
PVBDA_0400980	70.6178
PVBDA_0400990	11.8429
PVBDA_0401000	58.0231
PVBDA_0401010	2.71978
PVBDA_0401020	71.5084
PVBDA_0401030	38.4269
PVBDA_0401040	23.1135
PVBDA_0401050	148.364
PVBDA_0401060	45.2951
PVBDA_0401070	294.193
PVBDA_0401080	44.6294
PVBDA_0401090	332.601
PVBDA_0401100	56.0203
PVBDA_0401110	11.0069
PVBDA_0401120	645.54
PVBDA_0401130	37.8513
PVBDA_0401140	1024.58
PVBDA_0401150	25.3983
PVBDA_0401160	237.05
PVBDA_0401170	157.215
PVBDA_0401180	3.24031
PVBDA_0401190	261.608
PVBDA_0401200	48.156
PVBDA_0401210	8.723
PVBDA_0401220	170.513
PVBDA_0401230	58.2456
PVBDA_0401240	96.403
PVBDA_0401270	3145
PVBDA_0401280	27.289
PVBDA_0401290	36.8993
PVBDA_0401300	85.5874
PVBDA_0401310	7.32207
PVBDA_0401320	40.5227
PVBDA_0401330	40.9881
PVBDA_0401340	11.1783
PVBDA_0401350	125.042
PVBDA_0401360	161.178
PVBDA_0401370	36.2132
PVBDA_0401380	7.82131
PVBDA_0401390	372.582
PVBDA_0401400	263.216
PVBDA_0401410	27.4047
PVBDA_0401420	16.1871
PVBDA_0401430	7.33719
PVBDA_0401440	110.511
PVBDA_0401450	98.0269
PVBDA_0401460	89.0303
PVBDA_0401470	2.08017
PVBDA_0401480	3.50565
PVBDA_0401490	21.4392
PVBDA_0401500	227.703
PVBDA_0401510	188.199
PVBDA_0401520	13.2343
PVBDA_0401530	7.97866
PVBDA_0401540	84.4193
PVBDA_0401550	31.1742
PVBDA_0401560	57.5449
PVBDA_0401570	5.9418
PVBDA_0401580	48.392
PVBDA_0401590	119.911
PVBDA_0401600	4.256
PVBDA_0401610	5.58373
PVBDA_0401620	16.5804
PVBDA_0401630	32.0409
PVBDA_0401640	334.538
PVBDA_0401660	19.2127
PVBDA_0401670	20.4367
PVBDA_0401680	255.756
PVBDA_0401690	424.387
PVBDA_0401700	2751.28
PVBDA_0401710	72.1408
PVBDA_0401720	131.255
PVBDA_0401730	24.7362
PVBDA_0401740	109.894
PVBDA_0401750	7.92172
PVBDA_0401760	47.6172
PVBDA_0401770	21.9186
PVBDA_0401780	41.7256
PVBDA_0401790	108.845
PVBDA_0401800	45.8561
PVBDA_0401810	109.966
PVBDA_0401820	10.5857
PVBDA_0401830	11.9107
PVBDA_0401840	2252.95
PVBDA_0401850	19.5436
PVBDA_0401860	40.1864
PVBDA_0401870	37.6562
PVBDA_0401880	51.7457
PVBDA_0401890	28.2427
PVBDA_0401900	182.978
PVBDA_0401910	307.088
PVBDA_0401920	79.8984
PVBDA_0401930	113.488
PVBDA_0401940	93.2189
PVBDA_0401950	2.17938
PVBDA_0401960	1.50328
PVBDA_0401970	1039.38
PVBDA_0401980	148.721
PVBDA_0401990	144.209
PVBDA_0402000	3384.87
PVBDA_0402010	82.4562
PVBDA_0402020	68.4393
PVBDA_0402030	64.7217
PVBDA_0402040	45.5265
PVBDA_0402050	154.583
PVBDA_0402060	46.6346
PVBDA_0402070	966.786
PVBDA_0402080	196.557
PVBDA_0402090	7.7992
PVBDA_0402100	14.5769
PVBDA_0402110	24.5249
PVBDA_0402120	23.1225
PVBDA_0402130	1.69373
PVBDA_0402140	0.196311
PVBDA_0402150	2.97122
PVBDA_0402160	97.5825
PVBDA_0402180	71.9862
PVBDA_0402190	17.767
PVBDA_0402200	0.251842
PVBDA_0402210	134.018
PVBDA_0402220	18.8163
PVBDA_0402230	0.208367
PVBDA_0402240	8.48846
PVBDA_0402250	79.4511
PVBDA_0402260	24.2689
PVBDA_0402270	0.960313
PVBDA_0500010	1.56439
PVBDA_0500020	4.37426
PVBDA_0500030	5.89755
PVBDA_0500040	0.604388
PVBDA_0500050	106.516
PVBDA_0500055	30.1075
PVBDA_0500060	0
PVBDA_0500070	27.7029
PVBDA_0500080	6.54855
PVBDA_0500090	0.138869
PVBDA_0500100	5.55898
PVBDA_0500110	16.5789
PVBDA_0500120	31.2942
PVBDA_0500130	61.7148
PVBDA_0500140	0.024693
PVBDA_0500150	0.909412
PVBDA_0500160	4.64514
PVBDA_0500170	519.85
PVBDA_0500180	6.31886
PVBDA_0500190	51.0364
PVBDA_0500200	22.3959
PVBDA_0500210	41.0089
PVBDA_0500220	72.1531
PVBDA_0500230	139.395
PVBDA_0500240	257.007
PVBDA_0500250	70.0474
PVBDA_0500260	111.461
PVBDA_0500270	14.1661
PVBDA_0500280	200.463
PVBDA_0500290	22.8283
PVBDA_0500300	4.71432
PVBDA_0500310	88.8556
PVBDA_0500320	74.1052
PVBDA_0500330	327.18
PVBDA_0500340	349.043
PVBDA_0500350	10.4644
PVBDA_0500360	100.248
PVBDA_0500370	12.2166
PVBDA_0500380	22.5668
PVBDA_0500390	294.784
PVBDA_0500400	94.9277
PVBDA_0500410	70.3797
PVBDA_0500420	205.95
PVBDA_0500430	12564.8
PVBDA_0500440	56.4508
PVBDA_0500450	52.033
PVBDA_0500460	38.28
PVBDA_0500470	18.1006
PVBDA_0500480	42.9789
PVBDA_0500490	354.178
PVBDA_0500500	223.03
PVBDA_0500510	423.966
PVBDA_0500520	21.9423
PVBDA_0500530	53.1482
PVBDA_0500540	13.0217
PVBDA_0500550	4.93408
PVBDA_0500560	10.9958
PVBDA_0500570	27.9433
PVBDA_0500580	2.72642
PVBDA_0500590	102.02
PVBDA_0500600	19.6501
PVBDA_0500610	180.816
PVBDA_0500620	32.4768
PVBDA_0500630	70.4283
PVBDA_0500640	58.5659
PVBDA_0500650	189.424
PVBDA_0500660	56.8267
PVBDA_0500670	149.577
PVBDA_0500680	368.367
PVBDA_0500690	19.3937
PVBDA_0500700	72.512
PVBDA_0500710	52.577
PVBDA_0500720	21.4489
PVBDA_0500730	357.93
PVBDA_0500740	21.75
PVBDA_0500750	55.5353
PVBDA_0500760	71.5572
PVBDA_0500770	39.0011
PVBDA_0500780	490.14
PVBDA_0500790	26.9382
PVBDA_0500800	17.3505
PVBDA_0500810	109.522
PVBDA_0500820	290.522
PVBDA_0500830	72.3841
PVBDA_0500840	7.66252
PVBDA_0500850	101.241
PVBDA_0500860	19.168
PVBDA_0500870	0
PVBDA_0500880	2109.31
PVBDA_0500890	502.187
PVBDA_0500900	19.752
PVBDA_0500910	67.228
PVBDA_0500920	36.1025
PVBDA_0500930	97.2333
PVBDA_0500940	32.2688
PVBDA_0500950	25.2166
PVBDA_0500960	48.6636
PVBDA_0500970	27.2196
PVBDA_0500980	352.119
PVBDA_0500990	30.7752
PVBDA_0501000	773.661
PVBDA_0501010	36.943
PVBDA_0501020	16.9776
PVBDA_0501030	42.6742
PVBDA_0501040	4.85846
PVBDA_0501050	5.73448
PVBDA_0501060	79.7872
PVBDA_0501070	225.985
PVBDA_0501080	265.048
PVBDA_0501090	25.8217
PVBDA_0501100	1127.68
PVBDA_0501110	363.336
PVBDA_0501120	34.5614
PVBDA_0501130	3.7252
PVBDA_0501140	15.2504
PVBDA_0501150	7.24129
PVBDA_0501160	105.183
PVBDA_0501170	1508.91
PVBDA_0501180	27.4755
PVBDA_0501190	1.03806
PVBDA_0501200	215.041
PVBDA_0501210	33.2415
PVBDA_0501220	982.667
PVBDA_0501230	241.259
PVBDA_0501240	19.9145
PVBDA_0501250	76.0753
PVBDA_0501260	1589.25
PVBDA_0501270	100.944
PVBDA_0501280	12.9505
PVBDA_0501290	24.4809
PVBDA_0501300	133.401
PVBDA_0501310	32.3252
PVBDA_0501320	57.1612
PVBDA_0501330	109.664
PVBDA_0501340	83.3471
PVBDA_0501350	606.096
PVBDA_0501360	27.65
PVBDA_0501370	6.02086
PVBDA_0501380	13.9821
PVBDA_0501390	16.8001
PVBDA_0501400	37.9707
PVBDA_0501410	36.2198
PVBDA_0501420	2677.02
PVBDA_0501430	1.52254
PVBDA_0501440	40.2799
PVBDA_0501450	117.338
PVBDA_0501460	276.563
PVBDA_0501470	47.1757
PVBDA_0501480	38.5334
PVBDA_0501490	147.609
PVBDA_0501500	6.48666
PVBDA_0501510	49.1857
PVBDA_0501520	20.4375
PVBDA_0501530	6.55707
PVBDA_0501540	29.6664
PVBDA_0501550	12599.4
PVBDA_0501560	8086.55
PVBDA_0501570	37.4255
PVBDA_0501580	8.73139
PVBDA_0501590	27.1057
PVBDA_0501600	61.3398
PVBDA_0501610	275.389
PVBDA_0501620	42.0777
PVBDA_0501630	0.514971
PVBDA_0501640	32.9392
PVBDA_0501650	120.705
PVBDA_0501660	261.252
PVBDA_0501670	12.8309
PVBDA_0501680	123.916
PVBDA_0501690	284.184
PVBDA_0501700	1.17731
PVBDA_0501710	83.3015
PVBDA_0501720	69.1306
PVBDA_0501730	5.06673
PVBDA_0501740	43.049
PVBDA_0501750	220.522
PVBDA_0501760	541.152
PVBDA_0501770	126.366
PVBDA_0501780	187.507
PVBDA_0501790	80.3489
PVBDA_0501800	73.169
PVBDA_0501810	170.496
PVBDA_0501820	324.624
PVBDA_0501830	211.702
PVBDA_0501840	45.4855
PVBDA_0501850	65.1859
PVBDA_0501860	85.9846
PVBDA_0501870	9.71361
PVBDA_0501880	41.878
PVBDA_0501890	35.9571
PVBDA_0501900	31.7549
PVBDA_0501910	249.112
PVBDA_0501920	65.863
PVBDA_0501930	163.25
PVBDA_0501940	17.208
PVBDA_0501950	0.950568
PVBDA_0501960	2.8069
PVBDA_0501970	193.473
PVBDA_0501980	95.298
PVBDA_0501990	34.3001
PVBDA_0502000	56.134
PVBDA_0502010	13.5759
PVBDA_0502020	28.2847
PVBDA_0502030	66.1134
PVBDA_0502040	48.4148
PVBDA_0502050	219.922
PVBDA_0502060	35.0365
PVBDA_0502070	12.4857
PVBDA_0502080	594.635
PVBDA_0502090	11.2758
PVBDA_0502100	49.3512
PVBDA_0502110	62.1633
PVBDA_0502120	265.397
PVBDA_0502130	20.8154
PVBDA_0502150	53.906
PVBDA_0502160	2818.99
PVBDA_0502170	28.739
PVBDA_0502180	37.5922
PVBDA_0502200	34.1916
PVBDA_0502210	54.1537
PVBDA_0502220	2.07462
PVBDA_0502230	29.5875
PVBDA_0502240	32.2733
PVBDA_0502250	23.6705
PVBDA_0502260	25.1821
PVBDA_0502270	32.9612
PVBDA_0502280	10.1043
PVBDA_0502290	47.5058
PVBDA_0502300	1237.8
PVBDA_0502310	30.0597
PVBDA_0502320	55.7132
PVBDA_0502330	66.5041
PVBDA_0502340	2287.88
PVBDA_0502350	2949.27
PVBDA_0502360	246.789
PVBDA_0502370	19.4603
PVBDA_0502380	106.787
PVBDA_0502390	28.7498
PVBDA_0502400	98.2044
PVBDA_0502410	154.612
PVBDA_0502420	25.5783
PVBDA_0502430	110.75
PVBDA_0502440	24.5977
PVBDA_0502450	994.9
PVBDA_0502460	18.5088
PVBDA_0502470	90.2769
PVBDA_0502480	1450.91
PVBDA_0502490	627.129
PVBDA_0502500	239.067
PVBDA_0502510	35.2587
PVBDA_0502520	98.5322
PVBDA_0502530	385.051
PVBDA_0502540	10689.7
PVBDA_0502550	302.472
PVBDA_0502560	4.44119
PVBDA_0502570	60.0325
PVBDA_0502575	30.9313
PVBDA_0502580	6.63789
PVBDA_0502590	0
PVBDA_0502600	159.122
PVBDA_0502610	0
PVBDA_0502620	33.1356
PVBDA_0502630	0.0550683
PVBDA_0502640	2.20359
PVBDA_0502650	69.8561
PVBDA_0502660	839.133
PVBDA_0502670	4.89317
PVBDA_0502680	0
PVBDA_0600010	0.831992
PVBDA_0600040	69.6267
PVBDA_0600050	52.9939
PVBDA_0600060	0.00088194
PVBDA_0600080	177.78
PVBDA_0600090	41.0384
PVBDA_0600100	80.5017
PVBDA_0600110	0
PVBDA_0600120	26.2917
PVBDA_0600130	28.4063
PVBDA_0600140	11.8551
PVBDA_0600150	347.459
PVBDA_0600160	7.25277
PVBDA_0600170	106.421
PVBDA_0600180	16.0585
PVBDA_0600190	148.174
PVBDA_0600200	63.2873
PVBDA_0600210	151.349
PVBDA_0600220	981.698
PVBDA_0600230	115.835
PVBDA_0600240	162.165
PVBDA_0600250	77.1063
PVBDA_0600260	42.088
PVBDA_0600270	35.3019
PVBDA_0600280	26.4983
PVBDA_0600290	80.2355
PVBDA_0600300	879.977
PVBDA_0600310	1708.17
PVBDA_0600320	26.4937
PVBDA_0600330	281.566
PVBDA_0600340	15.0092
PVBDA_0600350	2933.87
PVBDA_0600360	442.385
PVBDA_0600370	20.374
PVBDA_0600380	16.907
PVBDA_0600390	189.735
PVBDA_0600400	69.5467
PVBDA_0600410	81.4153
PVBDA_0600420	23.8011
PVBDA_0600430	10.3055
PVBDA_0600440	30.9384
PVBDA_0600450	23.2205
PVBDA_0600460	81.885
PVBDA_0600470	2081.16
PVBDA_0600480	6.60725
PVBDA_0600490	320.389
PVBDA_0600500	32.4601
PVBDA_0600510	43.9206
PVBDA_0600520	308.824
PVBDA_0600530	44.7185
PVBDA_0600540	6.69416
PVBDA_0600550	113.047
PVBDA_0600560	63.6563
PVBDA_0600570	210.109
PVBDA_0600580	13.0715
PVBDA_0600590	29.8898
PVBDA_0600600	207.511
PVBDA_0600610	79.3414
PVBDA_0600620	866.015
PVBDA_0600630	8.67488
PVBDA_0600640	57.6855
PVBDA_0600650	24.5628
PVBDA_0600660	938.79
PVBDA_0600670	16.079
PVBDA_0600680	11.3564
PVBDA_0600690	30.1681
PVBDA_0600700	13.2991
PVBDA_0600710	0.52715
PVBDA_0600720	294.914
PVBDA_0600730	19.5747
PVBDA_0600740	2.67338
PVBDA_0600750	125.114
PVBDA_0600760	6.24963
PVBDA_0600770	40.8907
PVBDA_0600780	101.66
PVBDA_0600790	131.428
PVBDA_0600800	456.31
PVBDA_0600810	65.2133
PVBDA_0600820	72.1963
PVBDA_0600830	8.55559
PVBDA_0600840	3.87903
PVBDA_0600850	56.7994
PVBDA_0600860	92.8491
PVBDA_0600870	15.7394
PVBDA_0600880	28.6361
PVBDA_0600890	41.3441
PVBDA_0600900	191.22
PVBDA_0600910	32.0304
PVBDA_0600920	3.84664
PVBDA_0600930	14.6263
PVBDA_0600940	13.8574
PVBDA_0600950	44.9786
PVBDA_0600960	23.0268
PVBDA_0600970	5.2539
PVBDA_0600980	105.992
PVBDA_0600990	2.60278
PVBDA_0601000	9.8799
PVBDA_0601010	17.7192
PVBDA_0601020	328.384
PVBDA_0601030	29.6095
PVBDA_0601040	119.435
PVBDA_0601050	178.929
PVBDA_0601060	82.3654
PVBDA_0601070	392.361
PVBDA_0601080	30.4425
PVBDA_0601090	13.6342
PVBDA_0601100	196.215
PVBDA_0601110	431.869
PVBDA_0601120	38.3576
PVBDA_0601130	109.124
PVBDA_0601140	4.87497
PVBDA_0601150	109.279
PVBDA_0601160	18.0262
PVBDA_0601170	28.5304
PVBDA_0601180	542.242
PVBDA_0601190	121.848
PVBDA_0601200	96.2275
PVBDA_0601210	15.2915
PVBDA_0601220	10.0608
PVBDA_0601230	17.0452
PVBDA_0601240	42.7631
PVBDA_0601250	65.4884
PVBDA_0601260	519.424
PVBDA_0601270	49.4254
PVBDA_0601280	8.65857
PVBDA_0601290	15.851
PVBDA_0601300	11.6518
PVBDA_0601330	98.013
PVBDA_0601340	12.6812
PVBDA_0601350	6.66931
PVBDA_0601360	46.284
PVBDA_0601370	61.1882
PVBDA_0601380	37.1804
PVBDA_0601390	22.9589
PVBDA_0601400	12.5651
PVBDA_0601410	675.793
PVBDA_0601420	168.523
PVBDA_0601430	24.2998
PVBDA_0601440	421.311
PVBDA_0601450	209.234
PVBDA_0601460	25.1773
PVBDA_0601470	48.5028
PVBDA_0601480	8.87337
PVBDA_0601490	312.986
PVBDA_0601500	74.8234
PVBDA_0601510	91.2991
PVBDA_0601520	45.4731
PVBDA_0601530	93.2125
PVBDA_0601540	57.8508
PVBDA_0601550	23.3102
PVBDA_0601560	90.786
PVBDA_0601570	114.685
PVBDA_0601580	116.032
PVBDA_0601590	7.96436
PVBDA_0601600	36.0636
PVBDA_0601610	4.06177
PVBDA_0601620	53.9531
PVBDA_0601630	0.0747565
PVBDA_0601640	75.9504
PVBDA_0601650	364.885
PVBDA_0601660	3.19232
PVBDA_0601670	9.83698
PVBDA_0601680	2.9712
PVBDA_0601690	112.64
PVBDA_0601700	240.313
PVBDA_0601710	116.135
PVBDA_0601720	44.9379
PVBDA_0601730	50.8049
PVBDA_0601740	34.4893
PVBDA_0601750	2301.93
PVBDA_0601760	2612.44
PVBDA_0601770	129.572
PVBDA_0601780	23.1693
PVBDA_0601790	105.515
PVBDA_0601800	44.0004
PVBDA_0601810	119.331
PVBDA_0601820	25.4278
PVBDA_0601830	98.5362
PVBDA_0601840	162.705
PVBDA_0601850	309.823
PVBDA_0601860	746.173
PVBDA_0601870	72.0924
PVBDA_0601880	247.588
PVBDA_0601890	11.8345
PVBDA_0601900	282.625
PVBDA_0601910	27.9237
PVBDA_0601920	25.3555
PVBDA_0601930	253.001
PVBDA_0601940	21.1499
PVBDA_0601950	3348.35
PVBDA_0601960	67.9839
PVBDA_0601970	403.473
PVBDA_0601980	865.763
PVBDA_0601990	44.5931
PVBDA_0602000	12.3232
PVBDA_0602010	73.1177
PVBDA_0602020	89.931
PVBDA_0602030	251.45
PVBDA_0602040	92.1145
PVBDA_0602050	78.5098
PVBDA_0602060	414.114
PVBDA_0602070	302.249
PVBDA_0602080	280.582
PVBDA_0602090	25.5997
PVBDA_0602100	15.0516
PVBDA_0602110	42.9381
PVBDA_0602120	8.28856
PVBDA_0602130	34.495
PVBDA_0602140	22.8167
PVBDA_0602150	40.9472
PVBDA_0602160	37.342
PVBDA_0602170	111.26
PVBDA_0602180	19.4708
PVBDA_0602190	69.4371
PVBDA_0602200	22.2519
PVBDA_0602210	36.5555
PVBDA_0602220	148.645
PVBDA_0602230	50.4646
PVBDA_0602240	19.6905
PVBDA_0602250	166.533
PVBDA_0602260	16.0968
PVBDA_0602270	121.974
PVBDA_0602280	18.607
PVBDA_0602290	12.5851
PVBDA_0602300	322.913
PVBDA_0602310	39.0487
PVBDA_0602320	163.316
PVBDA_0602360	110.775
PVBDA_0602370	5308.21
PVBDA_0602380	179.094
PVBDA_0602390	370.238
PVBDA_0602400	476.565
PVBDA_0602410	426.25
PVBDA_0602420	174.789
PVBDA_0602430	92.4829
PVBDA_0602440	134.677
PVBDA_0602450	0.981908
PVBDA_0602460	1.0426
PVBDA_0602470	5.28797
PVBDA_0602490	105.888
PVBDA_0602500	2.51468
PVBDA_0602510	0.132286
PVBDA_0602520	7.94754
PVBDA_0602530	1.3378
PVBDA_0602540	22.8793
PVBDA_0602550	70.0568
PVBDA_0602560	12.2407
PVBDA_0602570	0.233268
PVBDA_0700010	3.88509
PVBDA_0700020	0
PVBDA_0700030	983.23
PVBDA_0700040	65.5746
PVBDA_0700050	170.492
PVBDA_0700070	1545.39
PVBDA_0700080	963.224
PVBDA_0700090	69.4919
PVBDA_0700100	124.162
PVBDA_0700110	174.03
PVBDA_0700140	255.18
PVBDA_0700150	71.8149
PVBDA_0700160	178.156
PVBDA_0700170	1806.14
PVBDA_0700180	0.73727
PVBDA_0700190	4.73617
PVBDA_0700200	242.852
PVBDA_0700210	63.4662
PVBDA_0700220	326.689
PVBDA_0700230	24.6816
PVBDA_0700240	88.3266
PVBDA_0700250	10.1687
PVBDA_0700260	49.2773
PVBDA_0700270	16.6142
PVBDA_0700280	28.1722
PVBDA_0700290	13.0993
PVBDA_0700300	68.7893
PVBDA_0700310	18.7858
PVBDA_0700320	5.66022
PVBDA_0700330	545.287
PVBDA_0700340	1970.63
PVBDA_0700350	44.8405
PVBDA_0700360	1.51552
PVBDA_0700370	43.9076
PVBDA_0700380	72.3862
PVBDA_0700390	89.8551
PVBDA_0700400	52.7438
PVBDA_0700410	431.96
PVBDA_0700420	122.324
PVBDA_0700430	17.5386
PVBDA_0700440	146.286
PVBDA_0700450	76.7234
PVBDA_0700460	2126.7
PVBDA_0700470	75.0192
PVBDA_0700480	75.3178
PVBDA_0700490	106.757
PVBDA_0700500	40.2736
PVBDA_0700510	114.574
PVBDA_0700520	34.0523
PVBDA_0700530	33.4537
PVBDA_0700540	101.184
PVBDA_0700550	975.335
PVBDA_0700560	847.418
PVBDA_0700570	58.7851
PVBDA_0700580	291.681
PVBDA_0700590	217.497
PVBDA_0700600	120.305
PVBDA_0700610	50.587
PVBDA_0700620	29.9431
PVBDA_0700630	114.274
PVBDA_0700640	26.5184
PVBDA_0700650	96.5544
PVBDA_0700660	77.199
PVBDA_0700670	109.343
PVBDA_0700680	36.8756
PVBDA_0700690	16.9904
PVBDA_0700700	7.99958
PVBDA_0700710	42.9955
PVBDA_0700720	22.8502
PVBDA_0700730	0.631828
PVBDA_0700740	134.411
PVBDA_0700750	165.808
PVBDA_0700760	470.334
PVBDA_0700770	6.2724
PVBDA_0700780	1292.01
PVBDA_0700790	82.5742
PVBDA_0700800	280.992
PVBDA_0700810	122.973
PVBDA_0700820	30.7458
PVBDA_0700830	110.008
PVBDA_0700840	43.0508
PVBDA_0700850	0.560977
PVBDA_0700860	202.213
PVBDA_0700870	42.0883
PVBDA_0700880	18.6266
PVBDA_0700890	412.882
PVBDA_0700900	6.11031
PVBDA_0700910	17.5986
PVBDA_0700920	34.5644
PVBDA_0700930	49.7724
PVBDA_0700940	151.568
PVBDA_0700950	1348.06
PVBDA_0700960	1863.94
PVBDA_0700970	17.0867
PVBDA_0700980	20.9278
PVBDA_0700990	1445.51
PVBDA_0701000	52.3294
PVBDA_0701010	192.083
PVBDA_0701020	30.3641
PVBDA_0701030	40.9179
PVBDA_0701040	63.2662
PVBDA_0701050	46.9134
PVBDA_0701060	57.6333
PVBDA_0701070	11.0278
PVBDA_0701080	21.7203
PVBDA_0701090	21.4521
PVBDA_0701100	104.621
PVBDA_0701110	46.9135
PVBDA_0701120	59.4117
PVBDA_0701130	37.377
PVBDA_0701140	582.375
PVBDA_0701150	13.7278
PVBDA_0701160	14.2902
PVBDA_0701170	430.71
PVBDA_0701180	22.636
PVBDA_0701190	0.604908
PVBDA_0701200	3.59588
PVBDA_0701210	1.20264
PVBDA_0701220	26.7616
PVBDA_0701230	180.726
PVBDA_0701240	2871.34
PVBDA_0701250	63.8285
PVBDA_0701260	140.408
PVBDA_0701270	1133.51
PVBDA_0701280	284.056
PVBDA_0701290	216.717
PVBDA_0701300	7.10386
PVBDA_0701310	2631.59
PVBDA_0701320	27.4772
PVBDA_0701330	91.1052
PVBDA_0701340	5136.55
PVBDA_0701350	200.507
PVBDA_0701360	71.0276
PVBDA_0701370	38.0664
PVBDA_0701380	796.458
PVBDA_0701390	16.3904
PVBDA_0701400	26.0068
PVBDA_0701410	13.9385
PVBDA_0701420	37.5073
PVBDA_0701430	23.9904
PVBDA_0701440	42.4847
PVBDA_0701450	499.031
PVBDA_0701460	63.9331
PVBDA_0701470	72.8759
PVBDA_0701480	329.049
PVBDA_0701490	65.3046
PVBDA_0701500	11.9317
PVBDA_0701510	15.1098
PVBDA_0701520	341.717
PVBDA_0701530	22.634
PVBDA_0701540	44.7831
PVBDA_0701550	2.07245
PVBDA_0701560	265.548
PVBDA_0701570	6.17735
PVBDA_0701580	697.114
PVBDA_0701590	24.5694
PVBDA_0701600	74.6751
PVBDA_0701610	235.318
PVBDA_0701620	500.321
PVBDA_0701630	105.113
PVBDA_0701640	74.1721
PVBDA_0701650	132.602
PVBDA_0701660	162.185
PVBDA_0701670	12.0434
PVBDA_0701680	32.0405
PVBDA_0701690	49.9198
PVBDA_0701700	12.8134
PVBDA_0701710	60.1242
PVBDA_0701720	81.0661
PVBDA_0701730	41.1009
PVBDA_0701740	12.1316
PVBDA_0701750	179.28
PVBDA_0701760	40.1026
PVBDA_0701770	7.82825
PVBDA_0701780	50.1187
PVBDA_0701790	167.861
PVBDA_0701800	77.9913
PVBDA_0701810	139.72
PVBDA_0701820	30.3285
PVBDA_0701830	22.8817
PVBDA_0701840	3096.27
PVBDA_0701850	102.281
PVBDA_0701860	1.38162
PVBDA_0701870	29.7643
PVBDA_0701880	58.4089
PVBDA_0701890	8.40046
PVBDA_0701900	200.493
PVBDA_0701910	71.5789
PVBDA_0701920	4.53091
PVBDA_0701930	122.406
PVBDA_0701940	341.47
PVBDA_0701950	19.0404
PVBDA_0701960	202.459
PVBDA_0701970	4.54372
PVBDA_0701980	136.044
PVBDA_0701990	42.8253
PVBDA_0702000	31.7793
PVBDA_0702010	166.436
PVBDA_0702020	77.2082
PVBDA_0702030	25.4187
PVBDA_0702040	13.566
PVBDA_0702050	34.6494
PVBDA_0702060	7.62918
PVBDA_0702070	57.0465
PVBDA_0702080	132.635
PVBDA_0702090	635.613
PVBDA_0702100	70.4509
PVBDA_0702110	145.031
PVBDA_0702120	28.7209
PVBDA_0702130	88.2696
PVBDA_0702140	594.074
PVBDA_0702150	18.8541
PVBDA_0702160	21.5342
PVBDA_0702170	6.68742
PVBDA_0702180	129.24
PVBDA_0702190	23.6852
PVBDA_0702200	22.8553
PVBDA_0702210	18.9358
PVBDA_0702220	3354.71
PVBDA_0702230	26.3618
PVBDA_0702240	27.8747
PVBDA_0702250	54.1903
PVBDA_0702260	165.808
PVBDA_0702270	13.4763
PVBDA_0702280	2.13976
PVBDA_0702290	4.05594
PVBDA_0702300	426.356
PVBDA_0702310	48.0956
PVBDA_0702320	15.6453
PVBDA_0702330	41.7507
PVBDA_0702340	3.45061
PVBDA_0702345	12.9576
PVBDA_0702350	4.49371
PVBDA_0702360	6.52203
PVBDA_0702370	7.41385
PVBDA_0702380	3.75771
PVBDA_0702390	0.313218
PVBDA_0702400	179.58
PVBDA_0702410	7.57032
PVBDA_0702420	4.89795
PVBDA_0702430	18.8826
PVBDA_0702440	7.96147
PVBDA_0800010	33.888
PVBDA_0800020	8.72004
PVBDA_0800030	34.8522
PVBDA_0800040	0
PVBDA_0800050	0.0707522
PVBDA_0800060	15.5089
PVBDA_0800070	9.69041
PVBDA_0800080	3.20973
PVBDA_0800090	2.35042
PVBDA_0800100	3.75486
PVBDA_0800110	11.5851
PVBDA_0800120	0
PVBDA_0800130	2.15125
PVBDA_0800150	12.1333
PVBDA_0800160	61.7121
PVBDA_0800170	72.1434
PVBDA_0800180	0.433211
PVBDA_0800200	26.5361
PVBDA_0800210	59.5286
PVBDA_0800220	1.4645
PVBDA_0800230	103.491
PVBDA_0800240	20.2672
PVBDA_0800250	19.222
PVBDA_0800260	31.896
PVBDA_0800270	8.12357
PVBDA_0800280	1022.6
PVBDA_0800300	52.3826
PVBDA_0800310	145.413
PVBDA_0800320	170.699
PVBDA_0800330	13.5271
PVBDA_0800340	31.6266
PVBDA_0800350	6.48092
PVBDA_0800360	61.8428
PVBDA_0800370	139.772
PVBDA_0800380	13.4031
PVBDA_0800400	21.8428
PVBDA_0800410	15.9738
PVBDA_0800420	1.4788
PVBDA_0800430	42.0004
PVBDA_0800440	177.551
PVBDA_0800450	109.307
PVBDA_0800460	0.341641
PVBDA_0800470	0.177321
PVBDA_0800480	9.18351
PVBDA_0800490	1.06518
PVBDA_0800500	90.0102
PVBDA_0800510	16.529
PVBDA_0800520	73.5404
PVBDA_0800530	26.1921
PVBDA_0800540	0.811013
PVBDA_0800550	49.8038
PVBDA_0800560	38.9233
PVBDA_0800570	21.2189
PVBDA_0800580	13.9713
PVBDA_0800590	85.1566
PVBDA_0800600	28.3995
PVBDA_0800610	305.366
PVBDA_0800620	147.9
PVBDA_0800630	0.794305
PVBDA_0800640	110.558
PVBDA_0800650	30.3383
PVBDA_0800660	50.0398
PVBDA_0800670	18.6981
PVBDA_0800680	176.571
PVBDA_0800690	5.75327
PVBDA_0800700	25.1333
PVBDA_0800710	32.8309
PVBDA_0800720	382.951
PVBDA_0800730	61.8964
PVBDA_0800740	72.694
PVBDA_0800750	31.9283
PVBDA_0800760	1.50742
PVBDA_0800770	38.2414
PVBDA_0800780	26.0165
PVBDA_0800790	32.8354
PVBDA_0800800	208.085
PVBDA_0800810	63.9145
PVBDA_0800820	42.6446
PVBDA_0800830	199.102
PVBDA_0800840	39.054
PVBDA_0800850	63.4748
PVBDA_0800860	1.14684
PVBDA_0800870	0.970349
PVBDA_0800880	0
PVBDA_0800890	19.858
PVBDA_0800900	13.1014
PVBDA_0800910	106.139
PVBDA_0800920	65.968
PVBDA_0800930	32.6535
PVBDA_0800940	47.7829
PVBDA_0800950	20.8095
PVBDA_0800960	67.5506
PVBDA_0800970	219.536
PVBDA_0800980	78.388
PVBDA_0800990	33.8783
PVBDA_0801000	21.6621
PVBDA_0801030	114.279
PVBDA_0801040	48.6279
PVBDA_0801050	323.679
PVBDA_0801060	55.5587
PVBDA_0801070	29.7317
PVBDA_0801080	63.883
PVBDA_0801090	26.7014
PVBDA_0801100	11.0996
PVBDA_0801110	372.485
PVBDA_0801120	53.6572
PVBDA_0801130	19.0002
PVBDA_0801140	226.375
PVBDA_0801150	40.091
PVBDA_0801160	34.2694
PVBDA_0801170	191.935
PVBDA_0801180	443.265
PVBDA_0801190	89.6515
PVBDA_0801200	685.762
PVBDA_0801210	62.3281
PVBDA_0801220	34.9192
PVBDA_0801230	283.839
PVBDA_0801240	34.3248
PVBDA_0801250	53.1072
PVBDA_0801260	203.497
PVBDA_0801270	319.367
PVBDA_0801280	75.4058
PVBDA_0801290	138.093
PVBDA_0801300	7.74241
PVBDA_0801310	25.7516
PVBDA_0801320	6.67224
PVBDA_0801330	122.367
PVBDA_0801340	41.5164
PVBDA_0801350	163.4
PVBDA_0801360	225.794
PVBDA_0801370	12.1164
PVBDA_0801380	1731.17
PVBDA_0801390	39.0663
PVBDA_0801400	59.4305
PVBDA_0801410	48.1832
PVBDA_0801420	9.19346
PVBDA_0801430	38.7284
PVBDA_0801440	177.083
PVBDA_0801450	13.549
PVBDA_0801460	9.17352
PVBDA_0801470	71.6333
PVBDA_0801480	258.275
PVBDA_0801490	20.1397
PVBDA_0801500	1028.25
PVBDA_0801510	10.6236
PVBDA_0801520	122.38
PVBDA_0801530	165.182
PVBDA_0801540	47.7374
PVBDA_0801550	61.5401
PVBDA_0801560	79.4465
PVBDA_0801570	267.859
PVBDA_0801580	48.2984
PVBDA_0801590	8.18808
PVBDA_0801600	282.132
PVBDA_0801610	11.0264
PVBDA_0801620	64.9467
PVBDA_0801630	196.15
PVBDA_0801640	341.522
PVBDA_0801650	203.507
PVBDA_0801660	43.3081
PVBDA_0801670	65.8289
PVBDA_0801680	30.8765
PVBDA_0801690	11.2664
PVBDA_0801700	26.9702
PVBDA_0801710	27.7198
PVBDA_0801720	15.4721
PVBDA_0801730	160.532
PVBDA_0801740	127.654
PVBDA_0801750	130.72
PVBDA_0801760	51.9119
PVBDA_0801770	22.7947
PVBDA_0801780	6.02009
PVBDA_0801790	7.83955
PVBDA_0801800	1.38221
PVBDA_0801810	80.4005
PVBDA_0801820	31.4793
PVBDA_0801830	7.18975
PVBDA_0801840	19.2934
PVBDA_0801850	808.376
PVBDA_0801860	621.007
PVBDA_0801870	949.441
PVBDA_0801880	187.169
PVBDA_0801890	307.247
PVBDA_0801900	7.0689
PVBDA_0801910	38.5891
PVBDA_0801920	33.7655
PVBDA_0801930	25.5951
PVBDA_0801940	79.9682
PVBDA_0801950	1554.11
PVBDA_0801960	280.371
PVBDA_0801970	98.9968
PVBDA_0801980	3.01832
PVBDA_0801990	159.137
PVBDA_0802000	2.35345
PVBDA_0802010	2.50265
PVBDA_0802020	27.2493
PVBDA_0802030	54.3423
PVBDA_0802040	41.6875
PVBDA_0802050	0.267584
PVBDA_0802060	117.792
PVBDA_0802070	54.4545
PVBDA_0802080	523.974
PVBDA_0802090	3.05917
PVBDA_0802100	412.604
PVBDA_0802110	9.9299
PVBDA_0802120	41.8107
PVBDA_0802130	299.826
PVBDA_0802140	126.768
PVBDA_0802150	167.219
PVBDA_0802160	126.118
PVBDA_0802170	10.0569
PVBDA_0802180	21.4142
PVBDA_0802190	95.4214
PVBDA_0802200	19.2212
PVBDA_0802210	14.2339
PVBDA_0802220	515.882
PVBDA_0802230	68.1903
PVBDA_0802240	788.258
PVBDA_0802250	43.0873
PVBDA_0802260	371.556
PVBDA_0802270	372.887
PVBDA_0802275	1845.18
PVBDA_0802280	414.311
PVBDA_0802290	18.0298
PVBDA_0802300	1540.56
PVBDA_0802310	274.506
PVBDA_0802320	171.339
PVBDA_0802330	3.1082
PVBDA_0802340	12.0536
PVBDA_0802350	117.467
PVBDA_0802360	6.30574
PVBDA_0802370	14.3815
PVBDA_0802380	7.21521
PVBDA_0802390	26.6935
PVBDA_0802400	51.547
PVBDA_0802410	26.5835
PVBDA_0802420	19.7142
PVBDA_0802430	94.312
PVBDA_0802440	230.707
PVBDA_0802450	85.6092
PVBDA_0802460	57.9422
PVBDA_0802470	6.17431
PVBDA_0802480	10.187
PVBDA_0802490	53.5989
PVBDA_0802500	12.3818
PVBDA_0802510	45.395
PVBDA_0802520	30.3162
PVBDA_0802530	405.514
PVBDA_0802540	135.535
PVBDA_0802550	0.41952
PVBDA_0802560	41.1408
PVBDA_0802570	8.66364
PVBDA_0802580	92.6315
PVBDA_0802590	129.854
PVBDA_0802600	297.963
PVBDA_0802610	259.968
PVBDA_0802620	10.3041
PVBDA_0802630	5514.48
PVBDA_0802640	86.5426
PVBDA_0802650	47.671
PVBDA_0802660	0
PVBDA_0802670	10.1355
PVBDA_0802680	116.156
PVBDA_0802690	2.62538
PVBDA_0802700	9.92034
PVBDA_0802710	78.7963
PVBDA_0802720	32.8036
PVBDA_0802730	67.1282
PVBDA_0802740	71.9381
PVBDA_0802750	115.554
PVBDA_0802760	36.8856
PVBDA_0802770	31.0366
PVBDA_0802780	23.3762
PVBDA_0802790	73.6416
PVBDA_0802800	210.058
PVBDA_0802810	84.6829
PVBDA_0802820	91.1868
PVBDA_0802830	77.3682
PVBDA_0802840	797.984
PVBDA_0802850	27.433
PVBDA_0802860	27.4882
PVBDA_0802870	122.316
PVBDA_0802880	65.8761
PVBDA_0802890	36.4563
PVBDA_0802900	22.5754
PVBDA_0802910	22.527
PVBDA_0802920	2.78174
PVBDA_0802930	110.993
PVBDA_0802940	35.7453
PVBDA_0802950	63.5276
PVBDA_0802960	154.206
PVBDA_0802970	43.9167
PVBDA_0802980	1398.66
PVBDA_0802990	61.4046
PVBDA_0803000	895.447
PVBDA_0803010	9.23165
PVBDA_0803020	17.6047
PVBDA_0803030	117.348
PVBDA_0803040	283.478
PVBDA_0803050	48.3384
PVBDA_0803060	18.3221
PVBDA_0803070	395.025
PVBDA_0803080	92.999
PVBDA_0803090	45.3195
PVBDA_0803100	44.3301
PVBDA_0803110	29.0889
PVBDA_0803120	7.96454
PVBDA_0803130	75.2475
PVBDA_0803140	9.78277
PVBDA_0803150	9.79268
PVBDA_0803160	591.486
PVBDA_0803170	6.94875
PVBDA_0803180	635.879
PVBDA_0803185	170.404
PVBDA_0803190	31.8512
PVBDA_0803200	13.0497
PVBDA_0803210	199.876
PVBDA_0803220	20.7667
PVBDA_0803230	97.3759
PVBDA_0803240	35.0726
PVBDA_0803250	1190.95
PVBDA_0803260	231.965
PVBDA_0803270	61.0094
PVBDA_0803280	77.4165
PVBDA_0803290	13.5184
PVBDA_0803300	97.4123
PVBDA_0803310	23.7564
PVBDA_0803320	51.1595
PVBDA_0803330	17.5028
PVBDA_0803340	296.391
PVBDA_0803350	11.1025
PVBDA_0803360	11.0929
PVBDA_0803370	20.7314
PVBDA_0803380	160.525
PVBDA_0803390	232.669
PVBDA_0803400	18.1777
PVBDA_0803410	70.5815
PVBDA_0803420	9.56499
PVBDA_0803430	65.9486
PVBDA_0803440	21.862
PVBDA_0803450	64.7094
PVBDA_0803460	637.374
PVBDA_0803470	278.47
PVBDA_0803480	233.417
PVBDA_0803490	190.713
PVBDA_0803500	276.416
PVBDA_0803510	3.16451
PVBDA_0803520	69.1801
PVBDA_0803530	81.9883
PVBDA_0803540	52.5214
PVBDA_0803550	59.1713
PVBDA_0803560	80.9224
PVBDA_0803570	95.0854
PVBDA_0803580	687.58
PVBDA_0803590	109.707
PVBDA_0803600	6.32448
PVBDA_0803610	102.313
PVBDA_0803620	1027.76
PVBDA_0803630	410.855
PVBDA_0803640	0
PVBDA_0803650	23.3369
PVBDA_0803660	0.408368
PVBDA_0803680	0.817221
PVBDA_0803690	1.16365
PVBDA_0803700	0.236923
PVBDA_0803710	3.10233
PVBDA_0803720	14.3107
PVBDA_0803730	600.132
PVBDA_0900010	0
PVBDA_0900020	0
PVBDA_0900030	1.57163
PVBDA_0900040	1.70574
PVBDA_0900050	15.899
PVBDA_0900060	0.4374
PVBDA_0900070	1.69101
PVBDA_0900080	0
PVBDA_0900090	0
PVBDA_0900100	1.3631
PVBDA_0900110	2.0091
PVBDA_0900120	0.039559
PVBDA_0900130	0.599177
PVBDA_0900140	16.963
PVBDA_0900150	0.409526
PVBDA_0900160	0
PVBDA_0900170	1053.84
PVBDA_0900180	37.4777
PVBDA_0900190	22.6143
PVBDA_0900200	3.85769
PVBDA_0900210	6.77542
PVBDA_0900220	5217.89
PVBDA_0900230	191.702
PVBDA_0900240	136.611
PVBDA_0900250	4518.43
PVBDA_0900280	39.2681
PVBDA_0900290	255.325
PVBDA_0900300	29.4079
PVBDA_0900310	158.527
PVBDA_0900320	188.308
PVBDA_0900330	69.5873
PVBDA_0900340	79.1249
PVBDA_0900350	130.421
PVBDA_0900360	33.32
PVBDA_0900370	577.014
PVBDA_0900380	13.8615
PVBDA_0900390	20.9504
PVBDA_0900400	260.138
PVBDA_0900410	83.9111
PVBDA_0900420	6.65838
PVBDA_0900430	2387.95
PVBDA_0900440	2238.21
PVBDA_0900450	18.6098
PVBDA_0900460	156.894
PVBDA_0900470	1533.45
PVBDA_0900480	51.7091
PVBDA_0900490	86.7177
PVBDA_0900500	63.466
PVBDA_0900510	273.392
PVBDA_0900520	22.0498
PVBDA_0900530	68.4898
PVBDA_0900540	116.928
PVBDA_0900550	21.9649
PVBDA_0900560	40.4499
PVBDA_0900570	0
PVBDA_0900580	7.78878
PVBDA_0900590	22.4518
PVBDA_0900600	33.8404
PVBDA_0900610	146.804
PVBDA_0900620	13.1959
PVBDA_0900630	372.781
PVBDA_0900640	3.65314
PVBDA_0900650	79.0925
PVBDA_0900660	179.001
PVBDA_0900670	195.277
PVBDA_0900680	98.4945
PVBDA_0900690	10.2878
PVBDA_0900700	37.0959
PVBDA_0900710	89.8926
PVBDA_0900720	78.1447
PVBDA_0900730	63.2008
PVBDA_0900740	26.4755
PVBDA_0900750	53.9681
PVBDA_0900760	305.19
PVBDA_0900770	112.171
PVBDA_0900780	2005.97
PVBDA_0900790	137.122
PVBDA_0900800	31.5117
PVBDA_0900810	14.7384
PVBDA_0900820	204.326
PVBDA_0900830	31.3124
PVBDA_0900840	176.066
PVBDA_0900850	2418.04
PVBDA_0900860	95.5418
PVBDA_0900870	22.3539
PVBDA_0900880	50.7963
PVBDA_0900890	104.347
PVBDA_0900900	255.416
PVBDA_0900910	56.731
PVBDA_0900920	149.263
PVBDA_0900930	85.7668
PVBDA_0900940	13.5323
PVBDA_0900950	37.4923
PVBDA_0900960	26.1116
PVBDA_0900970	53.6583
PVBDA_0900980	209.265
PVBDA_0900990	17.843
PVBDA_0901000	18.8803
PVBDA_0901010	28.273
PVBDA_0901020	32.7898
PVBDA_0901030	32.2168
PVBDA_0901040	55.1077
PVBDA_0901050	518.124
[truncated: 3,265 more rows]

## Sheet: pvsEL
Gene_ID	Mixed_blood_stages
PVSEL_0100010	0
PVSEL_0100020	2.01405
PVSEL_0100030	10.5815
PVSEL_0100040	0.87399
PVSEL_0100050	0.475536
PVSEL_0100060	0.336754
PVSEL_0100070	5.28401
PVSEL_0100080	0
PVSEL_0100090	24.5052
PVSEL_0100100	14.7966
PVSEL_0100110	2.12617
PVSEL_0100120	1.12658
PVSEL_0100130	0
PVSEL_0100140	0
PVSEL_0100150	0.997062
PVSEL_0100160	2.31254
PVSEL_0100170	37.1009
PVSEL_0100180	59.0841
PVSEL_0100190	0
PVSEL_0100200	0.86133
PVSEL_0100210	1.82337
PVSEL_0100220	9.79802
PVSEL_0100230	0.584948
PVSEL_0100240	0.0591069
PVSEL_0100250	1.6378
PVSEL_0100260	0
PVSEL_0100270	0
PVSEL_0100280	0
PVSEL_0100290	0
PVSEL_0100300	0.462685
PVSEL_0100310	1.11888
PVSEL_0100320	0.0781696
PVSEL_0100330	2.08033
PVSEL_0100340	5.11411
PVSEL_0100350	0.64308
PVSEL_0100360	0.614809
PVSEL_0100370	3.88855
PVSEL_0100380	2.47895
PVSEL_0100390	47.7667
PVSEL_0100400	229.284
PVSEL_0100410	0
PVSEL_0100420	0.580659
PVSEL_0100430	0.371273
PVSEL_0100440.gene	0
PVSEL_0100450.gene	2.05834
PVSEL_0100460	98.1276
PVSEL_0100470	48.2074
PVSEL_0100480	0.988348
PVSEL_0100490	0.11414
PVSEL_0100500	4.7657
PVSEL_0100510	0.964959
PVSEL_0100520	9.79582
PVSEL_0100540	77.5182
PVSEL_0100550	71.8182
PVSEL_0100560	3.70249
PVSEL_0100570	0
PVSEL_0100580	104.646
PVSEL_0100590	77.6825
PVSEL_0100600	772.91
PVSEL_0100610	39.0114
PVSEL_0100620	8.67773
PVSEL_0100630	60.2404
PVSEL_0100640	5.9016
PVSEL_0100650	14.4956
PVSEL_0100660	22.9621
PVSEL_0100670	27.5399
PVSEL_0100680	171.424
PVSEL_0100690	11.1162
PVSEL_0100700	28.9594
PVSEL_0100710	274.277
PVSEL_0100720	26.6654
PVSEL_0100730	12.1081
PVSEL_0100740	80.5439
PVSEL_0100750	16.3409
PVSEL_0100760	7.35703
PVSEL_0100770	2.9057
PVSEL_0100780	5.66372
PVSEL_0100790	10.0559
PVSEL_0100800	46.5829
PVSEL_0100810	2.29401
PVSEL_0100820	13.7866
PVSEL_0100830	23.0863
PVSEL_0100840	4.8872
PVSEL_0100850	1651.13
PVSEL_0100860	293.762
PVSEL_0100870	31.0137
PVSEL_0100880	1.38351
PVSEL_0100890	17.2018
PVSEL_0100900	58.5208
PVSEL_0100910	92.7892
PVSEL_0100920	239.602
PVSEL_0100930	91.594
PVSEL_0100940	30.4594
PVSEL_0100950	23.4844
PVSEL_0100960	22.0267
PVSEL_0100970	545.796
PVSEL_0100980	8.88042
PVSEL_0100990	112.173
PVSEL_0101000	30.7934
PVSEL_0101010	21.5287
PVSEL_0101020	103.952
PVSEL_0101030	3455.85
PVSEL_0101040	43.618
PVSEL_0101050	32.932
PVSEL_0101060	31.7855
PVSEL_0101070	55.9183
PVSEL_0101080	1178.12
PVSEL_0101090	17.2623
PVSEL_0101100	187.155
PVSEL_0101110	1.33764
PVSEL_0101120	44.0948
PVSEL_0101130	7.85775
PVSEL_0101140	118.036
PVSEL_0101150	148.756
PVSEL_0101160	8.86191
PVSEL_0101170	89.7283
PVSEL_0101180	76.4118
PVSEL_0101190	128.544
PVSEL_0101200	10.9776
PVSEL_0101210	5.59963
PVSEL_0101220	5.26464
PVSEL_0101230	187.269
PVSEL_0101240	89.9423
PVSEL_0101250	55.386
PVSEL_0101260	145.51
PVSEL_0101270	650.392
PVSEL_0101280	8.81441
PVSEL_0101290	7.85241
PVSEL_0101300	187.033
PVSEL_0101310	3.66616
PVSEL_0101320	34.9586
PVSEL_0101330	3.80983
PVSEL_0101340	10.3706
PVSEL_0101350	174.248
PVSEL_0101360	385.036
PVSEL_0101370	18.0956
PVSEL_0101380	16.393
PVSEL_0101390	148.653
PVSEL_0101400	131.573
PVSEL_0101410	731.148
PVSEL_0101420	88.4055
PVSEL_0101430	18.0959
PVSEL_0101440	81.3038
PVSEL_0101450	39.1671
PVSEL_0101460	18.2082
PVSEL_0101470	28.1391
PVSEL_0101480	40.5316
PVSEL_0101490	147.83
PVSEL_0101500	15.376
PVSEL_0101510	845.316
PVSEL_0101520	471.297
PVSEL_0101525	6020.06
PVSEL_0101530	48.7172
PVSEL_0101540	23.2419
PVSEL_0101550	0
PVSEL_0101560	15.5865
PVSEL_0101570	84.6997
PVSEL_0101580	14.3402
PVSEL_0101590	70.5248
PVSEL_0101600	1018.9
PVSEL_0101610	47.1462
PVSEL_0101620	4.53356
PVSEL_0101630	13.4065
PVSEL_0101640	54.9776
PVSEL_0101650	320.142
PVSEL_0101660	451.588
PVSEL_0101670	268.933
PVSEL_0101680	1.30568
PVSEL_0101690	57.241
PVSEL_0101700	1.9433
PVSEL_0101710	1.8287
PVSEL_0101720	22.6081
PVSEL_0101730	5.92113
PVSEL_0101740	2.59717
PVSEL_0101750	5.43871
PVSEL_0101760	5.55882
PVSEL_0101770	27.01
PVSEL_0101780	9.46651
PVSEL_0101790	2.30355
PVSEL_0101800	45.2922
PVSEL_0101810	51.6729
PVSEL_0101820	254.058
PVSEL_0101830	1.79735
PVSEL_0101840	0
PVSEL_0101850	2.37951
PVSEL_0101860	0.191769
PVSEL_0101870	3.62396
PVSEL_0101880	0.769421
PVSEL_0101890	33.9399
PVSEL_0101900	4.68206
PVSEL_0101910	0.377745
PVSEL_0101920	1.8258
PVSEL_0101930	141.832
PVSEL_0101940	3.86209
PVSEL_0101950	0.502848
PVSEL_0101960	0.172813
PVSEL_0101970	0
PVSEL_0101980	0.534274
PVSEL_0101990	1.93624
PVSEL_0102000	8.01438
PVSEL_0102010	0
PVSEL_0102020	45.262
PVSEL_0200010	0.567614
PVSEL_0200020	0.414134
PVSEL_0200030	0.215413
PVSEL_0200040	3.68859
PVSEL_0200050	0
PVSEL_0200060.gene	4.68376e-05
PVSEL_0200070	206.185
PVSEL_0200080	2.25267
PVSEL_0200090	1.06398
PVSEL_0200100	22.2686
PVSEL_0200110	64.8015
PVSEL_0200120.gene	0
PVSEL_0200130	1.34385
PVSEL_0200140	2555.4
PVSEL_0200150	80.3901
PVSEL_0200160	2.59148
PVSEL_0200170	28.2463
PVSEL_0200180	6.77454
PVSEL_0200190	5327.68
PVSEL_0200200	22.6023
PVSEL_0200210	35.473
PVSEL_0200220	63.1963
PVSEL_0200230	2.59352
PVSEL_0200240	1.90532
PVSEL_0200250	82.0861
PVSEL_0200260	6.49167
PVSEL_0200270	5.61515
PVSEL_0200280	17.7639
PVSEL_0200290	77.785
PVSEL_0200300	15.8755
PVSEL_0200310	130.804
PVSEL_0200320	570.85
PVSEL_0200330	68.5452
PVSEL_0200340	21.0769
PVSEL_0200350	57.3289
PVSEL_0200360	6.3829
PVSEL_0200370	17.8011
PVSEL_0200380	1411.67
PVSEL_0200390	42.9731
PVSEL_0200400	4.48616
PVSEL_0200410	26.9107
PVSEL_0200420	101.479
PVSEL_0200430	8.33011
PVSEL_0200440	32.6468
PVSEL_0200450	268.164
PVSEL_0200460	83.4018
PVSEL_0200470	3373.66
PVSEL_0200480	599.231
PVSEL_0200490	89.3616
PVSEL_0200500	101.24
PVSEL_0200510	58.3918
PVSEL_0200520	36.6977
PVSEL_0200530	216.687
PVSEL_0200540	108.463
PVSEL_0200550	304.19
PVSEL_0200560	3.12559
PVSEL_0200570	178.106
PVSEL_0200580	56.5758
PVSEL_0200590	17.9031
PVSEL_0200600	7.39926
PVSEL_0200610	36.1045
PVSEL_0200620	125.589
PVSEL_0200630	64.3279
PVSEL_0200640	38.1242
PVSEL_0200650	1.80873
PVSEL_0200660	175.479
PVSEL_0200670	2.95729
PVSEL_0200680	28.2981
PVSEL_0200690	10.1325
PVSEL_0200700	16.075
PVSEL_0200710	5.33463
PVSEL_0200720	19.1607
PVSEL_0200730	37.4584
PVSEL_0200740	11.5663
PVSEL_0200750	20.3677
PVSEL_0200760	4.43709
PVSEL_0200770	1.62828
PVSEL_0200780	8.56306
PVSEL_0200790	2.71453
PVSEL_0200800	10.8245
PVSEL_0200810	4.48465
PVSEL_0200820	1.38042
PVSEL_0200830	200.329
PVSEL_0200840	7.32796
PVSEL_0200850	88.7165
PVSEL_0200860	4.2857
PVSEL_0200870	3.62221
PVSEL_0200880	2.58222
PVSEL_0200890	21.1553
PVSEL_0200900	9.15794
PVSEL_0200910	275.106
PVSEL_0200920	5.8943
PVSEL_0200930	1.18282
PVSEL_0200940	3.51262
PVSEL_0200950	28.5285
PVSEL_0200960	403.414
PVSEL_0200970	9.08494
PVSEL_0200980	50.1226
PVSEL_0200990	22.994
PVSEL_0201000	7.16016
PVSEL_0201010	35.1047
PVSEL_0201020	7.4278
PVSEL_0201030	44.7412
PVSEL_0201040	109.415
PVSEL_0201050	2.15524
PVSEL_0201060	11.3436
PVSEL_0201070	4.18073
PVSEL_0201080	55.7817
PVSEL_0201090	15.1159
PVSEL_0201100	36.2084
PVSEL_0201110	46.4442
PVSEL_0201120	26.6685
PVSEL_0201130	3.55029
PVSEL_0201140	4.85867
PVSEL_0201150	13.1415
PVSEL_0201160	10.1201
PVSEL_0201170	184.528
PVSEL_0201180	1.71577
PVSEL_0201190	1.28965
PVSEL_0201200	10.404
PVSEL_0201210	7.64625
PVSEL_0201220	4.4997
PVSEL_0201230	219.21
PVSEL_0201240	6.13698
PVSEL_0201250	5.70209
PVSEL_0201260	20.2501
PVSEL_0201270	45.4882
PVSEL_0201280	66.8781
PVSEL_0201290	187.091
PVSEL_0201300	28.0333
PVSEL_0201310	11.7472
PVSEL_0201320	406.345
PVSEL_0201330	81.8926
PVSEL_0201340	17.7986
PVSEL_0201350	10.834
PVSEL_0201360	33.9596
PVSEL_0201370	48.709
PVSEL_0201380	6.8209
PVSEL_0201390	76.1179
PVSEL_0201400	51.5404
PVSEL_0201410	59.4157
PVSEL_0201420	6.69008
PVSEL_0201430	25.243
PVSEL_0201440	10.6635
PVSEL_0201450	27.4526
PVSEL_0201460	22.2545
PVSEL_0201470	164.003
PVSEL_0201480	48.5487
PVSEL_0201490	22.2205
PVSEL_0201500	356.945
PVSEL_0201510	92.0412
PVSEL_0201520	41.724
PVSEL_0201530	21.6354
PVSEL_0201540	4.09796
PVSEL_0201550	8.61073
PVSEL_0201560	7.29425
PVSEL_0201570	0.973795
PVSEL_0201580	1.02442
PVSEL_0201590	1.86834
PVSEL_0201600	0
PVSEL_0201610	0.620613
PVSEL_0201620	141.264
PVSEL_0201630.gene	0
PVSEL_0201640	1.63035
PVSEL_0201650	48.2251
PVSEL_0201660	13.5496
PVSEL_0201670	11.9217
PVSEL_0201680	0
PVSEL_0201690	6.43164
PVSEL_0201700	67.8399
PVSEL_0201710	1.63352
PVSEL_0201720	8.5029
PVSEL_0201730	10.2137
PVSEL_0201740	0.129935
PVSEL_0201750	0
PVSEL_0201760	1.18438
PVSEL_0201770	50.5541
PVSEL_0300010	8.74202
PVSEL_0300020	0
PVSEL_0300030	1.89061
PVSEL_0300040	0.585971
PVSEL_0300050	0.564134
PVSEL_0300060	0.944627
PVSEL_0300070	6.01013
PVSEL_0300080	5.8454
PVSEL_0300090	0.531857
PVSEL_0300100	0.174534
PVSEL_0300110	0.762316
PVSEL_0300120	1.03183
PVSEL_0300130	2.58536
PVSEL_0300140	1.67573
PVSEL_0300150	0.192352
PVSEL_0300160	0.799407
PVSEL_0300170	6.39792
PVSEL_0300180	59.7518
PVSEL_0300190	3.9779
PVSEL_0300200	47.8687
PVSEL_0300210	3.26955
PVSEL_0300220	0.441495
PVSEL_0300230	0.87015
PVSEL_0300240	0
PVSEL_0300250	86.6447
PVSEL_0300260	98.9262
PVSEL_0300270	1.59309
PVSEL_0300280	82.2776
PVSEL_0300290	68.2112
PVSEL_0300300	11.6372
PVSEL_0300310	37.6755
PVSEL_0300320	51.309
PVSEL_0300330	158.278
PVSEL_0300340	75.4391
PVSEL_0300350	1337.43
PVSEL_0300360	7.29824
PVSEL_0300370	155.308
PVSEL_0300380	1170.98
PVSEL_0300390	11.4913
PVSEL_0300400	21.2389
PVSEL_0300410	113.763
PVSEL_0300420	883.731
PVSEL_0300430	54.5143
PVSEL_0300440	35.8127
PVSEL_0300450	23.306
PVSEL_0300460	5.83745
PVSEL_0300470	3.06006
PVSEL_0300480	120.815
PVSEL_0300490	14.414
PVSEL_0300500	6.90226
PVSEL_0300510	7.88483
PVSEL_0300520	152.702
PVSEL_0300530	22.9122
PVSEL_0300540	4.24498
PVSEL_0300550	357.791
PVSEL_0300560	4.65882
PVSEL_0300570	93.9548
PVSEL_0300580	32.3497
PVSEL_0300590	162.123
PVSEL_0300600	14.5384
PVSEL_0300610	517.666
PVSEL_0300620	38.7761
PVSEL_0300630	3.32107
PVSEL_0300640	2.66605
PVSEL_0300650	38.5278
PVSEL_0300660	6.47453
PVSEL_0300670	44.9597
PVSEL_0300680	25.7904
PVSEL_0300690	24.6727
PVSEL_0300700	0.677011
PVSEL_0300710	5.40723
PVSEL_0300720	72.5424
PVSEL_0300730	10.1896
PVSEL_0300740	4.34107
PVSEL_0300750	93.2795
PVSEL_0300760	13.56
PVSEL_0300770	2.02421
PVSEL_0300780	1.61204
PVSEL_0300790	19.3063
PVSEL_0300800	25.2086
PVSEL_0300810	136.772
PVSEL_0300820	38.0912
PVSEL_0300830	25.8163
PVSEL_0300840	10.1429
PVSEL_0300850	43.4476
PVSEL_0300860	56.653
PVSEL_0300870	27.0587
PVSEL_0300880	18.7612
PVSEL_0300890	0.617793
PVSEL_0300900	0.788801
PVSEL_0300910	128.94
PVSEL_0300920	1933.94
PVSEL_0300930	3783.76
PVSEL_0300940	23.3218
PVSEL_0300950	4.26133
PVSEL_0300960	186.457
PVSEL_0300980	1.76867
PVSEL_0300990	18.612
PVSEL_0301000	0.333115
PVSEL_0301010	39.1058
PVSEL_0301020	21.4906
PVSEL_0301030	21.9551
PVSEL_0301040	52.3276
PVSEL_0301050	104.619
PVSEL_0301060	14.9599
PVSEL_0301070	2.71206
PVSEL_0301080	14.145
PVSEL_0301090	41.6397
PVSEL_0301100	7.19649
PVSEL_0301110	6.85435
PVSEL_0301120	6.31765
PVSEL_0301130	7.29666
PVSEL_0301140	8.52271
PVSEL_0301150	23.5858
PVSEL_0301160	7.2518
PVSEL_0301170	49.9727
PVSEL_0301180	56.0528
PVSEL_0301190	42.9056
PVSEL_0301200	21.0134
PVSEL_0301210	33.94
PVSEL_0301220	132.035
PVSEL_0301230	14.1355
PVSEL_0301240	84.1301
PVSEL_0301250	127.075
PVSEL_0301260	69.0873
PVSEL_0301270	43.9639
PVSEL_0301280	25.328
PVSEL_0301290	3.5266
PVSEL_0301300	134.022
PVSEL_0301310	45.1102
PVSEL_0301320	2.19705
PVSEL_0301330	11.8598
PVSEL_0301340	59.973
PVSEL_0301350	522.758
PVSEL_0301360	10.2729
PVSEL_0301370	7.01554
PVSEL_0301380	42.1632
PVSEL_0301390	29.8341
PVSEL_0301400	20.8971
PVSEL_0301410	55.9444
PVSEL_0301420	262.859
PVSEL_0301430	3.27634
PVSEL_0301440	53.555
PVSEL_0301450	9.62966
PVSEL_0301460	9.53287
PVSEL_0301470	1.63452
PVSEL_0301480	9.91493
PVSEL_0301490	9.85761
PVSEL_0301500	5.46117
PVSEL_0301510	9.2614
PVSEL_0301520	10.9806
PVSEL_0301530	58.968
PVSEL_0301540	3.46942
PVSEL_0301550	19.8328
PVSEL_0301560	36.2737
PVSEL_0301570	72.2636
PVSEL_0301580	7.6446
PVSEL_0301590	61.2988
PVSEL_0301600	1357.49
PVSEL_0301610	20.9109
PVSEL_0301620	45.2498
PVSEL_0301630	811.412
PVSEL_0301640	37.5947
PVSEL_0301650	4.53469
PVSEL_0301660	11.0162
PVSEL_0301670	98.6106
PVSEL_0301680	41.2063
PVSEL_0301690	39.8218
PVSEL_0301700	635.27
PVSEL_0301720	8.66026
PVSEL_0301730	931.793
PVSEL_0301740	31.6287
PVSEL_0301750	19.8975
PVSEL_0301760	251.389
PVSEL_0301770	504.464
PVSEL_0301780	24.0391
PVSEL_0301790	0.655752
PVSEL_0301800	8.37174
PVSEL_0301810	15.8934
PVSEL_0301820	0
PVSEL_0301830	96.6361
PVSEL_0301840	29.0927
PVSEL_0301850	176.442
PVSEL_0301860	17.5985
PVSEL_0301870	6.04364
PVSEL_0301880.gene	0.30032
PVSEL_0301890	0
PVSEL_0301900	0.956861
PVSEL_0301910	22.7725
PVSEL_0301920	1.38168
PVSEL_0301930	0
PVSEL_0301940	172.492
PVSEL_0301950.gene	0
PVSEL_0301960	0.409622
PVSEL_0301970	0.286173
PVSEL_0301980	1.60425
PVSEL_0301990	0
PVSEL_0302000	0
PVSEL_0302010	0
PVSEL_0302020	376.496
PVSEL_0400010	0.396983
PVSEL_0400020	0
PVSEL_0400030	0.551043
PVSEL_0400040	0.917988
PVSEL_0400050.gene	0.944032
PVSEL_0400060	52.7769
PVSEL_0400070	2.36767
PVSEL_0400080	0.799089
PVSEL_0400090	0.95552
PVSEL_0400100	0.695259
PVSEL_0400110	2.79053
PVSEL_0400120	2.71961
PVSEL_0400130	0.0363134
PVSEL_0400140	11.8774
PVSEL_0400150	4.39304
PVSEL_0400160	0.433444
PVSEL_0400170	10.9618
PVSEL_0400180	14.8625
PVSEL_0400190	1.0842
PVSEL_0400200	7.45527
PVSEL_0400210	18.9118
PVSEL_0400220	0
PVSEL_0400230	1.70572
PVSEL_0400240	7.02605
PVSEL_0400250.gene	1.49336
PVSEL_0400260	58.1816
PVSEL_0400270	13.0241
PVSEL_0400280	57.024
PVSEL_0400290	12.2693
PVSEL_0400300	85.002
PVSEL_0400310	219.118
PVSEL_0400320	7.91341
PVSEL_0400330	16.7003
PVSEL_0400340	9.22943
PVSEL_0400350	25.2752
PVSEL_0400360	10.0882
PVSEL_0400370	18.5864
PVSEL_0400380	48.3871
PVSEL_0400390	109.983
PVSEL_0400400	11.4203
PVSEL_0400410	6.8864
PVSEL_0400420	24.0947
PVSEL_0400430	29.9003
PVSEL_0400440	12.1887
PVSEL_0400450	0
PVSEL_0400460	1.16532
PVSEL_0400470	1619.3
PVSEL_0400480	47.3642
PVSEL_0400490	6.09062
PVSEL_0400500	1292.07
PVSEL_0400510	131.706
PVSEL_0400520	8.54358
PVSEL_0400530	2.56918
PVSEL_0400540	9.28494
PVSEL_0400550	9.17255
PVSEL_0400560	42.683
PVSEL_0400570	204.943
PVSEL_0400580	188.875
PVSEL_0400590	28.0106
PVSEL_0400600	58.656
PVSEL_0400610	43.5722
PVSEL_0400620	403.844
PVSEL_0400630	16.5661
PVSEL_0400640	106.122
PVSEL_0400650	8.3888
PVSEL_0400660	55.2434
PVSEL_0400670	2624.81
PVSEL_0400680	20.8389
PVSEL_0400690	62.4893
PVSEL_0400700	114.716
PVSEL_0400710	90.6221
PVSEL_0400720	71.3712
PVSEL_0400730	888.326
PVSEL_0400740	1098.13
PVSEL_0400750	1162.27
PVSEL_0400760	15.8556
PVSEL_0400770	7.73443
PVSEL_0400780	45.6345
PVSEL_0400790	10.3823
PVSEL_0400800	60.0625
PVSEL_0400810	15.4604
PVSEL_0400820	5.99942
PVSEL_0400830	32.8787
PVSEL_0400840	1.77677
PVSEL_0400850	62.4648
PVSEL_0400860	9.44703
PVSEL_0400870	110.667
PVSEL_0400880	30.6092
PVSEL_0400890	1.81134
PVSEL_0400900	56.5635
PVSEL_0400910	9.86138
PVSEL_0400920	37.8196
PVSEL_0400930	236.898
PVSEL_0400940	33.0248
PVSEL_0400950	8.75065
PVSEL_0400960	39.522
PVSEL_0400970	6522.35
PVSEL_0400980	125.531
PVSEL_0400990	58.6756
PVSEL_0401000	5.08217
PVSEL_0401010	9.70912
PVSEL_0401020	1.46399
PVSEL_0401030	55.8451
PVSEL_0401040	12.0213
PVSEL_0401050	2.91545
PVSEL_0401060	34.5946
PVSEL_0401070	129.184
PVSEL_0401080	297.902
PVSEL_0401090	28.44
PVSEL_0401100	13.3691
PVSEL_0401110	18.0103
PVSEL_0401120	5.97893
PVSEL_0401130	625.546
PVSEL_0401140	34.2831
PVSEL_0401150	1174.37
PVSEL_0401160	13.9267
PVSEL_0401170	702.684
PVSEL_0401180	79.3546
PVSEL_0401190	4.78741
PVSEL_0401200	159.95
PVSEL_0401210	20.0653
PVSEL_0401220	13.4153
PVSEL_0401230	101.662
PVSEL_0401240	130.337
PVSEL_0401250	66.6402
PVSEL_0401260	1458.32
PVSEL_0401270	24.4113
PVSEL_0401280	1.17505
PVSEL_0401290	38.6762
PVSEL_0401300	4.87216
PVSEL_0401310	10.1781
PVSEL_0401320	16.7983
PVSEL_0401330	5.26661
PVSEL_0401340	317.403
PVSEL_0401350	57.1518
PVSEL_0401360	45.1781
PVSEL_0401370	6.3431
PVSEL_0401380	201.956
PVSEL_0401390	231.176
PVSEL_0401400	16.2336
PVSEL_0401410	3.17875
PVSEL_0401420	3.52977
PVSEL_0401430	84.9668
PVSEL_0401440	45.7406
PVSEL_0401450	57.3527
PVSEL_0401460	1.05379
PVSEL_0401470	1.11848
PVSEL_0401480	0
PVSEL_0401490	107.011
PVSEL_0401500	62.2988
PVSEL_0401510	4.89457
PVSEL_0401520	22.6834
PVSEL_0401530	10.1206
PVSEL_0401540	18.6015
PVSEL_0401550	30.8111
PVSEL_0401560	27.7153
PVSEL_0401570	17.9558
PVSEL_0401580	8.92393
PVSEL_0401590	0.93388
PVSEL_0401600	4.79826
PVSEL_0401610	23.784
PVSEL_0401620	135.256
PVSEL_0401630	478.186
PVSEL_0401640	11.0841
PVSEL_0401650	9.03754
PVSEL_0401660	152.382
PVSEL_0401670	183.881
PVSEL_0401680	1294.33
PVSEL_0401690	33.1888
PVSEL_0401700	160.589
PVSEL_0401710	31.6413
PVSEL_0401720	36.6254
PVSEL_0401730	5.78037
PVSEL_0401740	20.7825
PVSEL_0401750	6.6907
PVSEL_0401760	13.2323
PVSEL_0401770	24.7102
PVSEL_0401780	41.759
PVSEL_0401790	59.1774
PVSEL_0401800	11.4643
PVSEL_0401810	11.668
PVSEL_0401820	425.208
PVSEL_0401830	30.7075
PVSEL_0401840	10.9184
PVSEL_0401850	16.1046
PVSEL_0401860	20.0416
PVSEL_0401870	14.9345
PVSEL_0401880	104.135
PVSEL_0401890	43.0938
PVSEL_0401900	27.949
PVSEL_0401910	67.385
PVSEL_0401920	38.7718
PVSEL_0401930	1.74695
PVSEL_0401940	5890.02
PVSEL_0401950	136.724
PVSEL_0401960	37.1962
PVSEL_0401970	933.934
PVSEL_0401980	197.886
PVSEL_0401990	23.921
PVSEL_0402000	40.0024
PVSEL_0402010	10.6846
PVSEL_0402020	108.765
PVSEL_0402030	12.7176
PVSEL_0402040	1411.77
PVSEL_0402050	198.979
PVSEL_0402060	16.4439
PVSEL_0402070	3.07834
PVSEL_0402080	7.55866
PVSEL_0402090	1.43858
PVSEL_0402100	0.13509
PVSEL_0402110	0.556184
PVSEL_0402120	112.868
PVSEL_0402130	21.9981
PVSEL_0402140	23.5976
PVSEL_0402150	1.01876
PVSEL_0402160	1.23412
PVSEL_0402170	5.76105
PVSEL_0402180	0.128738
PVSEL_0402190	1.79617
PVSEL_0402200	2.16085
PVSEL_0402210	7.23213
PVSEL_0402220	0.219168
PVSEL_0402230	0.690673
PVSEL_0402240	26.4451
PVSEL_0500010	2.89774
PVSEL_0500020	3.91591
PVSEL_0500030	0
PVSEL_0500040	1.67771
PVSEL_0500050	0.413101
PVSEL_0500060	0.625433
PVSEL_0500070.gene	0.242598
PVSEL_0500080	2.35119
PVSEL_0500090	21.674
PVSEL_0500100	0
PVSEL_0500110	0.189642
PVSEL_0500120	594.197
PVSEL_0500130	2.61151
PVSEL_0500140.gene	6.75061
PVSEL_0500150	343.399
PVSEL_0500160	62.7022
PVSEL_0500170	0.473189
PVSEL_0500180	11.8816
PVSEL_0500190	27.3954
PVSEL_0500200.gene	0
PVSEL_0500210	2.2621
PVSEL_0500220	10.0244
PVSEL_0500230	253.255
PVSEL_0500240	15.6471
PVSEL_0500250	4.03271
PVSEL_0500260	174.928
PVSEL_0500270	12.2421
PVSEL_0500280	2.43863
PVSEL_0500290	24.3136
PVSEL_0500300	5.44579
PVSEL_0500310	194.112
PVSEL_0500320	9.84874
PVSEL_0500330	98.4936
PVSEL_0500340	29.0161
PVSEL_0500350	978.603
PVSEL_0500360	1042.44
PVSEL_0500370	259.058
PVSEL_0500380	4.86275
PVSEL_0500390	115.725
PVSEL_0500400	5.60451
PVSEL_0500410	3.58543
PVSEL_0500420	2359.58
PVSEL_0500430	13.7492
PVSEL_0500440	15.8631
PVSEL_0500450	17.79
PVSEL_0500460	1.22684
PVSEL_0500470	206.596
PVSEL_0500480	156.165
PVSEL_0500490	62.8875
PVSEL_0500500	842.271
PVSEL_0500510	14.3205
PVSEL_0500520	4.30252
PVSEL_0500530	110.687
PVSEL_0500540	93.0468
PVSEL_0500550	9.70148
PVSEL_0500560	24.1937
PVSEL_0500570	8.94518
PVSEL_0500580	100.272
PVSEL_0500590	93.2972
PVSEL_0500600	36.7311
PVSEL_0500610	3.87199
PVSEL_0500620	41.8711
PVSEL_0500630	95.0466
PVSEL_0500640	31.1996
PVSEL_0500650	53.0991
PVSEL_0500660	145.724
PVSEL_0500670	11.9126
PVSEL_0500680	422.602
PVSEL_0500690	13.3966
PVSEL_0500700	2.155
PVSEL_0500710	5.07199
PVSEL_0500720	22.7467
PVSEL_0500730	64.0704
PVSEL_0500740	758.553
PVSEL_0500750	272.908
PVSEL_0500760	166.628
PVSEL_0500770	243.793
PVSEL_0500780	96.2889
PVSEL_0500790	13.858
PVSEL_0500800	62.8694
PVSEL_0500810	58.0879
PVSEL_0500820	147.714
PVSEL_0500830	15.1621
PVSEL_0500840	24.941
PVSEL_0500850	47.6112
PVSEL_0500860	268.009
PVSEL_0500870	32.7032
PVSEL_0500880	1323.9
PVSEL_0500890	12.9967
PVSEL_0500900	81.4048
PVSEL_0500910	15.1523
PVSEL_0500920	16.818
PVSEL_0500930	21.4137
PVSEL_0500940	15.7399
PVSEL_0500950	388.622
PVSEL_0500960	236.624
PVSEL_0500970	55.7431
PVSEL_0500980	6.60049
PVSEL_0500990	130.532
PVSEL_0501000	271.816
PVSEL_0501010	74.1371
PVSEL_0501020	13.0686
PVSEL_0501030	5.51208
PVSEL_0501040	3.92515
PVSEL_0501050	12.8366
PVSEL_0501060	10.9596
PVSEL_0501070	123.363
PVSEL_0501080	17.2205
PVSEL_0501090	2.22673
PVSEL_0501100	18.4983
PVSEL_0501110	8.80806
PVSEL_0501120	44.474
PVSEL_0501130	2.92662
PVSEL_0501140	43.7032
PVSEL_0501150	27.0011
PVSEL_0501160	23.3949
PVSEL_0501170	11.5959
PVSEL_0501180	14.3815
PVSEL_0501190	5.48024
PVSEL_0501200	108.15
PVSEL_0501210	67.1736
PVSEL_0501220	364.7
PVSEL_0501230	7.25723
PVSEL_0501240	40.2255
PVSEL_0501250	15.3803
PVSEL_0501260	0.981239
PVSEL_0501270	10.0031
PVSEL_0501280	1012.93
PVSEL_0501290	155.231
PVSEL_0501300	1520.09
PVSEL_0501310	106.642
PVSEL_0501320	2.63932
PVSEL_0501330	24.229
PVSEL_0501340	1503.07
PVSEL_0501350	1581.35
PVSEL_0501360	239.663
PVSEL_0501370	16.3503
PVSEL_0501380	360.188
PVSEL_0501390	15.3425
PVSEL_0501400	9.3997
PVSEL_0501410	636.255
PVSEL_0501420	255.939
PVSEL_0501430	0
PVSEL_0501440	8.73223
PVSEL_0501450	9.48508
PVSEL_0501460	12.3062
PVSEL_0501470	26.8812
PVSEL_0501480	28.3859
PVSEL_0501490	1.00811
PVSEL_0501500	33.7714
PVSEL_0501510	231.322
PVSEL_0501520	50.5787
PVSEL_0501530	21.0409
PVSEL_0501540	574.623
PVSEL_0501550	21.0742
PVSEL_0501560	12.6907
PVSEL_0501570	5.28784
PVSEL_0501580	168.9
PVSEL_0501590	435.783
PVSEL_0501600	192.435
PVSEL_0501610	149.13
PVSEL_0501620	206.747
PVSEL_0501630	0
PVSEL_0501640	4.36535
PVSEL_0501650	5.0094
PVSEL_0501660	36.0262
PVSEL_0501670	60.2155
PVSEL_0501680	46.0573
PVSEL_0501690	5.76567
PVSEL_0501700	23.9991
PVSEL_0501710	1.79841
PVSEL_0501720	22.4219
PVSEL_0501730	156.02
PVSEL_0501740	692.34
PVSEL_0501750	156.378
PVSEL_0501760	155.671
PVSEL_0501770	44.1175
PVSEL_0501780	47.574
PVSEL_0501790	21.1486
PVSEL_0501800	24.2376
PVSEL_0501810	1.56767
PVSEL_0501820	31.5551
PVSEL_0501830	9.06227
PVSEL_0501840	10.2039
PVSEL_0501850	30.1787
PVSEL_0501860	13.6808
PVSEL_0501880	64.0264
PVSEL_0501890	208.425
PVSEL_0501900	18.8875
PVSEL_0501910	41.5474
PVSEL_0501960	488.69
PVSEL_0501970	24.3857
PVSEL_0501980	7.92617
PVSEL_0501990	8.70336
PVSEL_0502000	39.9338
PVSEL_0502010	315.41
PVSEL_0502020	10.2904
PVSEL_0502030	17.949
PVSEL_0502040	22.2335
PVSEL_0502050	9.7007
PVSEL_0502060	7.62858
PVSEL_0502070	35.1071
PVSEL_0502080	15.5768
PVSEL_0502090	20.4516
PVSEL_0502100	8.50897
PVSEL_0502110	24.3787
PVSEL_0502120	89.1488
PVSEL_0502130	13.5935
PVSEL_0502140	48.2236
PVSEL_0502150	8.51386
PVSEL_0502160	4.81818
PVSEL_0502170	92.9297
PVSEL_0502180	964.408
PVSEL_0502190	12.5293
PVSEL_0502200	75.5691
PVSEL_0502210	119.015
PVSEL_0502220	802.888
PVSEL_0502230	53.3595
PVSEL_0502240	10.4859
PVSEL_0502250	3.10196
PVSEL_0502260	9.02287
PVSEL_0502270	94.885
PVSEL_0502280	33.3824
PVSEL_0502290	41.0029
PVSEL_0502300	18.3286
PVSEL_0502310	300.143
PVSEL_0502320	64.3599
PVSEL_0502330	17.5891
PVSEL_0502340	20.2587
PVSEL_0502350	30.4199
PVSEL_0502360	24.6344
PVSEL_0502370	3.20299
PVSEL_0502380	4.3957
PVSEL_0502390	20.7055
PVSEL_0502400	33.7609
PVSEL_0502410	3.38971
PVSEL_0502420	20.7037
PVSEL_0502430	119.336
PVSEL_0502440	5.25981
PVSEL_0502450	35.0775
PVSEL_0502460	111.611
PVSEL_0502470	83.1102
PVSEL_0502480	117.078
PVSEL_0502490	13.3601
PVSEL_0502500	6.77457
PVSEL_0502510	9.62345
PVSEL_0502520	131.11
PVSEL_0502530	66.777
PVSEL_0502540	41.2732
PVSEL_0502550	90.6199
PVSEL_0502560	10.6919
PVSEL_0502570	22.4588
PVSEL_0502580	0.202345
PVSEL_0502590	17.2545
PVSEL_0502600	138.183
PVSEL_0502610	23.67
PVSEL_0502620	1492.12
PVSEL_0502630	1.72995
PVSEL_0502640	1.34312
PVSEL_0502650	7.36317
PVSEL_0502660	5.25999
PVSEL_0502670	11.6595
PVSEL_0502680	7.10726
PVSEL_0502690	49.5604
PVSEL_0502700	13.1358
PVSEL_0502710	55.3618
PVSEL_0502720	3.10515
PVSEL_0502730	41.4398
PVSEL_0502740	108.843
PVSEL_0502750	13.1615
PVSEL_0502760	1.52652
PVSEL_0502770	1024.76
PVSEL_0502780	6.7139
PVSEL_0502790	2.0828
PVSEL_0502800	50.4938
PVSEL_0502810	26.0376
PVSEL_0502820	85.671
PVSEL_0502830	1514.15
PVSEL_0502840	39.3229
PVSEL_0502850	39.6304
PVSEL_0502860	5.9788
PVSEL_0502870	29.2336
PVSEL_0502880	598.229
PVSEL_0502890	2.64628
PVSEL_0502900	490.862
PVSEL_0502910	3.92297
PVSEL_0502920	4.19319
PVSEL_0502930	33.3716
PVSEL_0502940	3.35169
PVSEL_0502950	2710.71
PVSEL_0502960	6.31853
PVSEL_0502970	4.2796
PVSEL_0502980	1824.11
PVSEL_0502990	27.4206
PVSEL_0503000	255.712
PVSEL_0503010	676.132
PVSEL_0503020	41.3233
PVSEL_0503030	2440.52
PVSEL_0503040	1414.6
PVSEL_0503050	15.9614
PVSEL_0503060	17.4603
PVSEL_0503070	247.628
PVSEL_0503080	32.2759
PVSEL_0503090	49.1912
PVSEL_0503100	52.6552
PVSEL_0503110	75.6209
PVSEL_0503120	193.216
PVSEL_0503130	1386.6
PVSEL_0503140	0
PVSEL_0503150	32.4298
PVSEL_0503160	42.8206
PVSEL_0503170	2.75345
PVSEL_0503180	7.87438
PVSEL_0503190	72.6952
PVSEL_0503200	304.202
PVSEL_0503210	101.889
PVSEL_0503220	125.38
PVSEL_0503230	18.8467
PVSEL_0503240	23.5437
PVSEL_0503250	55.8714
PVSEL_0503260	1359.26
PVSEL_0503270	123.571
PVSEL_0503280	23.2662
PVSEL_0503290	172.114
PVSEL_0503300	76.296
PVSEL_0503310	3.86001
PVSEL_0503320	15.3729
PVSEL_0503330	26.5617
PVSEL_0503340	11.9263
PVSEL_0503350	282.454
PVSEL_0503360	50.8076
PVSEL_0503370	85.4669
PVSEL_0503380	7.14028
PVSEL_0503390	0.275427
PVSEL_0503400	3.74246
PVSEL_0503410	39.4414
PVSEL_0503420	1.80141
PVSEL_0503430	5.43283
PVSEL_0503440	15.8725
PVSEL_0503450	4.0173
PVSEL_0503460	23.229
PVSEL_0503470	43.4178
PVSEL_0503480	15.1091
PVSEL_0503490	77.9746
PVSEL_0503500	10.3689
PVSEL_0503510	33.428
PVSEL_0503520	191.799
PVSEL_0503530	3.45379
PVSEL_0503540	7.79561
PVSEL_0503550	9.0913
PVSEL_0503560	171.823
PVSEL_0503570	76.2477
PVSEL_0503580	35.7524
PVSEL_0503590	935.591
PVSEL_0503600	15.7821
PVSEL_0503610	156.472
PVSEL_0503620	0
PVSEL_0503630	130.338
PVSEL_0503640	1014.41
PVSEL_0503650	104.909
PVSEL_0503660	49.5034
PVSEL_0503670	78.0771
PVSEL_0503680	828.932
PVSEL_0503690	18.9886
PVSEL_0503700	8.04246
PVSEL_0503710	15.7798
PVSEL_0503720	0
PVSEL_0503730	2.35953
PVSEL_0503740	2.2985
PVSEL_0503750	2.17423
PVSEL_0503760	3.23681
PVSEL_0503770	0
PVSEL_0503780	1.97245
PVSEL_0503790	0.611587
PVSEL_0503800	2.64098
PVSEL_0503810	1.71764
PVSEL_0503820	0.0340088
PVSEL_0503830	0.615892
PVSEL_0600010	13.2755
PVSEL_0600020	0
PVSEL_0600030	2.1274
PVSEL_0600040	0.894693
PVSEL_0600050	2.90393
PVSEL_0600060	0.741017
PVSEL_0600070	1.95032
PVSEL_0600080.gene	0
PVSEL_0600090	0.0426669
PVSEL_0600100	6.34521
PVSEL_0600110	0
PVSEL_0600120	0
PVSEL_0600130	12.9613
PVSEL_0600140	0
PVSEL_0600150	0.341023
PVSEL_0600160.gene	0
PVSEL_0600170	1.47401
PVSEL_0600180	0
PVSEL_0600190	0
PVSEL_0600200	0.341104
PVSEL_0600230	2.06936
PVSEL_0600240	727.957
PVSEL_0600250	1.31457
PVSEL_0600260	25.1294
PVSEL_0600270.gene	0.464527
PVSEL_0600280	2.14002
PVSEL_0600290	97.6078
PVSEL_0600300	11.7493
PVSEL_0600310	644.429
PVSEL_0600320	2.82875
PVSEL_0600330	25.8887
PVSEL_0600340	104.028
PVSEL_0600350	12.1159
PVSEL_0600360	1328.3
PVSEL_0600370	15.8486
PVSEL_0600380	58.5475
PVSEL_0600390	3.98159
PVSEL_0600400	72.8819
PVSEL_0600410	31.801
PVSEL_0600420	104.794
PVSEL_0600430	455.387
PVSEL_0600440	121.35
PVSEL_0600450	32.5706
PVSEL_0600460	30.7953
PVSEL_0600470	10.8213
PVSEL_0600480	12.0693
PVSEL_0600490	26.0727
PVSEL_0600500	39.0155
PVSEL_0600510	412.188
PVSEL_0600520	3249.83
PVSEL_0600530	145.296
PVSEL_0600540	106.863
PVSEL_0600550	2.53403
PVSEL_0600560	1355.45
PVSEL_0600570	2845.92
PVSEL_0600580	8.30024
PVSEL_0600590	4.58692
PVSEL_0600600	78.5727
PVSEL_0600610	98.3454
PVSEL_0600620	52.7443
PVSEL_0600630	4.65782
PVSEL_0600640	1.7384
PVSEL_0600650	3.82774
PVSEL_0600660	11.866
PVSEL_0600670	33.9761
PVSEL_0600680	1123.55
PVSEL_0600690	12.2469
PVSEL_0600700	177.55
PVSEL_0600710	10.4384
PVSEL_0600720	17.2146
PVSEL_0600730	130.83
PVSEL_0600740	6.44133
PVSEL_0600750	0.840127
PVSEL_0600760	142.164
PVSEL_0600770	20.001
PVSEL_0600780	131.076
PVSEL_0600790	4.89317
PVSEL_0600800	27.2471
PVSEL_0600810	208.724
PVSEL_0600820	38.7754
PVSEL_0600830	23148.2
PVSEL_0600840	28.2599
PVSEL_0600850	11.9464
PVSEL_0600860	1387.26
PVSEL_0600870	47.0714
PVSEL_0600880	7.56759
PVSEL_0600890	3.46079
PVSEL_0600900	9.95685
PVSEL_0600910	0.421031
PVSEL_0600920	85.1197
PVSEL_0600930	2.67588
PVSEL_0600940	2.2476
PVSEL_0600950	5.44521
PVSEL_0600960	2.94999
PVSEL_0600970	24.9599
PVSEL_0600980	33.963
PVSEL_0600990	68.6883
PVSEL_0601000	76.007
PVSEL_0601010	45.3825
PVSEL_0601020	37.8088
PVSEL_0601030	9.52278
PVSEL_0601040	5.32474
PVSEL_0601050	15.8226
PVSEL_0601060	13.2365
PVSEL_0601070	1.34212
PVSEL_0601080	17.4957
PVSEL_0601090	93.7101
PVSEL_0601100	528.54
PVSEL_0601110	36.0308
PVSEL_0601120	13.1109
PVSEL_0601130	3.35175
PVSEL_0601140	7.55013
PVSEL_0601150	47.3611
PVSEL_0601160	10.3163
PVSEL_0601170	13.5524
PVSEL_0601180	166.864
PVSEL_0601190	2.57639
PVSEL_0601200	4.35678
PVSEL_0601210	5.17528
PVSEL_0601220	122.601
PVSEL_0601230	34.9426
PVSEL_0601250	101.431
PVSEL_0601260	72.0082
PVSEL_0601270	54.6307
PVSEL_0601280	217.079
PVSEL_0601290	9.01982
PVSEL_0601300	43.6509
PVSEL_0601310	111.751
PVSEL_0601320	123.673
PVSEL_0601330	23.0743
PVSEL_0601340	38.1859
PVSEL_0601350	5.63685
PVSEL_0601360	484.82
PVSEL_0601370	10.7921
PVSEL_0601380	4.23125
PVSEL_0601390	538.019
PVSEL_0601400	43.8765
PVSEL_0601410	29.0826
PVSEL_0601420	13.3817
PVSEL_0601430	6.50644
PVSEL_0601440	13.162
PVSEL_0601450	21.9965
PVSEL_0601460	21.6155
PVSEL_0601470	1681.41
PVSEL_0601480	21.2549
PVSEL_0601490	3.46886
PVSEL_0601500	6.05369
PVSEL_0601510	10.8333
PVSEL_0601520	398.68
PVSEL_0601530	6.7055
PVSEL_0601540	2.45664
PVSEL_0601550	31.5132
PVSEL_0601560	9.81529
PVSEL_0601570	9.41469
PVSEL_0601580	6.44297
PVSEL_0601590	1.98383
PVSEL_0601600	861.483
PVSEL_0601610	177.186
PVSEL_0601620	12.3242
PVSEL_0601630	77.7208
PVSEL_0601640	105.382
PVSEL_0601650	27.8607
PVSEL_0601660	4.78671
PVSEL_0601670	3.86804
PVSEL_0601680	110.388
PVSEL_0601690	9.46609
PVSEL_0601700	111.879
PVSEL_0601710	24.9373
PVSEL_0601720	205.616
PVSEL_0601730	8.90069
PVSEL_0601740	11.4859
PVSEL_0601750	94.1434
PVSEL_0601760	234.85
PVSEL_0601770	40.3564
PVSEL_0601780	3.56165
PVSEL_0601790	13.5668
PVSEL_0601800	6.61354
PVSEL_0601810	24.9262
PVSEL_0601820	0.324742
PVSEL_0601830	19.694
PVSEL_0601840	74.6361
PVSEL_0601850	4.16605
PVSEL_0601860	4.86572
PVSEL_0601870	1.93374
PVSEL_0601880	155.132
PVSEL_0601890	138.299
PVSEL_0601900	307.768
PVSEL_0601910	131.563
PVSEL_0601920	59.6934
PVSEL_0601930	31.3654
PVSEL_0601940	23.7454
PVSEL_0601950	835.659
PVSEL_0601960	1280.58
PVSEL_0601970	58.9148
PVSEL_0601980	9.23001
PVSEL_0601990	39.8888
PVSEL_0602000	20.2766
PVSEL_0602010	49.0589
PVSEL_0602020	17.9729
PVSEL_0602030	30.4718
PVSEL_0602040	74.5817
PVSEL_0602050	143.635
PVSEL_0602060	686.268
PVSEL_0602070	43.2787
PVSEL_0602080	132.855
PVSEL_0602090	2.54938
PVSEL_0602100	91.0942
PVSEL_0602110	3.54766
PVSEL_0602120	3.33202
PVSEL_0602130	61.2906
PVSEL_0602140	20.05
PVSEL_0602150	1500.82
PVSEL_0602160	40.6888
PVSEL_0602170	204.607
PVSEL_0602180	628.589
PVSEL_0602190	32.4718
PVSEL_0602200	4.18907
PVSEL_0602210	2.53879
PVSEL_0602220	77.9307
PVSEL_0602230	76.6391
PVSEL_0602240	41.8197
PVSEL_0602250	40.6378
PVSEL_0602260	143.906
PVSEL_0602270	1163.37
PVSEL_0602280	1625.35
PVSEL_0602290	3.19433
PVSEL_0602300	11.9467
PVSEL_0602310	42.4713
PVSEL_0602320	12.4991
PVSEL_0602330	9.01638
PVSEL_0602340	8.51088
PVSEL_0602350	51.4979
PVSEL_0602360	9.7414
PVSEL_0602370	23.5694
PVSEL_0602380	29.317
PVSEL_0602390	9.69704
PVSEL_0602400	30.1983
PVSEL_0602410	22.6487
PVSEL_0602420	9.85616
PVSEL_0602430	33.7566
PVSEL_0602440	74.7872
PVSEL_0602450	26.286
PVSEL_0602460	110.461
PVSEL_0602470	7.32941
PVSEL_0602480	171.202
PVSEL_0602490	11.0856
PVSEL_0602500	4.03282
PVSEL_0602510	63.1555
PVSEL_0602520	16.0909
PVSEL_0602530	6.45683
PVSEL_0602540	10.5235
PVSEL_0602550	29.4135
PVSEL_0602560	1.30043
PVSEL_0602570	8.36265
PVSEL_0602580	16.7075
PVSEL_0602590	6.40926
PVSEL_0602600	147.363
PVSEL_0602610	26.3377
PVSEL_0602620	47.0107
PVSEL_0602630	372.792
PVSEL_0602640	4406.59
PVSEL_0602650	100.859
PVSEL_0602660	21.7027
PVSEL_0602670	44.2293
PVSEL_0602680	1504.31
PVSEL_0602690	1440.57
PVSEL_0602700	35.6982
PVSEL_0602710	7.73967
PVSEL_0602720	16.4576
PVSEL_0602730	17.8887
PVSEL_0602740	25.3844
PVSEL_0602750	202.77
PVSEL_0602760	7.7694
PVSEL_0602770	80.2904
PVSEL_0602780	20.5433
PVSEL_0602790	2.31862
PVSEL_0602800	2532.74
PVSEL_0602810	18.1889
PVSEL_0602820	27.4344
PVSEL_0602830	696.943
PVSEL_0602840	101.847
PVSEL_0602850	28.5779
PVSEL_0602860	3.5063
PVSEL_0602870	25.7862
PVSEL_0602880	93.2676
PVSEL_0602890	7248.47
PVSEL_0602900	24.2975
PVSEL_0602910	17.794
PVSEL_0602920	10.0381
PVSEL_0602930	2.60158
PVSEL_0602940	0.191086
PVSEL_0602950	0.66946
PVSEL_0602960	0
PVSEL_0602970	0
PVSEL_0602980	0.862189
PVSEL_0602990	0
PVSEL_0603000	2.11577
PVSEL_0603010	0.615249
PVSEL_0603020	0.124261
PVSEL_0603030	0.714796
PVSEL_0603040	0.487458
PVSEL_0603050	25.8722
PVSEL_0603060	5.13128
PVSEL_0603070	0
PVSEL_0603080	64.4821
PVSEL_0603090	1.58731
PVSEL_0603100	0.568351
PVSEL_0603110	12.4101
PVSEL_0603120	0.305555
PVSEL_0700010	232.035
PVSEL_0700020	3.96771
PVSEL_0700030	2.28744
PVSEL_0700040	1.17159
PVSEL_0700050	1.34688
PVSEL_0700060	152.332
PVSEL_0700070.gene	4.01652e-05
PVSEL_0700080	8.88691
PVSEL_0700090	0.73348
PVSEL_0700100	3.3794
PVSEL_0700110	1237.33
PVSEL_0700120	203.488
PVSEL_0700130	57.0894
PVSEL_0700140	35.687
PVSEL_0700150	105.385
PVSEL_0700160	14.0984
PVSEL_0700170	4.96664
PVSEL_0700180	91.0404
PVSEL_0700190	663.334
PVSEL_0700200	0.722675
PVSEL_0700210	0.35453
PVSEL_0700220	85.3105
PVSEL_0700230	25.7697
PVSEL_0700240	168.517
PVSEL_0700250	8.91693
PVSEL_0700260	35.7782
PVSEL_0700270	1.76907
PVSEL_0700280	139.364
PVSEL_0700290	31.2637
PVSEL_0700300	22.0188
PVSEL_0700310	18.3556
PVSEL_0700320	203.161
PVSEL_0700330	14.4017
PVSEL_0700340	19.0938
PVSEL_0700350	1358
PVSEL_0700360	723.743
PVSEL_0700370	15.873
PVSEL_0700380	1.86471
PVSEL_0700390	21.7479
PVSEL_0700400	17.2756
PVSEL_0700410	372.064
PVSEL_0700420	15.9496
PVSEL_0700430	804.443
PVSEL_0700440	9.29173
PVSEL_0700450	139.179
PVSEL_0700460	42.2785
PVSEL_0700470	777.773
PVSEL_0700480	9.49965
PVSEL_0700490	34.6213
PVSEL_0700500	131.891
PVSEL_0700600	24.5962
PVSEL_0700610	186.474
PVSEL_0700620	22.8714
PVSEL_0700630	18.3447
PVSEL_0700640	104.247
PVSEL_0700650	3747.02
PVSEL_0700660	2588.2
PVSEL_0700670	22.8127
PVSEL_0700680	162.558
PVSEL_0700690	87.7748
PVSEL_0700700	101.382
PVSEL_0700710	11.5169
PVSEL_0700720	125.585
PVSEL_0700730	148.051
PVSEL_0700740	12.9229
PVSEL_0700750	39.0265
PVSEL_0700760	36.5545
PVSEL_0700770	44.6651
PVSEL_0700780	10.6363
PVSEL_0700790	7.69455
PVSEL_0700800	6.67105
PVSEL_0700810	10.6623
PVSEL_0700820	5.1158
PVSEL_0700830	0.82818
PVSEL_0700840	218.997
PVSEL_0700850	417.354
PVSEL_0700860	440.553
PVSEL_0700870	8.71446
PVSEL_0700880	3086.72
PVSEL_0700890	25.9593
PVSEL_0700900	60.2007
PVSEL_0700910	78.3483
PVSEL_0700920	51.9535
PVSEL_0700930	29.628
PVSEL_0700940	4.04123
PVSEL_0700950	7.51036
PVSEL_0700960	0.491347
PVSEL_0700970	55.578
PVSEL_0700980	114.428
PVSEL_0700990	26.6006
PVSEL_0701000	61.9783
PVSEL_0701010	1.36279
PVSEL_0701020	11.1304
PVSEL_0701030	8.91871
PVSEL_0701040	13.3585
PVSEL_0701050	51.3794
PVSEL_0701060	3359.75
PVSEL_0701070	1008.88
PVSEL_0701080	2.20176
PVSEL_0701090	2.63738
PVSEL_0701100	232.837
PVSEL_0701110	28.0913
PVSEL_0701120	537.841
PVSEL_0701130	32.8584
PVSEL_0701140	13.7567
PVSEL_0701150	30.9294
PVSEL_0701160	4.71119
PVSEL_0701170	27.2991
PVSEL_0701180	10.7644
PVSEL_0701190	27.6812
PVSEL_0701200	12.5174
PVSEL_0701210	49.6799
PVSEL_0701220	15.7963
PVSEL_0701230	18.8719
PVSEL_0701240	14.6199
PVSEL_0701250	170.36
PVSEL_0701260	48.6963
PVSEL_0701270	6.8893
PVSEL_0701280	525.262
PVSEL_0701290	45.8401
PVSEL_0701300	1.08064
PVSEL_0701310	2.38481
PVSEL_0701320	1.94274
PVSEL_0701330	6.51218
PVSEL_0701340	131.837
PVSEL_0701350	785.703
PVSEL_0701360	59.5981
PVSEL_0701370	126.994
PVSEL_0701380	2335.63
PVSEL_0701390	97.6994
PVSEL_0701400	238.153
PVSEL_0701410	6.88303
PVSEL_0701420	903.29
PVSEL_0701430	5.9471
PVSEL_0701440	38.5642
PVSEL_0701450	10577.7
PVSEL_0701460	128.585
PVSEL_0701470	16.5802
PVSEL_0701480	51.4609
PVSEL_0701490	192.838
PVSEL_0701500	1.95029
PVSEL_0701510	21.0734
PVSEL_0701520	5.31056
PVSEL_0701530	10.034
PVSEL_0701540	11.3463
PVSEL_0701550	53.4885
PVSEL_0701560	1259.77
PVSEL_0701570	33.8617
PVSEL_0701580	34.1158
PVSEL_0701590	995.088
PVSEL_0701600	89.6928
PVSEL_0701610	35.17
PVSEL_0701620	759.966
PVSEL_0701630	27.0749
PVSEL_0701640	6.49139
PVSEL_0701650	0.739805
PVSEL_0701660	333.115
PVSEL_0701670	1.91763
PVSEL_0701680	450.642
PVSEL_0701690	2.71945
PVSEL_0701700	30.6493
PVSEL_0701710	51.6457
PVSEL_0701720	219.689
PVSEL_0701730	16.8171
PVSEL_0701740	26.7083
PVSEL_0701750	28.6011
PVSEL_0701760	211.364
PVSEL_0701770	4.32368
PVSEL_0701780	9.00809
PVSEL_0701790	24.2818
PVSEL_0701800	2.05505
PVSEL_0701810	105.276
PVSEL_0701820	74.1681
PVSEL_0701830	39.1825
PVSEL_0701840	8.70217
PVSEL_0701850	9.56646
PVSEL_0701860	20.51
PVSEL_0701870	1.74508
PVSEL_0701880	12.9481
PVSEL_0701890	184.151
PVSEL_0701900	27.0592
PVSEL_0701910	54.1624
PVSEL_0701920	28.0979
PVSEL_0701930	8.981
PVSEL_0701940	1500.53
PVSEL_0701950	73.7117
PVSEL_0701960	0.854494
PVSEL_0701970	7.63516
PVSEL_0701980	10.9623
PVSEL_0701990	2.13489
PVSEL_0702000	149.267
PVSEL_0702010	33.5961
PVSEL_0702020	4.60976
PVSEL_0702030	106.057
PVSEL_0702040	154.437
PVSEL_0702050	6.46623
PVSEL_0702060	384.752
PVSEL_0702070	3.84655
PVSEL_0702080	29.9683
PVSEL_0702090	11.9892
PVSEL_0702100	28.9076
PVSEL_0702110	129.442
PVSEL_0702120	110.527
PVSEL_0702130	83.7418
PVSEL_0702140	9.71061
PVSEL_0702150	135.715
PVSEL_0702160	17.3327
PVSEL_0702170	38.1855
PVSEL_0702180	51.4644
PVSEL_0702190	182.365
PVSEL_0702200	31.0416
PVSEL_0702210	72.8994
PVSEL_0702220	3.23767
PVSEL_0702230	31.574
PVSEL_0702240	1950.54
PVSEL_0702250	27.6395
PVSEL_0702260	90.0528
PVSEL_0702270	6.99994
PVSEL_0702280	78.5123
PVSEL_0702290	7.18074
PVSEL_0702300	9.7682
PVSEL_0702310	1.754
PVSEL_0702320	2106.44
PVSEL_0702330	3.23586
PVSEL_0702340	15.514
PVSEL_0702350	40.9797
PVSEL_0702360	82.8364
PVSEL_0702370	179.989
PVSEL_0702380	2.02299
PVSEL_0702390	54.5215
PVSEL_0702400	10.997
PVSEL_0702410	8.56066
PVSEL_0702420	90.2124
PVSEL_0702430	18.8535
PVSEL_0702440	1.39362
PVSEL_0702450	0.764081
PVSEL_0702460	0.102594
PVSEL_0702470	0.557027
PVSEL_0702480	2.3763
PVSEL_0702490	0.234862
PVSEL_0702500	0.864713
PVSEL_0702510	0.327558
PVSEL_0702520	3.35994
PVSEL_0800010	112.55
PVSEL_0800020	7.23034
PVSEL_0800030	11.0308
PVSEL_0800040	7.76887
PVSEL_0800050	11.4043
PVSEL_0800060	13.7448
PVSEL_0800080	4.19204
PVSEL_0800090	237.913
PVSEL_0800100	163.969
PVSEL_0800110	165.994
PVSEL_0800120	506.979
PVSEL_0800130	166.909
PVSEL_0800140	269.67
PVSEL_0800150	1.24969
PVSEL_0800160	85.0669
PVSEL_0800170	723.343
PVSEL_0800180	213.717
PVSEL_0800190	400.222
PVSEL_0800200	51.3614
PVSEL_0800210	25.2886
PVSEL_0800220	9.49077
PVSEL_0800230	301.199
PVSEL_0800240	477.336
PVSEL_0800250	233.638
PVSEL_0800260	1693.09
PVSEL_0800270	158.884
PVSEL_0800280	176.449
PVSEL_0800290	36.7786
PVSEL_0800300	333.021
PVSEL_0800310	10.6097
PVSEL_0800320	31.9594
PVSEL_0800330	6.24903
PVSEL_0800340	36.1454
PVSEL_0800350	104.058
PVSEL_0800360	18.4799
PVSEL_0800370	0
PVSEL_0800380	0
PVSEL_0800390	0
PVSEL_0800400	0
PVSEL_0800410	92.6039
PVSEL_0800420.gene	0.463175
PVSEL_0800430	3.23637
PVSEL_0800440	29.6976
PVSEL_0800450	83.212
PVSEL_0800460	14.9551
PVSEL_0800470	643.948
PVSEL_0800480	80.2171
PVSEL_0800490	6.80111
PVSEL_0800500	12.4521
PVSEL_0800510	2.64151
PVSEL_0800520	4.90987
PVSEL_0800530	66.3105
PVSEL_0800540	2.09255
PVSEL_0800550	5.29224
PVSEL_0800560	2.02702
PVSEL_0800570	1.37831
PVSEL_0800580	30.9273
PVSEL_0800590	396.074
PVSEL_0800600	129.208
PVSEL_0800610	0.690634
PVSEL_0800620	0.924762
PVSEL_0800630	1.11303
PVSEL_0800640	0.405387
PVSEL_0800650	5.91699
PVSEL_0800660	9.10644
PVSEL_0800670	47.183
PVSEL_0800680	18.2468
PVSEL_0800690	0.713573
PVSEL_0800700	23.7754
PVSEL_0800710	17.1987
PVSEL_0800720	37.2466
PVSEL_0800730	17.6124
PVSEL_0800740	30.1002
PVSEL_0800750	6.98422
PVSEL_0800760	357.812
PVSEL_0800770	72.4854
PVSEL_0800780	3.304
PVSEL_0800790	53.3531
PVSEL_0800800	24.8295
PVSEL_0800810	20.2629
PVSEL_0800820	29.3559
PVSEL_0800830	59.1931
PVSEL_0800840	5.63136
PVSEL_0800850	23.7145
PVSEL_0800860	11.16
PVSEL_0800870	92.5466
PVSEL_0800880	48.3158
PVSEL_0800890	15.9767
PVSEL_0800900	14.6265
PVSEL_0800910	1.46207
PVSEL_0800920	10.6814
PVSEL_0800930	3.21403
PVSEL_0800940	8.43072
PVSEL_0800950	677.856
PVSEL_0800960	40.5084
PVSEL_0800970	64.5579
PVSEL_0800980	73.2618
PVSEL_0800990	10.2691
PVSEL_0801000	27.4318
PVSEL_0801010	1.5441
PVSEL_0801020	1.30797
PVSEL_0801030	1.81177
PVSEL_0801040	12.0819
PVSEL_0801050	3.72887
PVSEL_0801060	23.7085
PVSEL_0801070	23.1101
PVSEL_0801080	33.6532
PVSEL_0801090	33.8365
PVSEL_0801100	8.38751
PVSEL_0801110	16.9892
PVSEL_0801120	317.186
PVSEL_0801130	35.1518
PVSEL_0801140	63.9606
PVSEL_0801150	10.6197
PVSEL_0801160	32.0517
PVSEL_0801170	13.4415
PVSEL_0801180	1398.34
PVSEL_0801190	113.123
PVSEL_0801200	19.0463
PVSEL_0801210	11.746
PVSEL_0801220	11.8802
PVSEL_0801230	1.68045
PVSEL_0801240	72.5238
PVSEL_0801250	7.07309
PVSEL_0801260	4.23912
PVSEL_0801270	72.5167
PVSEL_0801280	16.4665
PVSEL_0801290	6.10774
PVSEL_0801300	269.764
PVSEL_0801310	114.36
PVSEL_0801320	1127.71
PVSEL_0801330	71.011
PVSEL_0801340	47.6768
PVSEL_0801350	803.521
PVSEL_0801360	37.4903
PVSEL_0801370	37.6067
PVSEL_0801380	734.667
PVSEL_0801390	115.505
PVSEL_0801400	26.4393
PVSEL_0801410	148.977
PVSEL_0801420	5.2722
PVSEL_0801430	38.2341
PVSEL_0801440	13.0945
PVSEL_0801450	60.4493
PVSEL_0801460	21.8173
PVSEL_0801470	41.0702
PVSEL_0801480	151.684
PVSEL_0801490	2.67705
PVSEL_0801500	1716.4
PVSEL_0801510	21.6429
PVSEL_0801520	28.1586
PVSEL_0801530	11.8723
PVSEL_0801540	2.5817
PVSEL_0801550	7.58493
PVSEL_0801560	30.943
PVSEL_0801570	6.99278
PVSEL_0801580	5.28432
PVSEL_0801590	247.139
PVSEL_0801600	133.143
PVSEL_0801610	14.1616
PVSEL_0801620	1976.33
PVSEL_0801630	30.5474
PVSEL_0801640	17.6476
PVSEL_0801650	111.642
PVSEL_0801660	53.4967
PVSEL_0801670	23.7085
PVSEL_0801680	18.4257
PVSEL_0801690	105.332
PVSEL_0801700	15.4801
PVSEL_0801710	2.60584
PVSEL_0801720	88.6464
PVSEL_0801730	2.6901
PVSEL_0801740	20.8334
PVSEL_0801750	55.9565
PVSEL_0801760	1615.08
PVSEL_0801770	49.4547
PVSEL_0801780	46.1937
PVSEL_0801790	65.0819
PVSEL_0801800	9.38634
PVSEL_0801810	0
PVSEL_0801820	13.7662
PVSEL_0801830	14.7674
PVSEL_0801840	7.11807
PVSEL_0801850	119.12
PVSEL_0801860	0
PVSEL_0801870	17.6209
PVSEL_0801880	15.0684
PVSEL_0801890	25.5015
PVSEL_0801900	23.162
PVSEL_0801910	1.724
PVSEL_0801920	0.335412
PVSEL_0801930	29.0858
PVSEL_0801940	3.45668
PVSEL_0801950	1.50208
PVSEL_0801960	3.20576
PVSEL_0801970	109.136
PVSEL_0801980	1185.21
PVSEL_0801990	333.05
PVSEL_0802000	64.4011
PVSEL_0802010	91.0692
PVSEL_0802020	5.70691
PVSEL_0802030	8.71554
PVSEL_0802040	4.353
PVSEL_0802050	13.279
PVSEL_0802060	21.7467
PVSEL_0802070	1061.22
PVSEL_0802080	70.1888
PVSEL_0802090	420.55
PVSEL_0802100	1.35021
PVSEL_0802110	20.5245
PVSEL_0802120	0.509081
PVSEL_0802130	0.351749
PVSEL_0802140	22.6118
PVSEL_0802150	15.8906
PVSEL_0802160	17.0741
PVSEL_0802170	0
PVSEL_0802180	76.8289
PVSEL_0802190	17.1118
PVSEL_0802200	1899.58
PVSEL_0802210	0.477701
PVSEL_0802220	1084.62
PVSEL_0802230	4.19557
PVSEL_0802240	27.6814
PVSEL_0802250	80.945
PVSEL_0802260	113.907
PVSEL_0802270	42.6193
PVSEL_0802280	24.7629
PVSEL_0802290	10.0956
PVSEL_0802300	3.21993
PVSEL_0802310	13.1151
PVSEL_0802320	12.0911
PVSEL_0802330	7.94286
PVSEL_0802340	589.106
PVSEL_0802350	9.16758
PVSEL_0802360	1017.64
PVSEL_0802370	162.256
PVSEL_0802380	571.658
PVSEL_0802390	377.297
PVSEL_0802400	1423.61
PVSEL_0802410	6.47591
PVSEL_0802420	723.749
PVSEL_0802430	147.567
PVSEL_0802440	104.464
PVSEL_0802450	0.885163
PVSEL_0802460	16.3568
PVSEL_0802470	50.3387
PVSEL_0802480	3.46107
PVSEL_0802490	6.64188
PVSEL_0802500	10.4595
PVSEL_0802510	4.68435
PVSEL_0802520	125.091
PVSEL_0802530	30.0851
PVSEL_0802540	6.73371
PVSEL_0802550	33.6056
PVSEL_0802560	139.811
PVSEL_0802570	149.912
PVSEL_0802580	26.0132
PVSEL_0802590	34.6913
PVSEL_0802600	3.29819
PVSEL_0802610	4.98908
PVSEL_0802620	9.72042
PVSEL_0802630	24.7388
PVSEL_0802640	71.5421
PVSEL_0802650	29.5937
PVSEL_0802660	1473.55
PVSEL_0802670	200.123
[truncated: 3,320 more rows]
